# Supplementary material for: Hybridisation‐based target enrichment of phenology genes to dissect the genetic basis of yield and adaptation in barley
Source: Plant Biotechnol J. 2018 Dec 6;17(5):932–44. doi: 10.1111/pbi.13029 (PMC6587706; doi:10.1111/pbi.13029)
Supplement: Supplementary file 4 — Data S1. Information of phenology genes used for targeted re‐sequencing. [file PBI-17-932-s006.xlsx]

## Sheet: Legend
Supplemental Data Set S1. Information of phenology genes used for targeted re-sequencing.

## Sheet: Supplemental Data Set S2
Gene ID (Hv_IBSC_PGSB_r1_HighConf)	Chromosome	Start Pos	Stop Pos	Putative gene name	Annotation (Hv_IBSC_PGSB_r1_HighConf)	Gene ID (Ensembl Plants Hordeum vulgare Genome assembly 082214v1) OR GenBank Accession	Annotation (Ensembl Plants Hordeum vulgare Genome assembly 082214v1,OR GeneBank, OR BLAST)
HORVU1Hr1G023620	chr1H	104414916	104421730	HvSHP1	MADS-box transcription factor 13	MLOC_57890	Hordeum vulgare subsp. vulgare mRNA for predicted protein, complete cds, clone: NIASHv3081K04
HORVU1Hr1G029220	chr1H	162380897	162388573	HvAG2	MADS-box transcription factor 58	MLOC_57700	Hordeum vulgare subsp. vulgare AGAMOUS-like protein 2 HvAG2 (AG2) mRNA, complete cds
HORVU1Hr1G029520	chr1H	165138693	165145596	HvGA2ox5	gibberellin 2-oxidase	AY551433	Hordeum vulgare subsp. vulgare GA 2-oxidase 5 (GA2ox5) mRNA, complete cds
HORVU1Hr1G034470	chr1H	221407300	221410345	HvABC1	Protein kinase superfamily protein	MLOC_14062	ABC-1 domain-containing protein
HORVU1Hr1G037570	chr1H	257467732	257469352	HvGID1L2	Acetyl esterase	MLOC_194	Hordeum vulgare subsp. vulgare mRNA for predicted protein, complete cds, clone: NIASHv2015O22
HORVU1Hr1G051660	chr1H	383207142	383217745	HvSOC1	MADS-box transcription factor 56	JN673265	Hordeum vulgare suppressor of constans mRNA, complete cds
HORVU1Hr1G055250	chr1H	405060885	405067380	HvCK2B	casein kinase II beta subunit 4	AB252050	Hordeum vulgare Hvck2b mRNA for casein kinase II beta, complete cds
HORVU1Hr1G056120	chr1H	411255930	411258502	HvZCCTc	Zinc finger protein CONSTANS-LIKE 4	AY687931	Hordeum vulgare ZCCT-Hc gene, partial cds
HORVU1Hr1G058630	chr1H	427856216	427858176	HvPAF	Phytochrome A-associated F-box protein	MLOC_5111	Hordeum vulgare subsp. vulgare mRNA for predicted protein, complete cds, clone: NIASHv1149I17
HORVU1Hr1G060490	chr1H	439177246	439179945	HvDRF1	Ethylene-responsive transcription factor 4	AY223807	Hordeum vulgare AP2 transcriptional activator (DRF1) gene, complete cds, alternatively spliced
HORVU1Hr1G060810	chr1H	441473716	441477633	HvGID1	Gibberellin receptor GID1	MLOC_6074	Hordeum vulgare subsp. vulgare mRNA for predicted protein, complete cds, clone: NIASHv1037M02
HORVU1Hr1G063620	chr1H	456419008	456421288	HvPI	MADS-box transcription factor 4	MLOC_44514	Hordeum vulgare subsp. vulgare mRNA for predicted protein, complete cds, clone: NIASHv2129M01
HORVU1Hr1G063780	chr1H	457146272	457149384	HvGA20ox4	gibberellin 20 oxidase 2	MLOC_34543	Hordeum vulgare subsp. vulgare GA 20-oxidase 4 (GA20ox4) mRNA, complete cds
HORVU1Hr1G064150	chr1H	458872027	458877307	HvSTK	MADS-box transcription factor 21	MLOC_65843	MIKC-type MADS-box transcription factor WM27B, STK, AGL11 | K-box region and MADS-box transcription factor family protein
HORVU1Hr1G070710	chr1H	490940150	490941719	HvGA20ox2-2	2-oxoglutarate (2OG) and Fe(II)-dependent oxygenase superfamily protein	MLOC_77143	Hordeum vulgare subsp. vulgare mRNA for predicted protein, complete cds, clone: NIASHv2012M04
HORVU1Hr1G072470	chr1H	497762541	497765213	HvLCC	laccase 17	MLOC_69899	Laccase
HORVU1Hr1G076420	chr1H	514097453	514098568	HvFT3 (HvPPD-H2)	RNA ligase/cyclic nucleotide phosphodiesterase family protein	MLOC_81154	Hordeum vulgare cultivar Golden Promise pseudo-response regulator PPD-H1 (Ppd-H1) gene, complete cds
HORVU1Hr1G076730	chr1H	515518339	515520561	HvGA2ox4	gibberellin 2-oxidase	MLOC_13981	Hordeum vulgare subsp. vulgare GA 2-oxidase 4 (GA2ox4) mRNA, complete cds
HORVU1Hr1G086810	chr1H	538165644	538167079	HvGA2ox1	gibberellin 2-oxidase	MLOC_72016	ATGA2OX1, GA2OX1 | Arabidopsis thaliana gibberellin 2-oxidase 1
HORVU1Hr1G094980	chr1H	556900386	556904840	HvELF3	Early flowering 3	MLOC_75281	Hordeum vulgare subsp. vulgare early flowering protein 3 (ELF3) gene, complete cds
HORVU1Hr1G095410	chr1H	558225998	558228015	HvCMF6b	Zinc finger protein CONSTANS-LIKE 4	MLOC_73103	Hordeum vulgare subsp. vulgare mRNA for predicted protein, complete cds, clone: NIASHv1024G07
HORVU2Hr1G000940	chr2H	2084734	2097842	HvEFS	Histone-lysine N-methyltransferase 2A	MLOC_53863	Hordeum vulgare subsp. vulgare mRNA for predicted protein, complete cds, clone: NIASHv2009A04
HORVU2Hr1G002700	chr2H	6177089	6270101	HvLIM3	LIM domain-containing protein	MLOC_64191	LIM domain-binding protein 3
HORVU2Hr1G013400	chr2H	29123785	29127889	HvPPD-H1	pseudo-response regulator 7	MLOC_81154	Hordeum vulgare cultivar Golden Promise pseudo-response regulator PPD-H1 (Ppd-H1) gene, complete cds
HORVU2Hr1G017290	chr2H	40284521	40288009	HvCDF1	DOF zinc finger protein 1	MLOC_19593	Hordeum vulgare subsp. vulgare mRNA for predicted protein, complete cds, clone: NIASHv1083I10
HORVU2Hr1G020760	chr2H	57823863	57824741	HvCO18	R	AK370596	B-Box-type zinc finger transcription factor
HORVU2Hr1G023180	chr2H	68833704	68836778	HvFT4	Protein FLOWERING LOCUS T	MLOC_74854	Hordeum vulgare subsp. vulgare FT-like protein 4 (FT4) gene, complete cds
HORVU2Hr1G031030	chr2H	116053541	116061691	HvCOP1	Erect panicle 2 protein	MLOC_45319	COP1-interacting protein-related protein
HORVU2Hr1G032710	chr2H	128266657	128272643	HvGW7	unknown function	MLOC_14747	Oryza sativa LOC_Os07g41200.1 GW7/GL7, a TONNEAU1-recruiting motif protein with similarity to C-terminal motifs of the human centrosomal protein CAP350
HORVU2Hr1G034270	chr2H	139072596	139075366	HvEDL2	EID1-like F-box protein 2	MLOC_69732	Hordeum vulgare subsp. vulgare mRNA for predicted protein, complete cds, clone: NIASHv2026C24
HORVU2Hr1G036280	chr2H	160352129	160355538	HvGARMP-2	GRAS family transcription factor	MLOC_65838	Hordeum vulgare subsp. vulgare mRNA for predicted protein, complete cds, clone: NIASHv2022G24
HORVU2Hr1G041090	chr2H	201117921	201118668	HvCBF8A	C-repeat binding factor 3-like protein	MLOC_22807	Hordeum vulgare subsp. vulgare cultivar Dicktoo HvCBF8A (CBF8A) pseudogene, complete sequence
HORVU2Hr1G043780	chr2H	225382581	225387077	HvCIGARP	GRAS family transcription factor	MLOC_37712	Hordeum vulgare subsp. vulgare mRNA for predicted protein, complete cds, clone: NIASHv1101A23
HORVU2Hr1G045000	chr2H	235343289	235344474	HvREF6	Lysine-specific demethylase 5D	MLOC_74028	REF6 | relative of early flowering 6
HORVU2Hr1G061060	chr2H	409015739	409019045	HvWPSRLK	Mitochondrial transcription termination factor family protein	MLOC_63300	Hordeum vulgare subsp. vulgare mRNA for predicted protein, complete cds, clone: NIASHv2017M17
HORVU2Hr1G063800	chr2H	432051857	432066117	HvBM8	MADS-box transcription factor 15	AJ249146	Hordeum vulgare mRNA for MADS-box protein 8 (m8 gene)
HORVU2Hr1G063820	chr2H	432370851	432381876	HvLNG1	unknown function	MLOC_61785	high homology to PREDICTED: Brachypodium distachyon protein LONGIFOLIA 1 (LOC100845831), transcript variant X2, mRNA, NCBI Reference Sequence: XM_014896403.1; a protein homologous to LONGIFOLIA 1 and LONGIFOLIA 3
HORVU2Hr1G072750	chr2H	523377523	523379139	HvCEN	Protein TERMINAL FLOWER 1	MLOC_44160	Hordeum vulgare genotype Morex centroradialis (CEN4) gene, complete cds
HORVU2Hr1G079220	chr2H	573587961	573593078	HvCry1b	cryptochrome 1	MLOC_64083	Hordeum vulgare subsp. vulgare cultivar Morex cryptochrome 1b (Cry1b) gene, complete cds
HORVU2Hr1G079240	chr2H	573626499	573629830	HvPAPP2C	Protein phosphatase 2C family protein	MLOC_59226	Hordeum vulgare subsp. vulgare mRNA for predicted protein, complete cds, clone: NIASHv1128L13
HORVU2Hr1G079270	chr2H	573924661	573926042	HvGID1L2-6	alpha/beta-Hydrolases superfamily protein	MLOC_70507	Hordeum vulgare subsp. vulgare mRNA for predicted protein, complete cds, clone: NIASHv2046F19
HORVU2Hr1G081650	chr2H	592334638	592338706	HvCYP1	Cytochrome P450 superfamily protein	MLOC_61008	Cytochrome P450
HORVU2Hr1G084540	chr2H	611558937	611562442	HvFTL5	Protein FLOWERING LOCUS T	MLOC_64619	13102.m04315 protein osFTL5 FT-Like5 homologous to Flowering Locus T gene; contains Pfam profile PF01161: Phosphatidylethanolamine-binding protein
HORVU2Hr1G094780	chr2H	666373598	666374190	HvCBF11	Dehydration-responsive element-binding protein 1E	MLOC_57087	Hordeum vulgare subsp. vulgare cultivar Morex HvCBF11 (CBF11) gene, complete cds
HORVU2Hr1G096300	chr2H	673848612	673856734	HvFD	Lysine-specific histone demethylase 1 homolog 3	MLOC_64955	Hordeum vulgare subsp. vulgare mRNA for predicted protein, complete cds, clone: NIASHv2078O20
HORVU2Hr1G098930	chr2H	685785923	685788795	HvAGL32	MADS-box transcription factor 31	MLOC_12133	| Symbols: TT16, ABS, AGL32 | K-box region and MADS-box transcription factor family protein | chr5:7836442-7838340 FORWARD LENGTH=252
HORVU2Hr1G102590	chr2H	697165877	697169123	HvLFY1	Floricaula/leafy homolog	MLOC_14305	floral meristem identity control protein LEAFY (LFY)
HORVU2Hr1G113880	chr2H	730027508	730030208	HvAP2	AP2-like ethylene-responsive transcription factor	KC898678	Hordeum vulgare isolate Morex AP2 (Zeo) gene, complete cds
HORVU2Hr1G114980	chr2H	733462692	733463848	HvGA20ox2-2	1-aminocyclopropane-1-carboxylate oxidase 1	MLOC_77143	Hordeum vulgare subsp. vulgare mRNA for predicted protein, complete cds, clone: NIASHv2012M04
HORVU2Hr1G118350	chr2H	742246104	742249182	HvGA3ox1	gibberellin 3-oxidase 1	MLOC_12855	Hordeum vulgare subsp. vulgare GA 3-oxidase 1 (GA3ox1) mRNA, complete cds
HORVU3Hr1G001430	chr3H	3242697	3249583	HvELF7	RNA polymerase II-associated factor 1 homolog	MLOC_75935	Hordeum vulgare subsp. vulgare mRNA for predicted protein, complete cds, clone: NIASHv3085A17
HORVU3Hr1G010100	chr3H	21231415	21243091	HvTEM1	AP2/B3 transcription factor family protein	MLOC_5512	Hordeum vulgare subsp. vulgare mRNA for predicted protein, complete cds, clone: NIASHv2143K20
HORVU3Hr1G018870	chr3H	49700766	49701995	HvCYP2	Cytochrome P450 superfamily protein	MLOC_62829	Cytochrome P450, putative
HORVU3Hr1G021140	chr3H	67425186	67427687	HvGI	gigantea protein (GI)	MLOC_70638	Hordeum vulgare subsp. vulgare gigantea-like protein (GI) gene, complete cds
HORVU3Hr1G021150	chr3H	67560574	67562131	HvGI2	gigantea protein (GI)	MLOC_18291	13101.m00916 protein GIGANTEA, putative, expressed; | Symbols: GI, FB | gigantea protein (GI) | chr1:8062398-8067447 FORWARD LENGTH=1173
HORVU3Hr1G022640	chr3H	81335123	81336950	HvGID1L2-2	alpha/beta-Hydrolases superfamily protein	MLOC_53106	Hordeum vulgare subsp. vulgare mRNA for predicted protein, complete cds, clone: NIASHv1079J11
HORVU3Hr1G022840	chr3H	83332204	83333097	HvGA3ox2	gibberellin 3-oxidase 1	AY551431	Hordeum vulgare subsp. vulgare GA 3-oxidase 2 (GA3ox2) mRNA, complete cds
HORVU3Hr1G026650	chr3H	110050053	110058241	HvAG1	MADS-box transcription factor 3	MLOC_5375	Hordeum vulgare subsp. vulgare AGAMOUS-like protein 1 HvAG1 (AG1) mRNA, complete cds
HORVU3Hr1G027460	chr3H	117873371	117877676	HvCKX	Cytokinin dehydrogenase 2	MLOC_53923	Cytokinin oxidase/dehydrogenase
HORVU3Hr1G027590	chr3H	119252012	119255903	HvFT2	Protein FLOWERING LOCUS T	DQ297407	Hordeum vulgare subsp. vulgare FT-like protein (FT2) gene, complete cds
HORVU3Hr1G031460	chr3H	156625895	156629839	HvPAP2	Auxin-responsive protein IAA17	MLOC_54255	serine carboxypeptidase-like 33
HORVU3Hr1G033550	chr3H	176456000	176458865	HvSCPL33	Carboxypeptidase Y homolog A	MLOC_11531	Similarity to kinesin protein
HORVU3Hr1G035680	chr3H	198827904	198828978	HvFPF1	flowering promoting factor 1	MLOC_68387	Receptor-like kinase
HORVU3Hr1G042330	chr3H	268907782	268955140	HvKIN	Kinesin-related protein 6	MLOC_60993	Hordeum vulgare subsp. vulgare GA 2-oxidase 3 (GA2ox3) mRNA, complete cds
HORVU3Hr1G068000	chr3H	516134759	516138658	HvRLK	receptor-like protein kinase 2	MLOC_5176	Hordeum vulgare subsp. vulgare GA 20-oxidase 3 (GA20ox3) mRNA, complete cds
HORVU3Hr1G072810	chr3H	548753336	548756420	HvGA2ox3	gibberellin 2-oxidase	MLOC_38462	Hordeum vulgare subsp. vulgare mRNA for predicted protein, complete cds, clone: NIASHv3034M04:
HORVU3Hr1G089980	chr3H	630544689	630548197	HvGA20ox3	gibberellin 20 oxidase 2	MLOC_66389	Hordeum vulgare subsp. vulgare GA 20-oxidase 3 (GA20ox3) mRNA, complete cds
HORVU3Hr1G090980	chr3H	634078038	634081600	HvGA20ox2	gibberellin 20-oxidase 3	MLOC_56462	Hordeum vulgare subsp. vulgare cDNA clone: FLbaf47j02, mRNA sequence
HORVU3Hr1G091000	chr3H	634188868	634191543	HvPI-2	MADS-box transcription factor 2	MLOC_59262	Hordeum vulgare subsp. vulgare cultivar Igri ODDSOC2 (ODDSOC2) mRNA, complete cds
HORVU3Hr1G091250	chr3H	634928638	634933952	HvCIGARP-2	SCARECROW-like 1	MLOC_6971	13101.m07128 protein chitin-inducible gibberellin-responsive protein, putative, expressed
HORVU3Hr1G095090	chr3H	649010626	649016027	HvODDSOC2	MADS-box transcription factor family protein	MLOC_12290	Auxin response factor 25
HORVU3Hr1G095240	chr3H	649184902	649225575	HvODDSOC1	MADS-box transcription factor family protein	HM130525	Hordeum vulgare LUX (LUX) gene, complete cds
HORVU3Hr1G096510	chr3H	653361075	653366027	HvARF2	auxin response factor 2	MLOC_68907	Hordeum vulgare subsp. vulgare mRNA for predicted protein, complete cds, clone: NIASHv3085K24
HORVU3Hr1G114970	chr3H	692190558	692192500	HvLUX1	Two-component response regulator ARR1	MLOC_37446	Hordeum vulgare subsp. vulgare mRNA for predicted protein, complete cds, clone: NIASHv3109G17
HORVU3Hr1G117870	chr3H	699526584	699528082	HvGA2betadiox7	2-oxoglutarate (2OG) and Fe(II)-dependent oxygenase superfamily protein	MLOC_15165	13104.m03221 protein gibberellin 2-beta-dioxygenase 7, putative, expressed
HORVU4Hr1G003060	chr4H	6124600	6126538	HvGRP7a	Histone-lysine N-methyltransferase	MLOC_17819	Hordeum vulgare subsp. vulgare mRNA for predicted protein, complete cds, clone: NIASHv3025G22
HORVU4Hr1G006930	chr4H	16668801	16671743	HvSLN1	SCARECROW-like 21	AF460219	Hordeum vulgare subsp. vulgare cultivar Morex phytochrome A (PhyA) gene, complete cds.
HORVU4Hr1G007420	chr4H	19477279	19479374	HvCO10	Zinc finger protein CONSTANS-LIKE 16	MLOC_77970	Tubulin alpha-3 chain
HORVU4Hr1G008610	chr4H	23599210	23606048	HvPhyA	phytochrome A	MLOC_81684	phytochrome A [Hordeum vulgare subsp. vulgare]
HORVU4Hr1G009520	chr4H	27194625	27197986	HvTUBA3	tubulin alpha-4 chain	MLOC_69930	Hordeum vulgare subsp. vulgare mRNA for predicted protein, complete cds, clone: NIASHv3033A21
HORVU4Hr1G012200	chr4H	39598115	39600317	HvFTL11	Protein FLOWERING LOCUS T	MLOC_57326	Hordeum vulgare subsp. vulgare mRNA for predicted protein, complete cds, clone: NIASHv1067I08
HORVU4Hr1G013840	chr4H	49577073	49578781	HvGA20ox2-3	2-oxoglutarate (2OG) and Fe(II)-dependent oxygenase superfamily protein	MLOC_18785	Major facilitator superfamily protein LENGTH=59
HORVU4Hr1G015550	chr4H	60193599	60195404	HvGID1L2-8	Acetyl esterase	MLOC_8592	Hordeum vulgare subsp. vulgare mRNA for predicted protein, complete cds, clone: NIASHv1138N13
HORVU4Hr1G015640	chr4H	61671022	61677145	HvSP1	Protein NRT1/ PTR FAMILY 4.3	MLOC_18094	Hordeum vulgare subsp. vulgare mRNA for predicted protein, complete cds, clone: NIASHv3030J20
HORVU4Hr1G021010	chr4H	105940577	105941584	HvPRR59	Two-component response regulator-like APRR5	MLOC_62596	Phophorylation, Signal transduction, CCT domain
HORVU4Hr1G030640	chr4H	198936701	198937655	HvELF4-like3	ELF4-like 4	MLOC_70937	Hordeum vulgare subsp. vulgare mRNA for predicted protein, complete cds, clone: NIASHv2019G13
HORVU4Hr1G032440	chr4H	222687297	222690953	HvMADS68	MADS-box transcription factor family protein	MLOC_11474	13111.m04360 protein OsMADS68 - MADS-box family gene with MIKC* type-box, expressed
HORVU4Hr1G039300	chr4H	300697090	300702442	HvFKF1	Kelch repeat-containing protein 3	MLOC_53725	Hordeum vulgare subsp. vulgare cultivar Morex phytochrome B (PhyB) gene, partial cds
HORVU4Hr1G048700	chr4H	393764378	393774911	HvCO16	Zinc finger protein CONSTANS-LIKE 13	AK361959	RING/U-box superfamily protein LENGTH=248
HORVU4Hr1G053400	chr4H	443993786	444001898	HvPhyB	phytochrome B	MLOC_9834	Hordeum vulgare subsp. vulgare mRNA for predicted protein, complete cds, clone: NIASHv3127G22
HORVU4Hr1G055690	chr4H	467565067	467570335	HvBB	E3 ubiquitin ligase BIG BROTHER	MLOC_56129	RING/U-box superfamily protein LENGTH=248
HORVU4Hr1G057550	chr4H	482660383	482665806	HvPRR73	pseudo-response regulator 7	MLOC_12732	Hordeum vulgare subsp. vulgare cDNA clone: FLbaf124m13, mRNA sequence
HORVU4Hr1G067680	chr4H	561493713	561502133	HvBM7	MADS-box transcription factor 1	AJ249145	Hordeum vulgare subsp. vulgare mRNA for predicted protein, complete cds, clone: NIASHv1145F14
HORVU4Hr1G071670	chr4H	581613875	581617899	HvGARMP	Scarecrow-like transcription factor PAT1	MLOC_21553	13103.m01082 protein gibberellin response modulator protein, putative, expressed
HORVU4Hr1G072540	chr4H	585683013	585684499	HvGA2ox8-2	2-oxoglutarate (2OG) and Fe(II)-dependent oxygenase superfamily protein	MLOC_6996	Receptor-like protein kinase
HORVU4Hr1G077850	chr4H	605649775	605668437	HvBM1	MADS-box transcription factor 47	AJ249141	Hordeum vulgare subsp. vulgare mRNA for predicted protein, complete cds, clone: NIASHv3107M17
HORVU4Hr1G079040	chr4H	610442659	610446537	HvRLPK	Leucine-rich receptor-like protein kinase family protein	MLOC_11081	Beta-fructofuranosidase
HORVU4Hr1G084020	chr4H	627077225	627083549	HvCMF4	CCT motif family protein	MLOC_57442	CCT motif
HORVU4Hr1G086300	chr4H	633598412	633602233	HvINV	Beta-fructofuranosidase, insoluble isoenzyme 1	MLOC_64782	Hordeum vulgare subsp. vulgare mRNA for predicted protein, complete cds, clone: NIASHv1129K08
HORVU4Hr1G090390	chr4H	645064417	645066092	HvFT5	Protein FLOWERING LOCUS T	EF012202	WRKY DNA-binding protein 3 LENGTH=513
HORVU5Hr1G011780	chr5H	31836589	31842860	HvPIF4	Transcription factor EB	MLOC_71592	Hordeum vulgare subsp. vulgare terminal flower 1-like protein (TFL1) gene, complete cds
HORVU5Hr1G028340	chr5H	167139622	167146098	HvWRKY61	WRKY DNA-binding protein 3	MLOC_69575	Hordeum vulgare flowering time control protein (FCA) mRNA, complete cds
HORVU5Hr1G042230	chr5H	322272566	322278945	HvTFL1	Protein TERMINAL FLOWER 1	MLOC_35818	Hordeum vulgare subsp. vulgare terminal flower 1-like protein (TFL1) gene, complete cds
HORVU5Hr1G050820	chr5H	396086927	396097982	HvFCA	FCA-A1	MLOC_57282	Hordeum vulgare subsp. vulgare cDNA clone: FLbaf177o22, mRNA sequence
HORVU5Hr1G051230	chr5H	399885632	399887249	HvZCCT-Hb	CONSTANS-like 2	DQ492698	Hordeum vulgare subsp. vulgare mRNA for predicted protein, complete cds, clone: NIASHv1090N15.
HORVU5Hr1G054650	chr5H	429137309	429147781	HvPFT1	Mediator of RNA polymerase II transcription subunit 25	MLOC_53845	Hordeum vulgare subsp. vulgare mRNA for predicted protein, complete cds, clone: NIASHv1036E20
HORVU5Hr1G060000	chr5H	469024048	469025518	HvELF4-like4	ELF4-like 4	MLOC_58590	Hordeum vulgare subsp. vulgare mRNA for predicted protein, complete cds, clone: NIASHv3021C21
HORVU5Hr1G068140	chr5H	516414654	516416260	HvGID1L2-3	alpha/beta-Hydrolases superfamily protein	MLOC_53168	13109.m02786 protein gibberellin receptor GID1L2, putative, expressed
HORVU5Hr1G069040	chr5H	520383477	520387302	HvGID1L2-4	alpha/beta-Hydrolases superfamily protein	MLOC_59369	Hordeum vulgare subsp. vulgare cultivar Strider HvCBF4 (CBF4) gene, complete cds
HORVU5Hr1G080230	chr5H	559462516	559464023	HvCBF9	Dehydration-responsive element-binding protein 1B	EU332013	Hordeum vulgare subsp. vulgare cultivar Morex C-repeat binding factor 9 (CBF9) gene, complete cds
HORVU5Hr1G080300	chr5H	559672546	559673760	HvCBF4A	Dehydration-responsive element-binding protein 1B	MLOC_54227	Hordeum vulgare subsp. vulgare cultivar Strider HvCBF4 (CBF4) gene, complete cds
HORVU5Hr1G080310	chr5H	559687941	559688606	HvCBF2A	Dehydration-responsive element-binding protein 1B	AY785840	Hordeum vulgare subsp. vulgare cultivar Morex HvCBF2A (CBF2A) gene, complete cds
HORVU5Hr1G080340	chr5H	559980210	559980911	HvCBF12	ethylene-responsive element binding factor 13	DQ095157	Hordeum vulgare subsp. vulgare cultivar Morex C-repeat binding factor 3-like protein (CBF3) gene, complete cds
HORVU5Hr1G080350	chr5H	560195525	560196810	HvCBF14	Ethylene-responsive element binding factor 14	MLOC_59224	Hordeum vulgare subsp. vulgare cultivar Dicktoo HvCBF12 (CBF12) gene, complete cds
HORVU5Hr1G080420	chr5H	560569797	560571193	HvCBF3	C-repeat-binding factor 4	MLOC_4956	Hordeum vulgare subsp. vulgare cultivar Morex C-repeat binding factor 3-like protein (CBF3) gene, complete cds
HORVU5Hr1G080430	chr5H	560586710	560588220	HvCBF10A	ethylene-responsive element binding factor 13	AY785882	Hordeum vulgare subsp. vulgare cultivar Dicktoo HvCBF10A (CBF10A) gene, complete cds
HORVU5Hr1G080450	chr5H	560731226	560732948	HvCBF6	C-repeat-binding factor 4	EU331986	Hordeum vulgare subsp. vulgare cultivar Morex C-repeat binding factor 6 (CBF6) gene, complete cds
HORVU5Hr1G081620	chr5H	565156283	565160153	HvPRR95	Two-component response regulator-like PRR95	MLOC_57021	Hordeum vulgare subsp. vulgare cDNA clone: FLbaf137g14, mRNA sequence
HORVU5Hr1G091230	chr5H	586671308	586672376	HvSS1	strictosidine synthase-like 3	MLOC_80395	Strictosidine synthase 1
HORVU5Hr1G092820	chr5H	589511073	589521135	HvPPP	Serine/threonine protein phosphatase family protein	MLOC_37399	Serine/threonine-protein phosphatase
HORVU5Hr1G093250	chr5H	590973112	590975788	HvPB2	PATATIN-like protein 6	MLOC_5892	Patatin B2, putative
HORVU5Hr1G095400	chr5H	598229818	598234856	HvADA2	Transcriptional adapter 2	MLOC_34938	Hordeum vulgare subsp. vulgare mRNA for predicted protein, complete cds, clone: NIASHv2041G24
HORVU5Hr1G095530	chr5H	598558008	598563926	HvPhyC	phytochrome C	MLOC_824	Hordeum vulgare subsp. vulgare cv. Morex phytochrome C (PhyC) gene, complete cds
HORVU5Hr1G095630	chr5H	599122941	599133084	HvBM5 (HvVRN-H1)	MADS-box transcription factor 14	AJ249144	MADS-box protein 5 [Hordeum vulgare subsp. vulgare]
HORVU5Hr1G095710	chr5H	599329821	599336076	HvAGLG1	MADS-box transcription factor 34	MLOC_64157	Hordeum vulgare subsp. vulgare clone BAC 606J6 AGLG1 gene, exons 4 through 8 and partial cds
HORVU5Hr1G097230	chr5H	603612507	603618542	HvCK2A	Protein kinase superfamily protein	MLOC_55943	Hordeum vulgare Hvck2a mRNA for casein kinase II alpha, complete cds
HORVU5Hr1G098770	chr5H	608698074	608700179	HvGID1L2-5	alpha/beta-Hydrolases superfamily protein	MLOC_61101	Hordeum vulgare subsp. vulgare mRNA for predicted protein, complete cds, clone: NIASHv1085K01
HORVU5Hr1G103960	chr5H	617809774	617810567	HvPLAC	PLANT CADMIUM RESISTANCE 2	MLOC_20023	PLANT CADMIUM RESISTANCE 2 LENGTH=152
HORVU5Hr1G110470	chr5H	632829459	632830355	HvMADS75	MADS-box transcription factor family protein	MLOC_78558	13106.m03187 protein OsMADS75 - MADS-box family gene with M-alpha type-box
HORVU5Hr1G124120	chr5H	665299334	665300878	HvGA20ox1	gibberellin 20 oxidase 2	MLOC_16059	Hordeum vulgare subsp. vulgare GA 20-oxidase 1 (GA20ox1) mRNA, complete cds
HORVU6Hr1G002330	chr6H	6262415	6268896	HvAGL1	MADS-box transcription factor TaAGL1	MLOC_54256	Hordeum vulgare MIKC-type MADS-box transcription factor AGL1 mRNA, complete cds
HORVU6Hr1G019700	chr6H	53909817	53916886	HvSPL12	Squamosa promoter-binding-like protein 3	MLOC_11199	Hordeum vulgare subsp. vulgare mRNA for predicted protein, complete cds, clone:NIASHv2043A20
HORVU6Hr1G022330	chr6H	70576254	70582234	HvZTLb	Adagio-like protein 1	MLOC_20007	Hordeum vulgare subsp. vulgare mRNA for predicted protein, complete cds, clone: NIASHv2018M13
HORVU6Hr1G022770	chr6H	72968401	72973495	HvVEL1	Protein VERNALIZATION INSENSITIVE 3	MLOC_66063	Hordeum vulgare subsp. vulgare cDNA clone: FLbaf4j20, mRNA sequence
HORVU6Hr1G030490	chr6H	127986534	127990109	HvSPL3	squamosa promoter binding protein-like 8	MLOC_51510	squamosa promoter binding protein-like 8 LENGTH=333
HORVU6Hr1G031450	chr6H	133169237	133173290	HvSPL11	squamosa promoter binding protein-like 2	MLOC_62426	Hordeum vulgare subsp. vulgare mRNA for predicted protein, complete cds, clone: NIASHv1144O20
HORVU6Hr1G032220	chr6H	139881813	139884051	HvTT16	MADS-box transcription factor 29	MLOC_65966	Hordeum vulgare subsp. vulgare mRNA for predicted protein, complete cds, clone: NIASHv3102F08
HORVU6Hr1G044080	chr6H	251136039	251161143	HvRNG	Protein SIP5	MLOC_59426	Ring E3 ubiquitin ligase
HORVU6Hr1G045970	chr6H	267734136	267836411	HvNHL	NHL domain-containing protein	MLOC_9911	NHL repeat-containing protein
HORVU6Hr1G049950	chr6H	302446931	302451004	HvCry1a	cryptochrome 1	MLOC_77423	Hordeum vulgare subsp. vulgare cultivar Morex cryptochrome 1a (Cry1a) gene, complete cds
HORVU6Hr1G050500	chr6H	306844697	306846267	HvDRF2	Ethylene-responsive transcription factor 4	AF521302	Hordeum vulgare AP2 domain protein (DRF2) mRNA, complete cds
HORVU6Hr1G056000	chr6H	357490863	357492603	HvCO5	CONSTANS-like 3	AY082958	Hordeum vulgare CONSTANS-like protein CO5 (CO5) gene, complete cds
HORVU6Hr1G057630	chr6H	374866561	374869556	HvTOC1	Two-component response regulator-like PRR1	MLOC_52387	Hordeum vulgare subsp. vulgare cultivar Morex timing of cab expression 1 (TOC1) gene, complete cds
HORVU6Hr1G058740	chr6H	384632184	384638780	HvCry2	cryptochrome 2	DQ201156	Hordeum vulgare subsp. vulgare cultivar Morex cryptochrome 2 (Cry2) gene, partial cds
HORVU6Hr1G071950	chr6H	499992287	499995538	HvCOL9	Zinc finger protein CONSTANS-LIKE 10	MLOC_61919	Hordeum vulgare subsp. vulgare cDNA clone: FLbaf114k16, mRNA sequence
HORVU6Hr1G072620	chr6H	504465268	504472853	HvCO2	receptor kinase 3	MLOC_75496	Hordeum vulgare subsp. vulgare cultivar Morex CONSTANS-like protein (CO2) gene, complete cds
HORVU6Hr1G073170	chr6H	507544787	507546947	HvCO11	Zinc finger protein CONSTANS-LIKE 16	MLOC_17713	Hordeum vulgare subsp. vulgare mRNA for predicted protein, complete cds, clone: NIASHv1036A10
HORVU6Hr1G077300	chr6H	529572891	529579621	HvBM10	MADS-box transcription factor 22	EF043040	Hordeum vulgare subsp. vulgare MADS-box protein 10 mRNA, complete cds
HORVU7Hr1G010510	chr7H	14789718	14792079	HvCBF5	Dehydration-responsive element-binding protein 1C	AY785854	Hordeum vulgare subsp. vulgare cultivar Morex HvCBF5 (CBF5) gene, complete cds
HORVU7Hr1G023940	chr7H	37608007	37620437	HvMADS25-2	MADS-box transcription factor 25	MLOC_4407	13104.m02224 protein OsMADS25 - MADS-box family gene with MIKCc type-box, expressed
HORVU7Hr1G024000	chr7H	37888165	37906750	HvMADS25-3	MADS-box transcription factor 25	MLOC_58619	13104.m02224 protein OsMADS25 - MADS-box family gene with MIKCc type-box, expressed
HORVU7Hr1G024610	chr7H	39679905	39680971	HvFT1	FLOWERING LOCUS T 1	MLOC_68576	Hordeum vulgare subsp. vulgare FT-like protein (FT1) gene, complete cds
HORVU7Hr1G027560	chr7H	49216298	49217570	HvCO8	CONSTANS-like 5	MLOC_51238	Hordeum vulgare CONSTANS-like protein CO8 (CO8) gene, complete cds.
HORVU7Hr1G036130	chr7H	82946101	82953029	HvVRT-2	MADS-box transcription factor 55	MLOC_52178	Hordeum vulgare subsp. vulgare cultivar Morex MADS box protein VRT-2 mRNA, complete cds
HORVU7Hr1G043030	chr7H	127673212	127681060	HvCO1	HD1	MLOC_6921	Hordeum vulgare subsp. vulgare cultivar Morex CONSTANS-like protein (CO1) gene, complete cds
HORVU7Hr1G054220	chr7H	216028773	216035915	HvBM9	MADS-box transcription factor 7	AJ249147	Hordeum vulgare mRNA for MADS-box protein 9 (m9 gene)
HORVU7Hr1G070870	chr7H	385861945	385872113	HvCCA1	circadian clock associated 1	MLOC_14118	Hordeum vulgare subsp. vulgare cultivar Morex circadian clock associated 1 (CCA1) gene, complete cds
HORVU7Hr1G072480	chr7H	405458507	405463916	HvSUF4	myb-like transcription factor family protein	MLOC_57580	Hordeum vulgare subsp. vulgare cDNA clone: FLbaf137a02, mRNA sequence
HORVU7Hr1G076310	chr7H	445817752	445819451	HvMADS26	MADS-box transcription factor 26	MLOC_53973	Hordeum vulgare subsp. vulgare mRNA for predicted protein, complete cds, clone: NIASHv2111D24
HORVU7Hr1G091210	chr7H	557244345	557245839	HvBM16	MADS-box transcription factor 16	MLOC_31575	Hordeum vulgare subsp. vulgare mRNA for predicted protein, complete cds, clone: NIASHv3029L20
HORVU7Hr1G099010	chr7H	599452511	599458197	HvZTLa	Kelch repeat-containing F-box family protein	MLOC_44010	Hordeum vulgare subsp. vulgare mRNA for predicted protein, partial cds, clone: NIASHv1008L22
HORVU7Hr1G099250	chr7H	600144632	600149791	HvVIN3	Protein VERNALIZATION INSENSITIVE 3	MLOC_12407	vernalization insensitive 3, Protein VERNALIZATION INSENSITIVE
HORVU7Hr1G110980	chr7H	631945657	631948964	HvSPLP	squamosa promoter binding protein-like 8	MLOC_6525	Hordeum vulgare subsp. vulgare mRNA for predicted protein, complete cds, clone: NIASHv3124E22.
HORVU7Hr1G113480	chr7H	637080378	637082097	HvNAT	Acyl-CoA N-acyltransferases (NAT) superfamily protein	MLOC_23222	Acyl-CoA N-acyltransferases (NAT) superfamily protein LENGTH=413
HORVU7Hr1G121270	chr7H	653609711	653619832	HvCPSL1	CPS protein	MLOC_5927	Hordeum vulgare subsp. vulgare copalyl diphosphate synthase-like protein (CPSL1) mRNA, complete cds
HORVU0Hr1G003020	chrUn	12157589	12162134	HvBM3	MADS-box transcription factor 18	AJ249143	Hordeum vulgare mRNA for MADS-box protein 3 (m3 gene)
HORVU0Hr1G004410	chrUn	25438321	25440141	HvHYL	alpha/beta-Hydrolases superfamily protein	MLOC_21563	alpha/beta-Hydrolases superfamily protein LENGTH=314; 13107.m03486 protein gibberellin receptor GID1L2, putative
HORVU0Hr1G016540	chrUn	89030447	89031106	HvCBF1	Ethylene-responsive transcription factor 4	MLOC_75886	Hordeum vulgare subsp. vulgare cultivar Morex HvCBF1 (CBF1) gene, complete cds
HORVU0Hr1G019710	chrUn	103937246	103939161	HvGID1L2-7	alpha/beta-Hydrolases superfamily protein	MLOC_71630	Hordeum vulgare subsp. vulgare mRNA for predicted protein, complete cds, clone: NIASHv1124H04
HORVU0Hr1G020810	chrUn	109695370	109697394	HvSPL14	Squamosa promoter-binding-like protein 17	MLOC_61297	Hordeum vulgare subsp. vulgare mRNA for predicted protein, complete cds, clone: NIASHv2012N23
HORVU0Hr1G021050	chrUn	110179501	110183094	HvCO15	Zinc finger protein CONSTANS-LIKE 14	MLOC_71086	Hordeum vulgare subsp. vulgare mRNA for predicted protein, partial cds, clone: NIASHv1028G17
HORVU0Hr1G022380	chrUn	114483861	114484778	HvCO6	CONSTANS-like 5	AY082960	Hordeum vulgare CONSTANS-like protein CO6 (CO6) gene, partial cds
HORVU0Hr1G030500	chrUn	177249570	177250297	HvCBF7	Ethylene-responsive transcription factor 1	MLOC_3095	Hordeum vulgare subsp. vulgare cultivar Morex HvCBF7 (CBF7) mRNA, complete cds
HORVU0Hr1G039170	chrUn	248141436	248146524	HvSPL16	Squamosa promoter-binding-like protein 16	MLOC_37841	Squamosa promoter-binding protein
