# Supplementary material for: Hybridisation‐based target enrichment of phenology genes to dissect the genetic basis of yield and adaptation in barley
Source: Plant Biotechnol J. 2018 Dec 6;17(5):932–44. doi: 10.1111/pbi.13029 (PMC6587706; doi:10.1111/pbi.13029)
Supplement: Supplementary file 5 — Data S2. Information of barley phenology core set. [file PBI-17-932-s001.xlsx]

## Sheet: Legend
Supplemental Data Set S2. Information of barley phenology core set.

## Sheet: Supplemental Data Set S1
Phenology ID	Accession	Origin	Region	Row type	Growth habit			Selected 82 Australian barley varieties:
P0001	020055-57	AUS	Australia	two-row	spring			Alestar	P0977
P0002	02043-20	AUS	Australia	two-row	spring			Arapiles	P0106
P0003	02055-94	AUS	Australia	two-row	spring			Barque	P0141
P0004	02S169-51-45	AUS	Australia	two-row	spring			Bass	P0142
P0005	04053-034	AUS	Australia	two-row	spring			Baudin (Stirling)	P0143
P0006	04053-099	AUS	Australia	two-row	spring			Binalong	P0152
P0007	04055-119	AUS	Australia	two-row	spring			Brindabella	P0178
P0008	04056-088	AUS	Australia	two-row	spring			Buloke	P0183
P0010	04S213D-B-11	AUS	Australia	two-row	spring			Bussell	P0185
P0011	04S213D-B-110	AUS	Australia	two-row	spring			Capstan	P0218
P0012	04S213D-B-12	AUS	Australia	two-row	spring			Charger	P0251
P0013	04S213D-B-125	AUS	Australia	two-row	spring			Chebec	P0254
P0014	04S213D-B-20	AUS	Australia	two-row	spring			Clipper	P0280
P0015	04S213D-B-27	AUS	Australia	two-row	spring			Commander	P0284
P0016	04S213D-B-57	AUS	Australia	two-row	spring			Compass	P0285
P0017	04S353D-84	AUS	Australia	two-row	spring			Cowabbie	P0292
P0018	05054-039	AUS	Australia	two-row	spring			Cutter	P0293
P0019	05060-061	AUS	Australia	two-row	spring			Dampier	P0296
P0020	05066-186	AUS	Australia	two-row	spring			Dash	P0301
P0021	05067-062	AUS	Australia	two-row	spring			Dhow	P0315
P0022	05067-128	AUS	Australia	two-row	spring			Doolup	P0322
P0023	05067-238	AUS	Australia	two-row	spring			Fairview	P0337
P0024	05068-003	AUS	Australia	two-row	spring			Fathom	P0338
P0025	05072-022	AUS	Australia	two-row	spring			Finniss	P0343
P0026	05072-268	AUS	Australia	two-row	spring			Fitzgerald	P0344
P0027	05073-075	AUS	Australia	two-row	spring			Fitzroy	P0345
P0028	07T738	AUS	Australia	two-row	spring			Flagship	P0347
P0029	07T741	AUS	Australia	two-row	spring			Fleet	P0348
P0030	2B01-2015	USA	North America	two-row	n.d.			Flinders	P0349
P0031	2B03-3560	USA	North America	two-row	n.d.			Gairdner-Fnk	P0360
P0032	2B03-3859	USA	North America	two-row	n.d.			Galleon	P0365
P0034	2ND25389	USA	North America	two-row	spring			GrangeR	P0371
P0035	83SL:517	AUS	Australia	two-row	n.d.			Grimmett	P0373
P0036	83SM:522	AUS	Australia	two-row	n.d.			Grout	P0374
P0037	84SH:540	AUS	Australia	two-row	spring			Hamelin	P0386
P0038	84SL:551	AUS	Australia	two-row	n.d.			Hannan	P0389
P0039	85SW:576	AUS	Australia	two-row	spring			Henley	P0416
P0040	86S513-34-33	AUS	Australia	two-row	spring			Hindmarsh	P0419
P0041	86S642-27-40	AUS	Australia	two-row	spring			Kaputar	P0485
P0043	90S205-129-19	AUS	Australia	two-row	spring			Keel	P0490
P0044	90S205-45-46	AUS	Australia	two-row	spring			La Trobe	P0510
P0045	90S228-151-2	AUS	Australia	two-row	spring			Lindwall	P0521
P0046	90S277-54-29	AUS	Australia	two-row	spring			Litmus	P0522
P0047	90S330-48-31	AUS	Australia	two-row	spring			Lockyer	P0526
P0048	90S330-48-33	AUS	Australia	two-row	spring			Mackay	P0537
P0049	90SG193-36-33	AUS	Australia	two-row	spring			Macquarie	P0538
P0051	90SM193-34-32	AUS	Australia	two-row	spring			Maltstar	P0978
P0052	91BCB7	MEX	North America	two-row	spring			Maritime	P0546
P0053	91HBSN24	MEX	North America	two-row	spring			Moondyne	P0570
P0054	91IBON100	MEX	North America	two-row	spring			Mundah	P0577
P0055	91IBON16	MEX	North America	two-row	spring			Navigator	P0582
P0056	91IBON24	MEX	North America	two-row	spring			O'Connor	P0606
P0057	91IBON45	MEX	North America	six-row	spring			Onslow	P0611
P0058	91IBON5	MEX	North America	two-row	spring			Oxford	P0619
P0060	91IBON99	MEX	North America	two-row	spring			Prior	P0631
P0061	94S909G-12-7	AUS	Australia	two-row	spring			Roe	P0650
P0062	94S909G-20-19	AUS	Australia	two-row	spring			Rosalind	P0979
P0063	94S920W-18-6	AUS	Australia	two-row	spring			Schooner	P0670
P0064	95S005-29-20	AUS	Australia	two-row	spring			Scope CL	P0671
P0065	95S005-95-19	AUS	Australia	two-row	spring			SFR85-014 (RGT Planet)	P0980
P0066	95S008-108-27	AUS	Australia	two-row	spring			Shannon	P0681
P0067	95S009-81-33	AUS	Australia	two-row	spring			Shepherd	P0682
P0068	95S021-71-23	AUS	Australia	two-row	spring			Skiff	P0690
P0069	95S021-71-24	AUS	Australia	two-row	spring			Skipper	P0691
P0070	95S028-19-36	AUS	Australia	two-row	spring			Sloop	P0692
P0071	95S029-102-30	AUS	Australia	two-row	spring			Sloop SA	P0693
P0072	95S969-79-7	AUS	Australia	two-row	spring			Sloop VIC	P0694
P0073	95S984-80-28	AUS	Australia	two-row	spring			Spartacus CL	P0981
P0074	95S984-80-32	AUS	Australia	two-row	spring			Stirling	P0718
P0075	96B543	CAN	North America	two-row	spring			Tallon	P0730
P0076	96B597	CAN	North America	two-row	spring			Tantangara	P0732
P0077	96S080-20-32	AUS	Australia	two-row	spring			Tilga	P0736
P0078	96S117-206	AUS	Australia	two-row	spring			Torrens	P0744
P0079	AB 14-1	AUS	Australia	two-row	spring			TRIUMPH	P0776
P0081	AB 34-6	AUS	Australia	two-row	spring			Tulla	P0777
P0082	AB 47-4	AUS	Australia	two-row	spring			Urambie	P0781
P0083	AB 47-5	AUS	Australia	two-row	spring			VB9104	P0803
P0084	AB 47-6	AUS	Australia	two-row	spring			Vlamingh	P0809
P0085	ABI Voyager	USA	North America	two-row	spring			VT Admiral	P0813
P0086	AC METCALFE	CAN	North America	two-row	spring			Weeah	P0855
P0087	AC Oxbow	CAN	North America	two-row	spring			Wimmera	P0945
P0088	ADAGIO	FRA	Europe	two-row	spring			Yambla	P0962
P0090	Albacete	ESP	Europe	six-row	spring
P0091	Albert	FRA	Europe	six-row	spring
P0092	ALEXIS	DEU	Europe	two-row	spring
P0093	Alf	CZE	Europe	two-row	spring
P0094	Alfor	NLD	Europe	two-row	spring
P0100	ANBX98002-011	AUS	Australia	two-row	spring
P0101	Andre	USA	North America	two-row	spring
P0102	Annabell	DEU	Europe	two-row	spring
P0103	Annika	SWE	Europe	two-row	spring
P0104	Antarctica 01	BRA	South America	two-row	spring
P0105	Apex	NLD	Europe	two-row	spring
P0106	Arapiles	AUS	Australia	two-row	spring
P0107	Ariel*	FRA	Europe	two-row	spring
P0108	Armelle	FRA	Europe	two-row	facultative
P0109	Arta	SYR	Middle East	two-row	spring
P0110	ARUPO	MEX	North America	two-row	spring
P0111	ARUPOBC1	NIG	Africa	six-row	spring
P0112	ARUPOBC6	NIG	Africa	six-row	spring
P0113	Arupo-S	NIG	Africa	six-row	spring
P0114	ARUPO'S'*2/3/PI2325/MAF102..COSSACK/4/V..	MEX	North America	two-row	spring
P0115	ASPLUND SVALOF	NOR	Europe	six-row	spring
P0116	Astoria	CZE	Europe	two-row	spring
P0118	Atem	GBR	Europe	two-row	spring
P0119	Atem/LMs//TR3189/Bdn	AUS	Australia	two-row	spring
P0120	Atlas 68	USA	North America	six-row	spring
P0121	Atribut	CZE	Europe	two-row	spring
P0122	Atsel	USA	North America	six-row	spring
P0123	AZAFRAN (CMB 643)	MEX	North America	two-row	spring
P0126	B511	CHN	Asia	two-row	n.d.
P0127	B521	CHN	Asia	two-row	n.d.
P0128	B531	CHN	Asia	two-row	n.d.
P0129	B559	CHN	Asia	two-row	n.d.
P0130	B583	CHN	Asia	two-row	n.d.
P0131	B585	CHN	Asia	two-row	n.d.
P0132	B645	CHN	Asia	two-row	n.d.
P0133	B697	CHN	Asia	two-row	n.d.
P0134	B751	CHN	Asia	six-row	n.d.
P0135	B795	CHN	Asia	two-row	n.d.
P0136	B87/14-18	AUS	Australia	two-row	spring
P0137	B87/14-21	AUS	Australia	two-row	spring
P0138	B87/14-9	AUS	Australia	two-row	spring
P0139	Barke	DEU	Europe	two-row	spring
P0140	BARONESSE	DEU	Europe	two-row	spring
P0141	Barque	AUS	Australia	two-row	spring
P0142	Bass	AUS	Australia	two-row	spring
P0143	Baudin (Stirling)	AUS	Australia	two-row	spring
P0145	BEARPAW	USA	North America	two-row	spring
P0146	Beatrice	FRA	Europe	two-row	spring
P0147	Beecher	USA	North America	six-row	spring
P0148	BEKA	FRA	Europe	two-row	spring
P0149	Bellini	FRA	Europe	two-row	spring
P0150	Bentley	CAN	North America	two-row	spring
P0152	Binalong	AUS	Australia	two-row	spring
P0153	Blenheim	GBR	Europe	two-row	spring
P0154	BM9204-17	CAN	North America	two-row	spring
P0155	BM9311-35	CAN	North America	two-row	spring
P0156	BM9507-109	CAN	North America	two-row	spring
P0157	BM9607-34	CAN	North America	two-row	spring
P0158	BM9645-96	CAN	North America	two-row	spring
P0159	BM9647D-43	CAN	North America	two-row	spring
P0160	BM9647D-66	CAN	North America	two-row	spring
P0161	BM9752D-125	CAN	North America	two-row	spring
P0162	BM9857-263-1	CAN	North America	two-row	spring
P0163	BM9904DT-17-8	CAN	North America	two-row	spring
P0164	BM9924D-152	CAN	North America	two-row	spring
P0165	BM9929-88	CAN	North America	two-row	spring
P0166	BM9936-80	CAN	North America	two-row	spring
P0167	BoaFe	PRT	Europe	two-row	spring
P0168	Bolgali	UZB	Asia	two-row	winter
P0169	BOLRON	USA	North America	six-row	facultative
P0170	Bomi	DNK	Europe	two-row	spring
P0171	BOWMAN	USA	North America	two-row	spring
P0172	BowmanRph15cross	USA	North America	two-row	spring
P0173	BR1	BRA	South America	two-row	spring
P0174	BR2**	BRA	South America	two-row	spring
P0175	Braemar	GBR	Europe	two-row	spring
P0176	Brenda	DEU	Europe	two-row	spring
P0177	Bridge	CAN	North America	two-row	spring
P0178	Brindabella	AUS	Australia	two-row	spring
P0179	BT497	CAN	North America	six-row	winter
P0180	BT558	CAN	North America	six-row	winter
P0181	BT634-AC Lacombe	CAN	North America	six-row	spring
P0182	BT922 or B1602	CAN	North America	n.d.	winter
P0183	Buloke	AUS	Australia	two-row	spring
P0184	Burton Malt	GBR	Europe	two-row	spring
P0185	Bussell	AUS	Australia	two-row	spring
P0186	BVDV-019	MEX	North America	two-row	n.d.
P0187	BVDV-026	MEX	North America	two-row	n.d.
P0188	C01A-22	URY	South America	two-row	n.d.
P0189	C01P-32	URY	South America	two-row	n.d.
P0190	C01P-37	URY	South America	two-row	n.d.
P0191	C01P-53	URY	South America	two-row	n.d.
P0192	C01P-66	URY	South America	two-row	n.d.
P0193	C04A-29	URY	South America	two-row	n.d.
P0194	C04A-34	URY	South America	two-row	n.d.
P0195	C04A-35	URY	South America	two-row	n.d.
P0196	C2-05-10/263	URY	South America	two-row	n.d.
P0197	C2-05-10/437	URY	South America	two-row	n.d.
P0198	C2-05-301-10	AUS	Australia	two-row	spring
P0199	C2-05-337-2	AUS	Australia	two-row	spring
P0200	C2-05-63/702	URY	South America	two-row	n.d.
P0201	C2-05-63/710	URY	South America	two-row	n.d.
P0202	C2-05-64/754	URY	South America	two-row	n.d.
P0203	C2-05-89/827	URY	South America	two-row	n.d.
P0204	C2-05-89/861	URY	South America	two-row	n.d.
P0205	C2-05-89/878	URY	South America	two-row	n.d.
P0206	C2-05-89/893	URY	South America	two-row	n.d.
P0207	C2-05-89/953	URY	South America	two-row	n.d.
P0208	C98A-57	URY	South America	two-row	n.d.
P0209	C98A-61	URY	South America	two-row	n.d.
P0210	C98Prel-29	URY	South America	two-row	n.d.
P0211	C98Prel-56	URY	South America	two-row	n.d.
P0212	C98Prel-60	URY	South America	two-row	n.d.
P0213	Calicuchima	MEX	North America	six-row	spring
P0215	Camelot	GBR	Europe	two-row	spring
P0216	Caminant	DNK	Europe	two-row	spring
P0217	Canela	MEX	North America	two-row	spring
P0218	Capstan	AUS	Australia	two-row	spring
P0219	CARAVELA	PRT	Europe	two-row	spring
P0220	Carlsberg	DNK	Europe	two-row	spring
P0221	CAMARGUE	DEU	Europe	two-row	spring
P0222	CATRIN	DNK	Europe	two-row	spring
P0223	CBSS95M00084S-9M-2Y-3M-0Y	MEX	North America	two-row	n.d.
P0224	CBSS95M00597T-B-3M-1Y-1M-0Y	MEX	North America	two-row	n.d.
P0226	CBSS98M00022T-0TOPY-0M-1Y-2M-0Y	MEX	North America	six-row	spring
P0227	CDC Battleford	CAN	North America	six-row	spring
P0228	CDC Bold	CAN	North America	two-row	spring
P0229	CDC Copeland	CAN	North America	two-row	spring
P0230	CDC Dolly	CAN	North America	two-row	spring
P0231	CDC Fleet	CAN	North America	two-row	spring
P0232	CDC GOODALE	CAN	North America	two-row	spring
P0233	CDC Guardian	CAN	North America	two-row	spring
P0234	CDC Kendall	CAN	North America	two-row	spring
P0235	CDC Kindersley	CAN	North America	two-row	spring
P0236	CDC Landis	CAN	North America	two-row	spring
P0237	CDC Meredith	CAN	North America	two-row	spring
P0238	CDC Reserve	CAN	North America	two-row	spring
P0239	CDC Sisler	CAN	North America	six-row	spring
P0240	CDC SPRINGSIDE	CAN	North America	six-row	spring
P0241	CDC Stratus	CAN	North America	two-row	spring
P0242	CDC TISDALE	CAN	North America	six-row	spring
P0243	CDC UNITY	CAN	North America	two-row	spring
P0244	CDC Yorkton	CAN	North America	six-row	spring
P0245	CDC Thompson	CAN	North America	two-row	spring
P0246	Cebada Capa	ARG	South America	six-row	spring
P0247	Cellar	GBR	Europe	two-row	spring
P0248	Cevada de 2 Ordens	PRT	Europe	two-row	spring
P0249	Chalice	GBR	Europe	two-row	spring
P0250	Chapais	CAN	North America	six-row	spring
P0251	Charger	AUS	Australia	two-row	spring
P0252	CHARIOT	GBR	Europe	two-row	spring
P0253	Charlottetown	CAN	North America	two-row	spring
P0254	Chebec	AUS	Australia	two-row	spring
P0255	CHERI	DEU	Europe	two-row	spring
P0256	Chevallier-Ottawa	GBR	Europe	two-row	spring
P0257	Chevron	USA	North America	six-row	spring
P0258	Chieftain	GBR	Europe	two-row	spring
P0260	Chinook	USA	North America	two-row	spring
P0261	CI5791	ETH	Africa	two-row	spring
P0262	CI9819	ETH	Africa	two-row	spring
P0263	Clara	SWE	Europe	two-row	spring
P0264	Claret/50c114//Yoshikei	GBR	Europe	two-row	spring
P0265	Clarity	GBR	Europe	two-row	spring
P0266	Clark	USA	North America	two-row	spring
P0267	CLE191	URY	South America	two-row	spring
P0268	CLE194	URY	South America	two-row	spring
P0269	CLE196	URY	South America	two-row	spring
P0270	CLE198	URY	South America	two-row	spring
P0271	CLE203	URY	South America	two-row	spring
P0272	CLE210	URY	South America	two-row	spring
P0273	CLE226	URY	South America	two-row	spring
P0274	CLE234	URY	South America	two-row	spring
P0275	CLE235	URY	South America	two-row	spring
P0277	CLE268	URY	South America	two-row	spring
P0278	CLE270	URY	South America	two-row	spring
P0279	CLE272	URY	South America	two-row	spring
P0280	Clipper	AUS	Australia	two-row	spring
P0281	Clp.HarC-19	AUS	Australia	two-row	spring
P0282	CM67	USA	North America	six-row	spring
P0283	Colter	USA	North America	six-row	spring
P0284	Commander	AUS	Australia	two-row	spring
P0285	Compass	AUS	Australia	two-row	spring
P0286	Conchita	DEU	Europe	two-row	spring
P0287	Conlon	USA	North America	two-row	spring
P0288	CONRAD	USA	North America	two-row	spring
P0289	COOPER	GBR	Europe	two-row	spring
P0290	Coor's	USA	North America	two-row	spring
P0291	CORGI	GBR	Europe	two-row	spring
P0292	Cowabbie	AUS	Australia	two-row	spring
P0293	Cutter	AUS	Australia	two-row	spring
P0294	CzechLandrace-243	CZE	Europe	two-row	spring
P0296	Dampier	AUS	Australia	two-row	spring
P0297	Dana*	DNK	Europe	two-row	spring
P0298	Danilo	DEU	Europe	two-row	winter
P0300	DAPHNE	GBR	Europe	two-row	spring
P0301	Dash	NZL	Australia	two-row	spring
P0302	DAYTON	USA	North America	six-row	winter
P0303	Defra	DEU	Europe	two-row	spring
P0304	Delibes	GBR	Europe	two-row	spring
P0305	Denar	CZE	Europe	two-row	spring
P0306	Dera	DEU	Europe	two-row	spring
P0307	Derkado	GBR	Europe	two-row	spring
P0308	DETENICKYBOHATYR	CZE	Europe	two-row	spring
P0309	DH29287	AUS	Australia	two-row	spring
P0310	DH29316	AUS	Australia	two-row	spring
P0311	DH29317	AUS	Australia	two-row	spring
P0312	DH29370	AUS	Australia	two-row	spring
P0313	DH29400	AUS	Australia	two-row	spring
P0314	DH29419	AUS	Australia	two-row	spring
P0315	Dhow	AUS	Australia	two-row	spring
P0316	DIABAS	CZE	Europe	two-row	spring
P0317	Diamant	CZE	Europe	two-row	spring
P0318	Dicktoo	USA	North America	six-row	facultative
P0319	Digger	GBR	Europe	two-row	spring
P0321	Donaria	DEU	Europe	two-row	spring
P0322	Doolup	AUS	Australia	two-row	spring
P0323	Draught	GBR	Europe	two-row	spring
P0324	DVORAN	SVK	Europe	two-row	spring
P0325	E Dong 85-1	CHN	Asia	two-row	spring
P0326	EB1110	AUS	Australia	two-row	spring
P0327	EB1111	AUS	Australia	two-row	spring
P0328	EB1112	AUS	Australia	two-row	spring
P0329	Edda	SWE	Europe	six-row	spring
P0330	EMIRCOMPLEX	SWE	Europe	two-row	spring
P0331	EMPRESS	CAN	North America	six-row	spring
P0332	ESPERANCE ORGE 289	n.d.	n.d.	two-row	spring
P0333	EUNOVA	DNK	Europe	two-row	spring
P0334	EUROPA	NLD	Europe	two-row	spring
P0335	Excel	USA	North America	six-row	spring
P0336	Expres	SVK	Europe	two-row	spring
P0337	Fairview	NZL	Australia	two-row	spring
P0338	Fathom	AUS	Australia	two-row	spring
P0339	FAVORIT	CZE	Europe	two-row	spring
P0340	Fct/Atn//HOR3877/Hml	AUS	Australia	two-row	spring
P0341	Fergie	GBR	Europe	two-row	spring
P0342	FILIPPA	SWE	Europe	two-row	spring
P0343	Finniss	AUS	Australia	two-row	spring
P0344	Fitzgerald	AUS	Australia	two-row	spring
P0345	Fitzroy	AUS	Australia	two-row	spring
P0346	Flagon	GBR	Europe	two-row	winter
P0347	Flagship	AUS	Australia	two-row	spring
P0348	Fleet	AUS	Australia	two-row	spring
P0349	Flinders	AUS	Australia	two-row	spring
P0350	FORMULA	GBR	Europe	two-row	spring
P0351	Forrest	USA	North America	six-row	spring
P0352	Foster	USA	North America	six-row	spring
P0353	FR/DAYTON	USA	North America	six-row	winter
P0354	Fractal	GBR	Europe	two-row	spring
P0355	France 30161	FRA	Europe	two-row	winter
P0358	Frederickson	JPN	Asia	two-row	spring
P0359	Fuji Nijo	JPN	Asia	two-row	spring
P0360	Gairdner-Fnk	AUS	Australia	two-row	spring
P0361	GALAN	CZE	Europe	two-row	spring
P0362	Galaxy	GBR	Europe	two-row	spring
P0365	Galleon	AUS	Australia	two-row	spring
P0367	Gimpel	GBR	Europe	two-row	spring
P0368	Gobernadora	MEX	North America	two-row	spring
P0369	Golden Promise	GBR	Europe	two-row	spring
P0370	Goldmarker	GBR	Europe	two-row	spring
P0371	GrangeR	AUS	Australia	two-row	spring
P0372	Granifen	CZE	Europe	two-row	spring
P0373	Grimmett	AUS	Australia	two-row	spring
P0374	Grout	AUS	Australia	two-row	spring
P0375	GSHO 2479 (in Glacier,slender dwarf 4 mutant)	USA	North America	two-row	winter
P0376	GSHO 2483 (in XV2334-6R from Indian Dwarf, slender dwarf 5 mutant)	USA	North America	six-row	spring
P0377	Gustoe	USA	North America	six-row	spring
P0378	H91011001	CAN	North America	two-row	winter
P0379	H92014002X	CAN	North America	two-row	winter
P0380	H92036005Z	CAN	North America	two-row	winter
P0381	H92066207Z	CAN	North America	two-row	winter
P0382	H93174006	CAN	North America	n.d.	winter
P0383	H96009006	CAN	North America	six-row	winter
P0384	H97006005	CAN	North America	n.d.	winter
P0385	Halcyon	GBR	Europe	two-row	winter
P0386	Hamelin	AUS	Australia	two-row	spring
P0387	Han 85-222	CHN	Asia	two-row	winter
P0389	Hannan	AUS	Australia	two-row	spring
P0390	HANNCHEN	SWE	Europe	two-row	spring
P0391	Har.Nan-35-24	AUS	Australia	two-row	spring
P0392	Har.Nan-35-28	AUS	Australia	two-row	spring
P0393	Harbine	USA	North America	six-row	winter
P0394	HARRINGTON	CAN	North America	two-row	spring
P0395	Harriot	DEU	Europe	two-row	spring
P0397	HART	GBR	Europe	two-row	spring
P0398	Haruna Nijo	JPN	Asia	two-row	spring
P0399	Hassan	NLD	Europe	two-row	spring
P0400	Havanna	CZE	Europe	two-row	spring
P0401	HB08306	CAN	North America	two-row	spring
P0402	HB09309	CAN	North America	two-row	spring
P0403	HB343-SB94290-CDC SPEEDY	CAN	North America	two-row	spring
P0404	HB344-SB93666	CAN	North America	two-row	spring
P0405	HB352	CAN	North America	two-row	spring
P0406	HB378	CAN	North America	two-row	spring
P0407	HB380	CAN	North America	two-row	spring
P0408	HB382	CAN	North America	two-row	spring
P0409	HB385	CAN	North America	two-row	spring
P0410	HB395	CAN	North America	two-row	spring
P0411	HB702	CAN	North America	two-row	spring
P0412	HB805-BZ594-26	CAN	North America	two-row	spring
P0413	Heart	GBR	Europe	two-row	spring
P0414	Hector	CAN	North America	two-row	spring
P0415	Heikkilä (NGB 00312)	FIN	Europe	six-row	winter
P0416	Henley	AUS	Australia	two-row	spring
P0417	Heriot	GBR	Europe	two-row	spring
P0418	Heris	CZE	Europe	two-row	spring
P0419	Hindmarsh	AUS	Australia	two-row	spring
P0420	Hml/I88-549-3	AUS	Australia	two-row	spring
P0421	Hml-02/ArabiAbiad/3/Api/CM67//Nacta/4/WI2269/Espe	SYR	Middle East	two-row	spring
P0422	HODONINSKY-KVAS	CSK	Europe	two-row	spring
P0423	Hu Mai 4 Hao	CHN	Asia	two-row	spring
P0424	I01-106-2-2	USA	North America	two-row	n.d.
P0425	I01-173-1	USA	North America	two-row	n.d.
P0426	I01-176-1	USA	North America	two-row	n.d.
P0427	I01-177-2	USA	North America	two-row	n.d.
P0428	I01-179-4	USA	North America	two-row	n.d.
P0429	I01-302-1	USA	North America	two-row	n.d.
P0430	I046	JPN	Asia	six-row	n.d.
P0431	I88-378	USA	North America	two-row	spring
P0432	I88-534	USA	North America	two-row	spring
P0433	I89-420	USA	North America	two-row	spring
P0434	I89-440	USA	North America	two-row	spring
P0435	I90-137-1	USA	North America	two-row	spring
P0436	I91-454	USA	North America	two-row	spring
P0437	I91-495	USA	North America	two-row	spring
P0438	I91-672	USA	North America	two-row	spring
P0439	I91-686	USA	North America	two-row	spring
P0440	I91-696	USA	North America	two-row	spring
P0441	I91-698	USA	North America	two-row	spring
P0442	I92-212	USA	North America	two-row	spring
P0443	I92-562	USA	North America	two-row	spring
P0444	I93-122R	USA	North America	two-row	spring
P0445	I93-608	USA	North America	two-row	spring
P0446	I93-635	USA	North America	two-row	spring
P0447	I93-654	USA	North America	two-row	spring
P0448	I96-339	USA	North America	two-row	spring
P0449	I96-92	USA	North America	two-row	spring
P0450	I97-320	USA	North America	two-row	spring
P0451	I97-415	USA	North America	two-row	spring
P0453	ICB 104039	AFG	Middle East	six-row	facultative
P0454	ICB78-0058-7AP-2AP-1AP-4AP-0AP	SYR	Middle East	two-row	spring
P0455	ICB93-0781-43AP-0AP	SYR	Middle East	two-row	spring
P0456	IG 16957	UZB	Asia	six-row	spring
P0457	IGB1103	AUS	Australia	two-row	spring
P0458	IGB1115	AUS	Australia	two-row	spring
P0459	IGB1116	AUS	Australia	two-row	spring
P0460	IGB1120	AUS	Australia	two-row	spring
P0461	IGB1124	AUS	Australia	two-row	spring
P0462	IGB1133	AUS	Australia	two-row	spring
P0463	IGB1138	AUS	Australia	two-row	spring
P0464	IGB1139	AUS	Australia	two-row	spring
P0465	IGB1140	AUS	Australia	two-row	spring
P0466	IGB1157	AUS	Australia	two-row	spring
P0467	IGB1201	AUS	Australia	two-row	spring
P0468	IGB1211	AUS	Australia	two-row	spring
P0469	IGB1234	AUS	Australia	two-row	spring
P0470	IGB1235	AUS	Australia	two-row	spring
P0471	IGB1243	AUS	Australia	two-row	spring
P0472	IGB1244	AUS	Australia	two-row	spring
P0473	Igri	DEU	Europe	two-row	winter
P0474	IGV3-309 (ABYSSINIAN)	ETH	Africa	six-row	spring
P0475	IGV3-313 (ATLAS46)	USA	North America	six-row	spring
P0476	Ilka	DEU	Europe	two-row	spring
P0477	Inari	FIN	Europe	two-row	spring
P0478	INDIAN DWARF (CIho 13994)	USA	North America	six-row	spring
P0479	Ishuku Shirazu	JPN	Asia	two-row	winter
P0480	Jantar	CZE	Europe	two-row	spring
P0481	Jessica	CZE	Europe	two-row	spring
P0482	Jubilant	SVK	Europe	two-row	spring
P0483	Jyoti-PI 428399	IND	Asia	six-row	spring
P0484	Kalkreuther Fruhe	DEU	Europe	six-row	winter
P0485	Kaputar	AUS	Australia	two-row	spring
P0486	KARRI	FIN	Europe	two-row	spring
P0487	KASTICKY	CZE	Europe	two-row	spring
P0488	KB35	KOR	Asia	six-row	spring
P0489	Kearney	USA	North America	six-row	winter
P0490	Keel	AUS	Australia	two-row	spring
P0492	KINAI 5 (eam8.k mutant)	JPN	Asia	two-row	winter
P0493	Kinu Nijo 15	JPN	Asia	two-row	spring
P0494	Kinu Nijo 7	JPN	Asia	two-row	spring
P0495	Kinukei 18	JPN	Asia	two-row	spring
P0496	Kinukei 19	JPN	Asia	two-row	spring
P0497	Kinukei 21	JPN	Asia	two-row	spring
P0498	Kinukei 7	JPN	Asia	two-row	spring
P0499	KLAXON	GBR	Europe	two-row	spring
P0500	KNEIFEL GERSTE VOLLKORN	CZE	Europe	two-row	spring
P0501	KNEIFLUV P 13	CZE	Europe	two-row	spring
P0503	KOMPAKT	SVK	Europe	two-row	spring
P0504	Krona	DEU	Europe	two-row	spring
P0505	KRYSTAL (Mla13)	YUG	Europe	two-row	winter
P0506	KS1294	RUS	Europe	two-row	spring
P0507	Kustaa	SWE	Europe	two-row	spring
P0508	Kyle/Snm/Ulm	AUS	Australia	two-row	spring
P0509	Kym	GBR	Europe	two-row	spring
P0510	La Trobe	AUS	Australia	two-row	spring
P0511	Lacey	USA	North America	six-row	spring
P0512	LA-MESITA	MEX	North America	six-row	spring
P0513	Landlord	GBR	Europe	two-row	spring
P0514	Langeland	DNK	Europe	two-row	spring
P0515	Langstrand 0102 (NGB 02784)	FIN	Europe	six-row	winter
P0516	Lao Wu Hu Xu Mai	CHN	Asia	two-row	spring
P0517	Larker	USA	North America	six-row	spring
P0518	Legacy	USA	North America	six-row	spring
P0519	Lewis	USA	North America	two-row	spring
P0520	Lina	SWE	Europe	two-row	spring
P0521	Lindwall	AUS	Australia	two-row	spring
P0522	Litmus	AUS	Australia	two-row	spring
P0524	LOCAL B.KAN	PAK	Asia	two-row	winter
P0525	LOCEB-30	MEX	North America	two-row	spring
P0526	Lockyer	AUS	Australia	two-row	spring
P0527	Logan	USA	North America	two-row	spring
P0528	LR84%3065	AUS	Australia	two-row	spring
P0529	LR84%765	AUS	Australia	two-row	spring
P0530	Lumar	CZE	Europe	two-row	spring
P0531	Luxor	CZE	Europe	six-row	winter
P0532	LVC13	ZAF	Africa	two-row	n.d.
P0533	LVC17	ZAF	Africa	two-row	n.d.
P0534	M2080	USA	North America	two-row	n.d.
P0535	M281	USA	North America	two-row	n.d.
P0536	M422	USA	North America	two-row	n.d.
P0537	Mackay	AUS	Australia	two-row	spring
P0538	Macquarie	AUS	Australia	two-row	spring
P0539	Magda*	NLD	Europe	two-row	spring
P0540	Magnum	GBR	Europe	two-row	spring
P0541	Maltine	NLD	Europe	two-row	spring
P0543	MANLEY	CAN	North America	two-row	spring
P0544	Maresi	DEU	Europe	two-row	spring
P0545	Margret	DEU	Europe	two-row	spring
P0546	Maritime	AUS	Australia	two-row	spring
P0547	mata-8(80/1142-8) cv.MARI	SWE	Europe	two-row	spring
P0548	mate-18 (80/1142-18)	SWE	Europe	two-row	winter
P0550	MC9924-012	CAN	North America	two-row	winter
P0551	MC9924-023	CAN	North America	two-row	winter
P0552	MC9924-031	CAN	North America	two-row	winter
P0553	MC9939-007	CAN	North America	two-row	winter
P0554	MC9939-008	CAN	North America	two-row	winter
P0555	MC9939-016	CAN	North America	two-row	winter
P0556	MC9939-020	CAN	North America	two-row	winter
P0557	MC9939-039	CAN	North America	two-row	winter
P0558	MC9939-048	CAN	North America	two-row	winter
P0559	Merit	CAN	North America	two-row	spring
P0560	Mie*	POL	Europe	two-row	spring
P0561	Misato Golden	JPN	Asia	two-row	winter
P0562	MMiscBYDV-92	MEX	North America	two-row	n.d.
P0563	MN599	BRA	South America	two-row	spring
P0564	MN607	BRA	South America	two-row	spring
P0565	MNBrite	USA	North America	six-row	spring
P0566	MODOC	USA	North America	six-row	spring
P0567	Mogador	FRA	Europe	two-row	winter
P0569	Mona	SWE	Europe	two-row	spring
P0570	Moondyne	AUS	Australia	two-row	spring
P0572	Morex	USA	North America	six-row	spring
P0573	Morovian	USA	North America	six-row	spring
P0574	Moroc9-75/ArabiAswad/4/Hml-02/ArabiAbiad/3/Api/CM67//Nacta	SYR	Middle East	two-row	n.d.
P0575	MoroccanLandrace	MAR	Africa	six-row	spring
P0576	Mosane	BEL	Europe	two-row	spring
P0577	Mundah	AUS	Australia	two-row	spring
P0578	NAGRAD	POL	Europe	two-row	spring
P0579	NAIRN	GBR	Europe	two-row	spring
P0580	Nasu Nijo	JPN	Asia	two-row	spring
P0581	Natasha	FRA	Europe	two-row	spring
P0582	Navigator	AUS	Australia	two-row	spring
P0583	NB1054/ALELI	MEX	North America	six-row	spring
P0584	NBX05019-08-099	AUS	Australia	two-row	spring
P0585	NBX05020-08-057	AUS	Australia	two-row	spring
P0586	NCL5-98-9-1	URY	South America	two-row	n.d.
P0587	ND22170	USA	North America	two-row	n.d.
P0588	ND23265	USA	North America	two-row	n.d.
P0589	ND23275	USA	North America	two-row	n.d.
P0590	ND24388	USA	North America	two-row	n.d.
P0591	Nevada	GBR	Europe	two-row	winter
P0592	Newdale	CAN	North America	two-row	spring
P0593	NFC TIPPLE	GBR	Europe	two-row	spring
P0594	Nirasaki Nijo 9	JPN	Asia	two-row	spring
P0595	NITRANSKY-EXPORTNI	CSK	Europe	two-row	spring
P0596	Nordal	DNK	Europe	two-row	spring
P0597	Nordus	DEU	Europe	two-row	spring
P0598	NOVODVORSKY-HANACKY	CSK	Europe	two-row	spring
P0599	NOVUM	SVK	Europe	two-row	spring
P0600	NRB06059	AUS	Australia	two-row	spring
P0601	NRB07124	AUS	Australia	two-row	spring
P0602	NRB08308	AUS	Australia	two-row	spring
P0603	NRB091124	AUS	Australia	two-row	spring
P0604	Nudinka	DEU	Europe	two-row	spring
P0606	O'Connor	AUS	Australia	two-row	spring
P0607	OHARA	AUT	Europe	two-row	spring
P0608	Olbram	CZE	Europe	two-row	spring
P0609	OLIVEROS LITORAL MAG	ARG	South America	six-row	spring
P0610	Olsok	CZE	Europe	six-row	spring
P0611	Onslow	AUS	Australia	two-row	spring
P0612	OPAVSKY-KNEIFEL	CSK	Europe	two-row	spring
P0613	Optic	GBR	Europe	two-row	spring
P0614	OR385-1-2 (Brindabella)	AUS	Australia	two-row	spring
P0615	ORBIT	SVK	Europe	two-row	spring
P0616	OTIS	USA	North America	two-row	spring
P0617	OWB-Paren-rec	USA	North America	six-row	spring
P0618	OWB-Parent-dom	USA	North America	two-row	spring
P0619	Oxford	AUS	Australia	two-row	spring
P0620	P7219.92	AUT	Europe	n.d.	n.d.
P0621	Patty	FRA	Europe	two-row	spring
P0622	Pearl	GBR	Europe	two-row	winter
P0623	Penelope	AUT	Europe	two-row	spring
P0624	PERUN	CZE	Europe	two-row	spring
P0625	PEWTER	DNK	Europe	two-row	spring
P0626	PICCOLO	NLD	Europe	two-row	spring
P0627	PISARECKY R 31	CSK	Europe	two-row	spring
P0628	Plaisant	FRA	Europe	six-row	winter
P0629	Pompadour	FRA	Europe	two-row	spring
P0630	Prentice	DNK	Europe	two-row	spring
P0631	Prior	AUS	Australia	two-row	spring
P0632	Prior Early	AUS	Australia	two-row	spring
P0633	Prisma	NLD	Europe	two-row	spring
P0634	PROCTOR	GBR	Europe	two-row	spring
P0635	Prosa	AUT	Europe	two-row	spring
P0636	PROSKOVCUV-HANACKY	CSK	Europe	two-row	spring
P0637	Puffin	GBR	Europe	two-row	winter
P0638	Quasar	AUS	Australia	two-row	spring
P0639	Radiant	USA	North America	two-row	spring
P0640	RAPID	CZE	Europe	two-row	spring
P0641	Rawson	USA	North America	two-row	spring
P0642	Regatta	GBR	Europe	two-row	spring
P0643	REGENT	GBR	Europe	two-row	spring
P0644	Reggae	NLD	Europe	two-row	spring
P0645	Regina	DEU	Europe	two-row	winter
P0646	RETROARUPOBV-9225	MEX	North America	two-row	spring
P0647	Ricardo	URY	South America	six-row	spring
P0648	Riviera	GBR	Europe	two-row	spring
P0649	ROBUST	USA	North America	six-row	spring
P0650	Roe	AUS	Australia	two-row	spring
P0652	Roxanna	CZE	Europe	two-row	spring
P0654	RUBIN (Rph12)	CZE	Europe	two-row	spring
P0655	RUSSIA24	RUS	Europe	two-row	spring
P0656	RUSSIAN12	RUS	Europe	two-row	spring
P0657	Ruti	CZE	Europe	two-row	spring
P0658	Sahara 3771	DZA	Africa	six-row	spring
P0659	Salmas	TUN	Africa	two-row	facultative
P0660	SALOON*	IND	Asia	two-row	spring
P0661	SANALTA	CAN	North America	two-row	spring
P0662	Satsuki Nijo	JPN	Asia	two-row	spring
P0663	SB01513	GBR	Europe	two-row	spring
P0664	SB03180	GBR	Europe	two-row	spring
P0665	SB040247	GBR	Europe	two-row	spring
P0666	SB040947	GBR	Europe	two-row	spring
P0667	SB99252	GBR	Europe	two-row	spring
P0668	Scarlett	DEU	Europe	two-row	spring
P0669	SCH*KORU49	GBR	Europe	two-row	spring
P0670	Schooner	AUS	Australia	two-row	spring
P0671	Scope CL	AUS	Australia	two-row	spring
P0672	SD423	CAN	North America	two-row	winter
P0673	SD432-SM95509	CAN	North America	two-row	winter
P0674	SE612.01	DEU	Europe	two-row	n.d.
P0675	SE643.02	DEU	Europe	two-row	n.d.
P0676	SEEBE	MEX	North America	two-row	spring
P0677	Severa	CZE	Europe	two-row	spring
P0678	SH01662	CAN	North America	two-row	winter
P0679	SH040468	CAN	North America	two-row	winter
P0680	SH99616	CAN	North America	two-row	winter
P0681	Shannon	AUS	Australia	two-row	spring
P0682	Shepherd	AUS	Australia	two-row	spring
P0683	Sherpa	GBR	Europe	two-row	spring
P0684	Shinonome	JPN	Asia	six-row	spring
P0685	SHN094	USA	North America	two-row	n.d.
P0686	SHN296	USA	North America	two-row	n.d.
P0687	SHYRI	MEX	North America	two-row	spring
P0688	SIMBA	SWE	Europe	two-row	spring
P0689	Sissy	DEU	Europe	two-row	spring
P0690	Skiff	AUS	Australia	two-row	spring
P0691	Skipper	AUS	Australia	two-row	spring
P0692	Sloop	AUS	Australia	two-row	spring
P0693	Sloop SA	AUS	Australia	two-row	spring
P0694	Sloop VIC	AUS	Australia	two-row	spring
P0695	SM00334	CAN	North America	two-row	winter
P0696	SM02494	CAN	North America	two-row	winter
P0697	SM02544	CAN	North America	two-row	winter
P0698	SM060103	CAN	North America	two-row	winter
P0699	SM060392	CAN	North America	two-row	winter
P0700	SM99542	CAN	North America	two-row	winter
P0701	SMBA10-1441	AUS	Australia	two-row	spring
P0702	SMBA10-2324	AUS	Australia	two-row	spring
P0703	SMBA11-1771	AUS	Australia	two-row	spring
P0704	SMBA11-2341	AUS	Australia	two-row	spring
P0705	SMBA12-1361	AUS	Australia	two-row	spring
P0706	SMBA12-2297	AUS	Australia	two-row	spring
P0707	Smooth-Awn-86	USA	North America	six-row	winter
P0708	Sonate	DEU	Europe	two-row	winter
P0709	SpanishLandrace-355	ESP	Europe	n.d.	n.d.
P0711	STABIL	CZE	Europe	two-row	spring
P0712	Stander	USA	North America	six-row	spring
P0713	Stars-9577B	USA	North America	six-row	spring
P0714	Steffi	DEU	Europe	two-row	spring
P0715	Stella	SWE	Europe	two-row	spring
P0716	Stellar-ND	USA	North America	six-row	spring
P0717	Steptoe	USA	North America	six-row	spring
P0718	Stirling	AUS	Australia	two-row	spring
P0719	STUPICKY HANACKY	CZE	Europe	two-row	spring
P0720	Sublette	USA	North America	two-row	spring
P0721	SVA11	ZAF	Africa	two-row	n.d.
P0722	SVA15	ZAF	Africa	two-row	n.d.
P0723	SVB21	ZAF	Africa	two-row	n.d.
P0724	SVB24 (lfrR)	ZAF	Africa	two-row	n.d.
P0725	SVB3	ZAF	Africa	two-row	n.d.
P0726	SVC5	ZAF	Africa	two-row	n.d.
P0727	SY Rattler	AUS	Australia	two-row	spring
P0728	Syn6058-06	AUS	Australia	two-row	spring
P0729	Tadmor	SYR	Middle East	two-row	winter
P0730	Tallon	AUS	Australia	two-row	spring
P0731	TANKARD	CAN	North America	two-row	spring
P0732	Tantangara	AUS	Australia	two-row	spring
P0733	Teemu*	FIN	Europe	six-row	spring
P0734	TG121-1	AUS	Australia	two-row	spring
P0735	Thuringia	DEU	Europe	two-row	spring
P0736	Tilga	AUS	Australia	two-row	spring
P0737	Tipper//WI2291/WI2269	SYR	Middle East	two-row	spring
P0738	Tmp*Gmt121-1	AUS	Australia	two-row	spring
P0739	Tocada	DEU	Europe	two-row	spring
P0740	Toddy	GBR	Europe	two-row	spring
P0741	Tolar	NLD	Europe	two-row	spring
P0742	TOPAS	CSK	Europe	two-row	spring
P0743	Tore*	NOR	Europe	two-row	spring
P0744	Torrens	AUS	Australia	two-row	spring
P0745	TR*GR916-10	AUS	Australia	two-row	spring
P0747	TR04283	CAN	North America	two-row	spring
P0748	TR06295	CAN	North America	two-row	spring
P0749	TR06390	CAN	North America	two-row	spring
P0750	TR07114	CAN	North America	two-row	spring
P0751	TR07393	CAN	North America	two-row	spring
P0752	TR08118	CAN	North America	two-row	spring
P0753	TR08394	CAN	North America	two-row	spring
P0754	TR09120	CAN	North America	two-row	spring
P0755	TR09121	CAN	North America	two-row	spring
P0756	TR117a	CAN	North America	two-row	spring
P0757	TR145	CAN	North America	two-row	spring
P0758	TR146	CAN	North America	two-row	spring
P0759	TR158	CAN	North America	two-row	spring
P0760	TR176	CAN	North America	two-row	spring
P0762	TR245	CAN	North America	two-row	spring
P0763	TR257	CAN	North America	two-row	spring
P0764	TR350	CAN	North America	two-row	spring
P0765	TR363	CAN	North America	two-row	spring
P0766	TR473	CAN	North America	two-row	spring
P0767	TR584	CAN	North America	two-row	spring
P0768	TR638	CAN	North America	two-row	spring
P0769	TR645	CAN	North America	two-row	spring
P0771	TR979-CEBECO9424	CAN	North America	two-row	spring
P0772	Tradition	USA	North America	six-row	spring
P0773	Trait-d-Union	FRA	Europe	two-row	spring
P0774	Tremois	FRA	Europe	two-row	spring
P0775	Triangel	NLD	Europe	two-row	spring
P0776	TRIUMPH	AUS	Australia	two-row	spring
P0777	Tulla	AUS	Australia	two-row	spring
P0778	Turk	TUR	Middle East	six-row	spring
P0779	Unicorn	JPN	Asia	two-row	spring
P0780	UNION	DEU	Europe	two-row	spring
P0781	Urambie	AUS	Australia	two-row	winter
P0782	Ursa	CZE	Europe	two-row	spring
P0783	UVC35	ZAF	Africa	two-row	n.d.
P0784	UWA2Rseln9506	AUS	Australia	two-row	spring
P0785	UWA93TK16-C12	AUS	Australia	two-row	spring
P0786	UWA94TK18-18	AUS	Australia	two-row	spring
P0787	UWA95TK24-5	AUS	Australia	two-row	spring
P0788	UWA96T45-07-26	AUS	Australia	two-row	spring
P0789	UWAbright2Rseln2742	AUS	Australia	two-row	spring
P0790	UWAbrightearlyseln4670	AUS	Australia	two-row	spring
P0791	UWAshortwhiteseln8907	AUS	Australia	two-row	spring
P0792	Vada	NLD	Europe	two-row	spring
P0793	VALENTIN	HRV	Europe	two-row	spring
P0794	Valeta	NLD	Europe	two-row	spring
P0795	VALTICKY	CSK	Europe	two-row	spring
P0796	VB0330	AUS	Australia	two-row	spring
P0797	VB0432-B2	AUS	Australia	two-row	spring
P0798	VB0613	AUS	Australia	two-row	spring
P0799	VB0901	AUS	Australia	two-row	spring
P0800	VB0904	AUS	Australia	two-row	spring
P0801	VB0916	AUS	Australia	two-row	spring
P0802	VB0922	AUS	Australia	two-row	spring
P0803	VB9104	AUS	Australia	two-row	spring
P0805	VIC86045B	AUS	Australia	two-row	spring
P0806	VIC--8717	AUS	Australia	two-row	spring
P0807	VIC9104/BHM-004	AUS	Australia	two-row	spring
P0808	Viva 1	AUT	Europe	two-row	spring
P0809	Vlamingh	AUS	Australia	two-row	spring
P0810	VODKA	FRA	Europe	two-row	spring
P0811	Vogelsanger Gold	DEU	Europe	six-row	winter
P0812	Volla	DEU	Europe	two-row	spring
P0813	VT Admiral	AUS	Australia	two-row	spring
P0814	W2 2010-5-17	AUS	Australia	six-row	spring
P0815	WA8832/Hml	AUS	Australia	two-row	spring
P0816	WABAR2094	AUS	Australia	two-row	spring
P0817	WABAR2228	AUS	Australia	two-row	spring
P0818	WABAR2231	AUS	Australia	two-row	spring
P0819	WABAR2234	AUS	Australia	two-row	spring
P0821	WABAR2244	AUS	Australia	two-row	spring
P0822	WABAR2248	AUS	Australia	two-row	spring
P0823	WABAR2250	AUS	Australia	two-row	spring
P0824	WABAR2253	AUS	Australia	two-row	spring
P0825	WABAR2259	AUS	Australia	two-row	spring
P0826	WABAR2270	AUS	Australia	two-row	spring
P0827	WABAR2272	AUS	Australia	two-row	spring
P0829	WABAR2334	AUS	Australia	two-row	spring
P0830	WABAR2347	AUS	Australia	two-row	spring
P0831	WABAR2353	AUS	Australia	two-row	spring
P0832	WABAR2377	AUS	Australia	two-row	spring
P0833	WABAR2378	AUS	Australia	two-row	spring
P0834	WABAR2411	AUS	Australia	two-row	spring
P0835	WABAR2421	AUS	Australia	two-row	spring
P0837	WABAR2425	AUS	Australia	two-row	spring
P0838	WABAR2427	AUS	Australia	two-row	spring
P0839	WABAR2435	AUS	Australia	two-row	spring
P0840	WABAR2436	AUS	Australia	two-row	spring
P0841	WABAR2547	AUS	Australia	two-row	spring
P0842	WABAR2591	AUS	Australia	two-row	spring
P0843	WABAR2592	AUS	Australia	two-row	spring
P0844	WABAR2609	AUS	Australia	two-row	spring
P0845	WADH17733	AUS	Australia	two-row	spring
P0852	WADH5089	AUS	Australia	two-row	spring
P0854	WB146	AUS	Australia	two-row	spring
P0855	Weeah	AUS	Australia	two-row	spring
P0856	Welam	SWE	Europe	two-row	spring
P0858	WI2553	AUS	Australia	two-row	spring
P0860	WI2816	AUS	Australia	two-row	spring
P0861	WI2817	AUS	Australia	two-row	spring
P0862	WI2868	AUS	Australia	two-row	spring
P0863	WI2875:579	AUS	Australia	two-row	spring
P0864	WI2898	AUS	Australia	two-row	spring
P0865	WI3284	AUS	Australia	two-row	spring
P0866	WI3580	AUS	Australia	two-row	spring
P0878	WI4550	AUS	Australia	two-row	spring
P0879	WI4560	AUS	Australia	two-row	spring
P0880	WI4569	AUS	Australia	two-row	spring
P0881	WI4570	AUS	Australia	two-row	spring
P0882	WI4572	AUS	Australia	two-row	spring
P0883	WI4574	AUS	Australia	two-row	spring
P0884	WI4580	AUS	Australia	two-row	spring
P0885	WI4584	AUS	Australia	two-row	spring
P0886	WI4594	AUS	Australia	two-row	spring
P0887	WI4597	AUS	Australia	two-row	spring
P0888	WI4602	AUS	Australia	two-row	spring
P0889	WI4619	AUS	Australia	two-row	spring
P0890	WI4625	AUS	Australia	two-row	spring
P0891	WI4638	AUS	Australia	two-row	spring
P0892	WI4639	AUS	Australia	two-row	spring
P0893	WI4641	AUS	Australia	two-row	spring
P0894	WI4643	AUS	Australia	two-row	spring
P0895	WI4650	AUS	Australia	two-row	spring
P0896	WI4665	AUS	Australia	two-row	spring
P0897	WI4666	AUS	Australia	two-row	spring
P0898	WI4672	AUS	Australia	two-row	spring
P0899	WI4683	AUS	Australia	two-row	spring
P0900	WI4690	AUS	Australia	two-row	spring
P0901	WI4704	AUS	Australia	two-row	spring
P0902	WI4705	AUS	Australia	two-row	spring
P0903	WI4706	AUS	Australia	two-row	spring
P0904	WI4711	AUS	Australia	two-row	spring
P0905	WI4715	AUS	Australia	two-row	spring
P0906	WI4727	AUS	Australia	two-row	spring
P0907	WI4729	AUS	Australia	two-row	spring
P0908	WI4730	AUS	Australia	two-row	spring
P0909	WI4734	AUS	Australia	two-row	spring
P0910	WI4735	AUS	Australia	two-row	spring
P0911	WI4740	AUS	Australia	two-row	spring
P0912	WI4741	AUS	Australia	two-row	spring
P0913	WI4746	AUS	Australia	two-row	spring
P0914	WI4748	AUS	Australia	two-row	spring
P0915	WI4749	AUS	Australia	two-row	spring
P0916	WI4750	AUS	Australia	two-row	spring
P0917	WI4752	AUS	Australia	two-row	spring
P0918	WI4753	AUS	Australia	two-row	spring
P0919	WI4758	AUS	Australia	two-row	spring
P0920	WI4768	AUS	Australia	two-row	spring
P0921	WI4778	AUS	Australia	two-row	spring
P0922	WI4779	AUS	Australia	two-row	spring
P0923	WI4780	AUS	Australia	two-row	spring
P0924	WI4801	AUS	Australia	two-row	spring
P0925	WI4843	AUS	Australia	two-row	spring
P0926	WI4847	AUS	Australia	two-row	spring
P0927	WI4849	AUS	Australia	two-row	spring
P0928	WI4854	AUS	Australia	two-row	spring
P0929	WI4859	AUS	Australia	two-row	spring
P0931	WI4870	AUS	Australia	two-row	spring
P0932	WI4874	AUS	Australia	two-row	spring
P0933	WI4876	AUS	Australia	two-row	spring
P0934	WI4878	AUS	Australia	two-row	spring
P0935	WI4879	AUS	Australia	two-row	spring
P0936	WI4882	AUS	Australia	two-row	spring
P0937	WI4885	AUS	Australia	two-row	spring
P0938	WI4886	AUS	Australia	two-row	spring
P0939	WI4887	AUS	Australia	two-row	spring
P0940	WI4889	AUS	Australia	two-row	spring
P0941	WI4890	AUS	Australia	two-row	spring
P0942	WI4892	AUS	Australia	two-row	spring
P0943	WI4893	AUS	Australia	two-row	spring
P0944	Wicket	GBR	Europe	two-row	spring
P0945	Wimmera	AUS	Australia	two-row	spring
P0950	WVA19	ZAF	Africa	two-row	n.d.
P0951	WVA22	ZAF	Africa	two-row	n.d.
P0952	WVB35	ZAF	Africa	two-row	n.d.
P0953	WVC3	ZAF	Africa	two-row	n.d.
P0957	XVD21	ZAF	Africa	two-row	n.d.
P0959	XVE7	ZAF	Africa	two-row	n.d.
P0960	XVH11	ZAF	Africa	two-row	n.d.
P0962	Yambla	AUS	Australia	two-row	spring
P0963	Yangsimai	CHN	Asia	two-row	spring
P0967	Z019Q008R	USA	North America	two-row	n.d.
P0968	Z052R091S	USA	North America	two-row	n.d.
P0971	ZBC9314	MEX	North America	two-row	spring
P0972	ZBC9322	MEX	North America	two-row	spring
P0973	ZBC9337	MEX	North America	two-row	spring
P0974	ZBC934	MEX	North America	two-row	spring
P0976	ZENNAN	JPN	Asia	two-row	spring
P0977	Alestar	AUS	Australia	two-row	spring
P0978	Maltstar	AUS	Australia	two-row	spring
P0979	Rosalind	AUS	Australia	two-row	spring
P0980	SFR85-014 (RGT Planet)	AUS	Australia	two-row	spring
P0981	Spartacus CL	AUS	Australia	two-row	spring
