# Supplementary material for: Hybridisation‐based target enrichment of phenology genes to dissect the genetic basis of yield and adaptation in barley
Source: Plant Biotechnol J. 2018 Dec 6;17(5):932–44. doi: 10.1111/pbi.13029 (PMC6587706; doi:10.1111/pbi.13029)
Supplement: Supplementary file 6 — Data S3. Variant effect prediction of 6030 SNP captured within the target regions. [file PBI-17-932-s002.xlsx]

## Sheet: Legend
Supplemental Data Set S3. Variant effect prediction of 6,030 SNP captured within the target regions. Performed using the Ensembl Variant Effect predictor toolset (McLaren et al., 2016; Ensembl Variant Effect Predictor web interface http://www.ensembl.org/vep)

## Sheet: Supplemental Data Set S3
Gene name	Gene	#Uploaded_variation	Location	Allele	Consequence	IMPACT	Feature	EXON	INTRON	cDNA_position	CDS_position	Protein_position	Amino_acids	Codons	DISTANCE	STRAND
SHP1	HORVU1Hr1G023620	chr1H_104415581_A/C	1H:104415581-104415581	C	intron_variant	MODIFIER	HORVU1Hr1G023620.1	-	6/7	-	-	-	-	-	-	-1
SHP1	HORVU1Hr1G023620	chr1H_104415581_A/C	1H:104415581-104415581	C	upstream_gene_variant	MODIFIER	HORVU1Hr1G023620.10	-	-	-	-	-	-	-	159	-1
SHP1	HORVU1Hr1G023620	chr1H_104415581_A/C	1H:104415581-104415581	C	intron_variant	MODIFIER	HORVU1Hr1G023620.11	-	6/6	-	-	-	-	-	-	-1
SHP1	HORVU1Hr1G023620	chr1H_104415581_A/C	1H:104415581-104415581	C	downstream_gene_variant	MODIFIER	HORVU1Hr1G023620.12	-	-	-	-	-	-	-	80	-1
SHP1	HORVU1Hr1G023620	chr1H_104415581_A/C	1H:104415581-104415581	C	downstream_gene_variant	MODIFIER	HORVU1Hr1G023620.13	-	-	-	-	-	-	-	4433	-1
SHP1	HORVU1Hr1G023620	chr1H_104415581_A/C	1H:104415581-104415581	C	downstream_gene_variant	MODIFIER	HORVU1Hr1G023620.14	-	-	-	-	-	-	-	4576	-1
SHP1	HORVU1Hr1G023620	chr1H_104415581_A/C	1H:104415581-104415581	C	downstream_gene_variant	MODIFIER	HORVU1Hr1G023620.15	-	-	-	-	-	-	-	4611	-1
SHP1	HORVU1Hr1G023620	chr1H_104415581_A/C	1H:104415581-104415581	C	downstream_gene_variant	MODIFIER	HORVU1Hr1G023620.16	-	-	-	-	-	-	-	4698	-1
SHP1	HORVU1Hr1G023620	chr1H_104415581_A/C	1H:104415581-104415581	C	intron_variant	MODIFIER	HORVU1Hr1G023620.2	-	6/7	-	-	-	-	-	-	-1
SHP1	HORVU1Hr1G023620	chr1H_104415581_A/C	1H:104415581-104415581	C	intron_variant	MODIFIER	HORVU1Hr1G023620.3	-	6/7	-	-	-	-	-	-	-1
SHP1	HORVU1Hr1G023620	chr1H_104415581_A/C	1H:104415581-104415581	C	intron_variant	MODIFIER	HORVU1Hr1G023620.4	-	6/7	-	-	-	-	-	-	-1
SHP1	HORVU1Hr1G023620	chr1H_104415581_A/C	1H:104415581-104415581	C	intron_variant	MODIFIER	HORVU1Hr1G023620.5	-	6/7	-	-	-	-	-	-	-1
SHP1	HORVU1Hr1G023620	chr1H_104415581_A/C	1H:104415581-104415581	C	intron_variant	MODIFIER	HORVU1Hr1G023620.6	-	3/4	-	-	-	-	-	-	-1
SHP1	HORVU1Hr1G023620	chr1H_104415581_A/C	1H:104415581-104415581	C	intron_variant	MODIFIER	HORVU1Hr1G023620.7	-	4/5	-	-	-	-	-	-	-1
SHP1	HORVU1Hr1G023620	chr1H_104415581_A/C	1H:104415581-104415581	C	intron_variant	MODIFIER	HORVU1Hr1G023620.8	-	6/7	-	-	-	-	-	-	-1
SHP1	HORVU1Hr1G023620	chr1H_104415581_A/C	1H:104415581-104415581	C	intron_variant	MODIFIER	HORVU1Hr1G023620.9	-	6/7	-	-	-	-	-	-	-1
SHP1	HORVU1Hr1G023620	chr1H_104415593_C/G	1H:104415593-104415593	G	intron_variant	MODIFIER	HORVU1Hr1G023620.1	-	6/7	-	-	-	-	-	-	-1
SHP1	HORVU1Hr1G023620	chr1H_104415593_C/G	1H:104415593-104415593	G	upstream_gene_variant	MODIFIER	HORVU1Hr1G023620.10	-	-	-	-	-	-	-	171	-1
SHP1	HORVU1Hr1G023620	chr1H_104415593_C/G	1H:104415593-104415593	G	intron_variant	MODIFIER	HORVU1Hr1G023620.11	-	6/6	-	-	-	-	-	-	-1
SHP1	HORVU1Hr1G023620	chr1H_104415593_C/G	1H:104415593-104415593	G	downstream_gene_variant	MODIFIER	HORVU1Hr1G023620.12	-	-	-	-	-	-	-	68	-1
SHP1	HORVU1Hr1G023620	chr1H_104415593_C/G	1H:104415593-104415593	G	downstream_gene_variant	MODIFIER	HORVU1Hr1G023620.13	-	-	-	-	-	-	-	4421	-1
SHP1	HORVU1Hr1G023620	chr1H_104415593_C/G	1H:104415593-104415593	G	downstream_gene_variant	MODIFIER	HORVU1Hr1G023620.14	-	-	-	-	-	-	-	4564	-1
SHP1	HORVU1Hr1G023620	chr1H_104415593_C/G	1H:104415593-104415593	G	downstream_gene_variant	MODIFIER	HORVU1Hr1G023620.15	-	-	-	-	-	-	-	4599	-1
SHP1	HORVU1Hr1G023620	chr1H_104415593_C/G	1H:104415593-104415593	G	downstream_gene_variant	MODIFIER	HORVU1Hr1G023620.16	-	-	-	-	-	-	-	4686	-1
SHP1	HORVU1Hr1G023620	chr1H_104415593_C/G	1H:104415593-104415593	G	intron_variant	MODIFIER	HORVU1Hr1G023620.2	-	6/7	-	-	-	-	-	-	-1
SHP1	HORVU1Hr1G023620	chr1H_104415593_C/G	1H:104415593-104415593	G	intron_variant	MODIFIER	HORVU1Hr1G023620.3	-	6/7	-	-	-	-	-	-	-1
SHP1	HORVU1Hr1G023620	chr1H_104415593_C/G	1H:104415593-104415593	G	intron_variant	MODIFIER	HORVU1Hr1G023620.4	-	6/7	-	-	-	-	-	-	-1
SHP1	HORVU1Hr1G023620	chr1H_104415593_C/G	1H:104415593-104415593	G	intron_variant	MODIFIER	HORVU1Hr1G023620.5	-	6/7	-	-	-	-	-	-	-1
SHP1	HORVU1Hr1G023620	chr1H_104415593_C/G	1H:104415593-104415593	G	intron_variant	MODIFIER	HORVU1Hr1G023620.6	-	3/4	-	-	-	-	-	-	-1
SHP1	HORVU1Hr1G023620	chr1H_104415593_C/G	1H:104415593-104415593	G	intron_variant	MODIFIER	HORVU1Hr1G023620.7	-	4/5	-	-	-	-	-	-	-1
SHP1	HORVU1Hr1G023620	chr1H_104415593_C/G	1H:104415593-104415593	G	intron_variant	MODIFIER	HORVU1Hr1G023620.8	-	6/7	-	-	-	-	-	-	-1
SHP1	HORVU1Hr1G023620	chr1H_104415593_C/G	1H:104415593-104415593	G	intron_variant	MODIFIER	HORVU1Hr1G023620.9	-	6/7	-	-	-	-	-	-	-1
SHP1	HORVU1Hr1G023620	chr1H_104415843_C/G	1H:104415843-104415843	G	intron_variant	MODIFIER	HORVU1Hr1G023620.1	-	5/7	-	-	-	-	-	-	-1
SHP1	HORVU1Hr1G023620	chr1H_104415843_C/G	1H:104415843-104415843	G	upstream_gene_variant	MODIFIER	HORVU1Hr1G023620.10	-	-	-	-	-	-	-	421	-1
SHP1	HORVU1Hr1G023620	chr1H_104415843_C/G	1H:104415843-104415843	G	intron_variant	MODIFIER	HORVU1Hr1G023620.11	-	5/6	-	-	-	-	-	-	-1
SHP1	HORVU1Hr1G023620	chr1H_104415843_C/G	1H:104415843-104415843	G	intron_variant	MODIFIER	HORVU1Hr1G023620.12	-	4/4	-	-	-	-	-	-	-1
SHP1	HORVU1Hr1G023620	chr1H_104415843_C/G	1H:104415843-104415843	G	downstream_gene_variant	MODIFIER	HORVU1Hr1G023620.13	-	-	-	-	-	-	-	4171	-1
SHP1	HORVU1Hr1G023620	chr1H_104415843_C/G	1H:104415843-104415843	G	downstream_gene_variant	MODIFIER	HORVU1Hr1G023620.14	-	-	-	-	-	-	-	4314	-1
SHP1	HORVU1Hr1G023620	chr1H_104415843_C/G	1H:104415843-104415843	G	downstream_gene_variant	MODIFIER	HORVU1Hr1G023620.15	-	-	-	-	-	-	-	4349	-1
SHP1	HORVU1Hr1G023620	chr1H_104415843_C/G	1H:104415843-104415843	G	downstream_gene_variant	MODIFIER	HORVU1Hr1G023620.16	-	-	-	-	-	-	-	4436	-1
SHP1	HORVU1Hr1G023620	chr1H_104415843_C/G	1H:104415843-104415843	G	intron_variant	MODIFIER	HORVU1Hr1G023620.2	-	5/7	-	-	-	-	-	-	-1
SHP1	HORVU1Hr1G023620	chr1H_104415843_C/G	1H:104415843-104415843	G	intron_variant	MODIFIER	HORVU1Hr1G023620.3	-	5/7	-	-	-	-	-	-	-1
SHP1	HORVU1Hr1G023620	chr1H_104415843_C/G	1H:104415843-104415843	G	intron_variant	MODIFIER	HORVU1Hr1G023620.4	-	5/7	-	-	-	-	-	-	-1
SHP1	HORVU1Hr1G023620	chr1H_104415843_C/G	1H:104415843-104415843	G	intron_variant	MODIFIER	HORVU1Hr1G023620.5	-	5/7	-	-	-	-	-	-	-1
SHP1	HORVU1Hr1G023620	chr1H_104415843_C/G	1H:104415843-104415843	G	intron_variant	MODIFIER	HORVU1Hr1G023620.6	-	2/4	-	-	-	-	-	-	-1
SHP1	HORVU1Hr1G023620	chr1H_104415843_C/G	1H:104415843-104415843	G	intron_variant	MODIFIER	HORVU1Hr1G023620.7	-	3/5	-	-	-	-	-	-	-1
SHP1	HORVU1Hr1G023620	chr1H_104415843_C/G	1H:104415843-104415843	G	intron_variant	MODIFIER	HORVU1Hr1G023620.8	-	5/7	-	-	-	-	-	-	-1
SHP1	HORVU1Hr1G023620	chr1H_104415843_C/G	1H:104415843-104415843	G	intron_variant	MODIFIER	HORVU1Hr1G023620.9	-	5/7	-	-	-	-	-	-	-1
SHP1	HORVU1Hr1G023620	chr1H_104416631_G/T	1H:104416631-104416631	T	intron_variant	MODIFIER	HORVU1Hr1G023620.1	-	3/7	-	-	-	-	-	-	-1
SHP1	HORVU1Hr1G023620	chr1H_104416631_G/T	1H:104416631-104416631	T	upstream_gene_variant	MODIFIER	HORVU1Hr1G023620.10	-	-	-	-	-	-	-	1209	-1
SHP1	HORVU1Hr1G023620	chr1H_104416631_G/T	1H:104416631-104416631	T	intron_variant	MODIFIER	HORVU1Hr1G023620.11	-	3/6	-	-	-	-	-	-	-1
SHP1	HORVU1Hr1G023620	chr1H_104416631_G/T	1H:104416631-104416631	T	intron_variant	MODIFIER	HORVU1Hr1G023620.12	-	2/4	-	-	-	-	-	-	-1
SHP1	HORVU1Hr1G023620	chr1H_104416631_G/T	1H:104416631-104416631	T	downstream_gene_variant	MODIFIER	HORVU1Hr1G023620.13	-	-	-	-	-	-	-	3383	-1
SHP1	HORVU1Hr1G023620	chr1H_104416631_G/T	1H:104416631-104416631	T	downstream_gene_variant	MODIFIER	HORVU1Hr1G023620.14	-	-	-	-	-	-	-	3526	-1
SHP1	HORVU1Hr1G023620	chr1H_104416631_G/T	1H:104416631-104416631	T	downstream_gene_variant	MODIFIER	HORVU1Hr1G023620.15	-	-	-	-	-	-	-	3561	-1
SHP1	HORVU1Hr1G023620	chr1H_104416631_G/T	1H:104416631-104416631	T	downstream_gene_variant	MODIFIER	HORVU1Hr1G023620.16	-	-	-	-	-	-	-	3648	-1
SHP1	HORVU1Hr1G023620	chr1H_104416631_G/T	1H:104416631-104416631	T	intron_variant	MODIFIER	HORVU1Hr1G023620.2	-	3/7	-	-	-	-	-	-	-1
SHP1	HORVU1Hr1G023620	chr1H_104416631_G/T	1H:104416631-104416631	T	intron_variant	MODIFIER	HORVU1Hr1G023620.3	-	3/7	-	-	-	-	-	-	-1
SHP1	HORVU1Hr1G023620	chr1H_104416631_G/T	1H:104416631-104416631	T	intron_variant	MODIFIER	HORVU1Hr1G023620.4	-	3/7	-	-	-	-	-	-	-1
SHP1	HORVU1Hr1G023620	chr1H_104416631_G/T	1H:104416631-104416631	T	intron_variant	MODIFIER	HORVU1Hr1G023620.5	-	3/7	-	-	-	-	-	-	-1
SHP1	HORVU1Hr1G023620	chr1H_104416631_G/T	1H:104416631-104416631	T	upstream_gene_variant	MODIFIER	HORVU1Hr1G023620.6	-	-	-	-	-	-	-	354	-1
SHP1	HORVU1Hr1G023620	chr1H_104416631_G/T	1H:104416631-104416631	T	intron_variant	MODIFIER	HORVU1Hr1G023620.7	-	1/5	-	-	-	-	-	-	-1
SHP1	HORVU1Hr1G023620	chr1H_104416631_G/T	1H:104416631-104416631	T	intron_variant	MODIFIER	HORVU1Hr1G023620.8	-	3/7	-	-	-	-	-	-	-1
SHP1	HORVU1Hr1G023620	chr1H_104416631_G/T	1H:104416631-104416631	T	intron_variant	MODIFIER	HORVU1Hr1G023620.9	-	3/7	-	-	-	-	-	-	-1
SHP1	HORVU1Hr1G023620	chr1H_104416806_A/T	1H:104416806-104416806	T	intron_variant	MODIFIER	HORVU1Hr1G023620.1	-	3/7	-	-	-	-	-	-	-1
SHP1	HORVU1Hr1G023620	chr1H_104416806_A/T	1H:104416806-104416806	T	upstream_gene_variant	MODIFIER	HORVU1Hr1G023620.10	-	-	-	-	-	-	-	1384	-1
SHP1	HORVU1Hr1G023620	chr1H_104416806_A/T	1H:104416806-104416806	T	intron_variant	MODIFIER	HORVU1Hr1G023620.11	-	3/6	-	-	-	-	-	-	-1
SHP1	HORVU1Hr1G023620	chr1H_104416806_A/T	1H:104416806-104416806	T	intron_variant	MODIFIER	HORVU1Hr1G023620.12	-	2/4	-	-	-	-	-	-	-1
SHP1	HORVU1Hr1G023620	chr1H_104416806_A/T	1H:104416806-104416806	T	downstream_gene_variant	MODIFIER	HORVU1Hr1G023620.13	-	-	-	-	-	-	-	3208	-1
SHP1	HORVU1Hr1G023620	chr1H_104416806_A/T	1H:104416806-104416806	T	downstream_gene_variant	MODIFIER	HORVU1Hr1G023620.14	-	-	-	-	-	-	-	3351	-1
SHP1	HORVU1Hr1G023620	chr1H_104416806_A/T	1H:104416806-104416806	T	downstream_gene_variant	MODIFIER	HORVU1Hr1G023620.15	-	-	-	-	-	-	-	3386	-1
SHP1	HORVU1Hr1G023620	chr1H_104416806_A/T	1H:104416806-104416806	T	downstream_gene_variant	MODIFIER	HORVU1Hr1G023620.16	-	-	-	-	-	-	-	3473	-1
SHP1	HORVU1Hr1G023620	chr1H_104416806_A/T	1H:104416806-104416806	T	intron_variant	MODIFIER	HORVU1Hr1G023620.2	-	3/7	-	-	-	-	-	-	-1
SHP1	HORVU1Hr1G023620	chr1H_104416806_A/T	1H:104416806-104416806	T	intron_variant	MODIFIER	HORVU1Hr1G023620.3	-	3/7	-	-	-	-	-	-	-1
SHP1	HORVU1Hr1G023620	chr1H_104416806_A/T	1H:104416806-104416806	T	intron_variant	MODIFIER	HORVU1Hr1G023620.4	-	3/7	-	-	-	-	-	-	-1
SHP1	HORVU1Hr1G023620	chr1H_104416806_A/T	1H:104416806-104416806	T	intron_variant	MODIFIER	HORVU1Hr1G023620.5	-	3/7	-	-	-	-	-	-	-1
SHP1	HORVU1Hr1G023620	chr1H_104416806_A/T	1H:104416806-104416806	T	upstream_gene_variant	MODIFIER	HORVU1Hr1G023620.6	-	-	-	-	-	-	-	529	-1
SHP1	HORVU1Hr1G023620	chr1H_104416806_A/T	1H:104416806-104416806	T	intron_variant	MODIFIER	HORVU1Hr1G023620.7	-	1/5	-	-	-	-	-	-	-1
SHP1	HORVU1Hr1G023620	chr1H_104416806_A/T	1H:104416806-104416806	T	intron_variant	MODIFIER	HORVU1Hr1G023620.8	-	3/7	-	-	-	-	-	-	-1
SHP1	HORVU1Hr1G023620	chr1H_104416806_A/T	1H:104416806-104416806	T	intron_variant	MODIFIER	HORVU1Hr1G023620.9	-	3/7	-	-	-	-	-	-	-1
SHP1	HORVU1Hr1G023620	chr1H_104416807_A/T	1H:104416807-104416807	T	intron_variant	MODIFIER	HORVU1Hr1G023620.1	-	3/7	-	-	-	-	-	-	-1
SHP1	HORVU1Hr1G023620	chr1H_104416807_A/T	1H:104416807-104416807	T	upstream_gene_variant	MODIFIER	HORVU1Hr1G023620.10	-	-	-	-	-	-	-	1385	-1
SHP1	HORVU1Hr1G023620	chr1H_104416807_A/T	1H:104416807-104416807	T	intron_variant	MODIFIER	HORVU1Hr1G023620.11	-	3/6	-	-	-	-	-	-	-1
SHP1	HORVU1Hr1G023620	chr1H_104416807_A/T	1H:104416807-104416807	T	intron_variant	MODIFIER	HORVU1Hr1G023620.12	-	2/4	-	-	-	-	-	-	-1
SHP1	HORVU1Hr1G023620	chr1H_104416807_A/T	1H:104416807-104416807	T	downstream_gene_variant	MODIFIER	HORVU1Hr1G023620.13	-	-	-	-	-	-	-	3207	-1
SHP1	HORVU1Hr1G023620	chr1H_104416807_A/T	1H:104416807-104416807	T	downstream_gene_variant	MODIFIER	HORVU1Hr1G023620.14	-	-	-	-	-	-	-	3350	-1
SHP1	HORVU1Hr1G023620	chr1H_104416807_A/T	1H:104416807-104416807	T	downstream_gene_variant	MODIFIER	HORVU1Hr1G023620.15	-	-	-	-	-	-	-	3385	-1
SHP1	HORVU1Hr1G023620	chr1H_104416807_A/T	1H:104416807-104416807	T	downstream_gene_variant	MODIFIER	HORVU1Hr1G023620.16	-	-	-	-	-	-	-	3472	-1
SHP1	HORVU1Hr1G023620	chr1H_104416807_A/T	1H:104416807-104416807	T	intron_variant	MODIFIER	HORVU1Hr1G023620.2	-	3/7	-	-	-	-	-	-	-1
SHP1	HORVU1Hr1G023620	chr1H_104416807_A/T	1H:104416807-104416807	T	intron_variant	MODIFIER	HORVU1Hr1G023620.3	-	3/7	-	-	-	-	-	-	-1
SHP1	HORVU1Hr1G023620	chr1H_104416807_A/T	1H:104416807-104416807	T	intron_variant	MODIFIER	HORVU1Hr1G023620.4	-	3/7	-	-	-	-	-	-	-1
SHP1	HORVU1Hr1G023620	chr1H_104416807_A/T	1H:104416807-104416807	T	intron_variant	MODIFIER	HORVU1Hr1G023620.5	-	3/7	-	-	-	-	-	-	-1
SHP1	HORVU1Hr1G023620	chr1H_104416807_A/T	1H:104416807-104416807	T	upstream_gene_variant	MODIFIER	HORVU1Hr1G023620.6	-	-	-	-	-	-	-	530	-1
SHP1	HORVU1Hr1G023620	chr1H_104416807_A/T	1H:104416807-104416807	T	intron_variant	MODIFIER	HORVU1Hr1G023620.7	-	1/5	-	-	-	-	-	-	-1
SHP1	HORVU1Hr1G023620	chr1H_104416807_A/T	1H:104416807-104416807	T	intron_variant	MODIFIER	HORVU1Hr1G023620.8	-	3/7	-	-	-	-	-	-	-1
SHP1	HORVU1Hr1G023620	chr1H_104416807_A/T	1H:104416807-104416807	T	intron_variant	MODIFIER	HORVU1Hr1G023620.9	-	3/7	-	-	-	-	-	-	-1
SHP1	HORVU1Hr1G023620	chr1H_104416809_A/T	1H:104416809-104416809	T	intron_variant	MODIFIER	HORVU1Hr1G023620.1	-	3/7	-	-	-	-	-	-	-1
SHP1	HORVU1Hr1G023620	chr1H_104416809_A/T	1H:104416809-104416809	T	upstream_gene_variant	MODIFIER	HORVU1Hr1G023620.10	-	-	-	-	-	-	-	1387	-1
SHP1	HORVU1Hr1G023620	chr1H_104416809_A/T	1H:104416809-104416809	T	intron_variant	MODIFIER	HORVU1Hr1G023620.11	-	3/6	-	-	-	-	-	-	-1
SHP1	HORVU1Hr1G023620	chr1H_104416809_A/T	1H:104416809-104416809	T	intron_variant	MODIFIER	HORVU1Hr1G023620.12	-	2/4	-	-	-	-	-	-	-1
SHP1	HORVU1Hr1G023620	chr1H_104416809_A/T	1H:104416809-104416809	T	downstream_gene_variant	MODIFIER	HORVU1Hr1G023620.13	-	-	-	-	-	-	-	3205	-1
SHP1	HORVU1Hr1G023620	chr1H_104416809_A/T	1H:104416809-104416809	T	downstream_gene_variant	MODIFIER	HORVU1Hr1G023620.14	-	-	-	-	-	-	-	3348	-1
SHP1	HORVU1Hr1G023620	chr1H_104416809_A/T	1H:104416809-104416809	T	downstream_gene_variant	MODIFIER	HORVU1Hr1G023620.15	-	-	-	-	-	-	-	3383	-1
SHP1	HORVU1Hr1G023620	chr1H_104416809_A/T	1H:104416809-104416809	T	downstream_gene_variant	MODIFIER	HORVU1Hr1G023620.16	-	-	-	-	-	-	-	3470	-1
SHP1	HORVU1Hr1G023620	chr1H_104416809_A/T	1H:104416809-104416809	T	intron_variant	MODIFIER	HORVU1Hr1G023620.2	-	3/7	-	-	-	-	-	-	-1
SHP1	HORVU1Hr1G023620	chr1H_104416809_A/T	1H:104416809-104416809	T	intron_variant	MODIFIER	HORVU1Hr1G023620.3	-	3/7	-	-	-	-	-	-	-1
SHP1	HORVU1Hr1G023620	chr1H_104416809_A/T	1H:104416809-104416809	T	intron_variant	MODIFIER	HORVU1Hr1G023620.4	-	3/7	-	-	-	-	-	-	-1
SHP1	HORVU1Hr1G023620	chr1H_104416809_A/T	1H:104416809-104416809	T	intron_variant	MODIFIER	HORVU1Hr1G023620.5	-	3/7	-	-	-	-	-	-	-1
SHP1	HORVU1Hr1G023620	chr1H_104416809_A/T	1H:104416809-104416809	T	upstream_gene_variant	MODIFIER	HORVU1Hr1G023620.6	-	-	-	-	-	-	-	532	-1
SHP1	HORVU1Hr1G023620	chr1H_104416809_A/T	1H:104416809-104416809	T	intron_variant	MODIFIER	HORVU1Hr1G023620.7	-	1/5	-	-	-	-	-	-	-1
SHP1	HORVU1Hr1G023620	chr1H_104416809_A/T	1H:104416809-104416809	T	intron_variant	MODIFIER	HORVU1Hr1G023620.8	-	3/7	-	-	-	-	-	-	-1
SHP1	HORVU1Hr1G023620	chr1H_104416809_A/T	1H:104416809-104416809	T	intron_variant	MODIFIER	HORVU1Hr1G023620.9	-	3/7	-	-	-	-	-	-	-1
SHP1	HORVU1Hr1G023620	chr1H_104417575_G/T	1H:104417575-104417575	T	intron_variant	MODIFIER	HORVU1Hr1G023620.1	-	2/7	-	-	-	-	-	-	-1
SHP1	HORVU1Hr1G023620	chr1H_104417575_G/T	1H:104417575-104417575	T	upstream_gene_variant	MODIFIER	HORVU1Hr1G023620.10	-	-	-	-	-	-	-	2153	-1
SHP1	HORVU1Hr1G023620	chr1H_104417575_G/T	1H:104417575-104417575	T	intron_variant	MODIFIER	HORVU1Hr1G023620.11	-	2/6	-	-	-	-	-	-	-1
SHP1	HORVU1Hr1G023620	chr1H_104417575_G/T	1H:104417575-104417575	T	intron_variant	MODIFIER	HORVU1Hr1G023620.12	-	1/4	-	-	-	-	-	-	-1
SHP1	HORVU1Hr1G023620	chr1H_104417575_G/T	1H:104417575-104417575	T	downstream_gene_variant	MODIFIER	HORVU1Hr1G023620.13	-	-	-	-	-	-	-	2439	-1
SHP1	HORVU1Hr1G023620	chr1H_104417575_G/T	1H:104417575-104417575	T	downstream_gene_variant	MODIFIER	HORVU1Hr1G023620.14	-	-	-	-	-	-	-	2582	-1
SHP1	HORVU1Hr1G023620	chr1H_104417575_G/T	1H:104417575-104417575	T	downstream_gene_variant	MODIFIER	HORVU1Hr1G023620.15	-	-	-	-	-	-	-	2617	-1
SHP1	HORVU1Hr1G023620	chr1H_104417575_G/T	1H:104417575-104417575	T	downstream_gene_variant	MODIFIER	HORVU1Hr1G023620.16	-	-	-	-	-	-	-	2704	-1
SHP1	HORVU1Hr1G023620	chr1H_104417575_G/T	1H:104417575-104417575	T	intron_variant	MODIFIER	HORVU1Hr1G023620.2	-	2/7	-	-	-	-	-	-	-1
SHP1	HORVU1Hr1G023620	chr1H_104417575_G/T	1H:104417575-104417575	T	intron_variant	MODIFIER	HORVU1Hr1G023620.3	-	2/7	-	-	-	-	-	-	-1
SHP1	HORVU1Hr1G023620	chr1H_104417575_G/T	1H:104417575-104417575	T	intron_variant	MODIFIER	HORVU1Hr1G023620.4	-	2/7	-	-	-	-	-	-	-1
SHP1	HORVU1Hr1G023620	chr1H_104417575_G/T	1H:104417575-104417575	T	intron_variant	MODIFIER	HORVU1Hr1G023620.5	-	2/7	-	-	-	-	-	-	-1
SHP1	HORVU1Hr1G023620	chr1H_104417575_G/T	1H:104417575-104417575	T	upstream_gene_variant	MODIFIER	HORVU1Hr1G023620.6	-	-	-	-	-	-	-	1298	-1
SHP1	HORVU1Hr1G023620	chr1H_104417575_G/T	1H:104417575-104417575	T	upstream_gene_variant	MODIFIER	HORVU1Hr1G023620.7	-	-	-	-	-	-	-	283	-1
SHP1	HORVU1Hr1G023620	chr1H_104417575_G/T	1H:104417575-104417575	T	intron_variant	MODIFIER	HORVU1Hr1G023620.8	-	2/7	-	-	-	-	-	-	-1
SHP1	HORVU1Hr1G023620	chr1H_104417575_G/T	1H:104417575-104417575	T	intron_variant	MODIFIER	HORVU1Hr1G023620.9	-	2/7	-	-	-	-	-	-	-1
SHP1	HORVU1Hr1G023620	chr1H_104418413_C/G	1H:104418413-104418413	G	intron_variant	MODIFIER	HORVU1Hr1G023620.1	-	2/7	-	-	-	-	-	-	-1
SHP1	HORVU1Hr1G023620	chr1H_104418413_C/G	1H:104418413-104418413	G	upstream_gene_variant	MODIFIER	HORVU1Hr1G023620.10	-	-	-	-	-	-	-	2991	-1
SHP1	HORVU1Hr1G023620	chr1H_104418413_C/G	1H:104418413-104418413	G	intron_variant	MODIFIER	HORVU1Hr1G023620.11	-	2/6	-	-	-	-	-	-	-1
SHP1	HORVU1Hr1G023620	chr1H_104418413_C/G	1H:104418413-104418413	G	intron_variant	MODIFIER	HORVU1Hr1G023620.12	-	1/4	-	-	-	-	-	-	-1
SHP1	HORVU1Hr1G023620	chr1H_104418413_C/G	1H:104418413-104418413	G	downstream_gene_variant	MODIFIER	HORVU1Hr1G023620.13	-	-	-	-	-	-	-	1601	-1
SHP1	HORVU1Hr1G023620	chr1H_104418413_C/G	1H:104418413-104418413	G	downstream_gene_variant	MODIFIER	HORVU1Hr1G023620.14	-	-	-	-	-	-	-	1744	-1
SHP1	HORVU1Hr1G023620	chr1H_104418413_C/G	1H:104418413-104418413	G	downstream_gene_variant	MODIFIER	HORVU1Hr1G023620.15	-	-	-	-	-	-	-	1779	-1
SHP1	HORVU1Hr1G023620	chr1H_104418413_C/G	1H:104418413-104418413	G	downstream_gene_variant	MODIFIER	HORVU1Hr1G023620.16	-	-	-	-	-	-	-	1866	-1
SHP1	HORVU1Hr1G023620	chr1H_104418413_C/G	1H:104418413-104418413	G	intron_variant	MODIFIER	HORVU1Hr1G023620.2	-	2/7	-	-	-	-	-	-	-1
SHP1	HORVU1Hr1G023620	chr1H_104418413_C/G	1H:104418413-104418413	G	intron_variant	MODIFIER	HORVU1Hr1G023620.3	-	2/7	-	-	-	-	-	-	-1
SHP1	HORVU1Hr1G023620	chr1H_104418413_C/G	1H:104418413-104418413	G	intron_variant	MODIFIER	HORVU1Hr1G023620.4	-	2/7	-	-	-	-	-	-	-1
SHP1	HORVU1Hr1G023620	chr1H_104418413_C/G	1H:104418413-104418413	G	intron_variant	MODIFIER	HORVU1Hr1G023620.5	-	2/7	-	-	-	-	-	-	-1
SHP1	HORVU1Hr1G023620	chr1H_104418413_C/G	1H:104418413-104418413	G	upstream_gene_variant	MODIFIER	HORVU1Hr1G023620.6	-	-	-	-	-	-	-	2136	-1
SHP1	HORVU1Hr1G023620	chr1H_104418413_C/G	1H:104418413-104418413	G	upstream_gene_variant	MODIFIER	HORVU1Hr1G023620.7	-	-	-	-	-	-	-	1121	-1
SHP1	HORVU1Hr1G023620	chr1H_104418413_C/G	1H:104418413-104418413	G	intron_variant	MODIFIER	HORVU1Hr1G023620.8	-	2/7	-	-	-	-	-	-	-1
SHP1	HORVU1Hr1G023620	chr1H_104418413_C/G	1H:104418413-104418413	G	intron_variant	MODIFIER	HORVU1Hr1G023620.9	-	2/7	-	-	-	-	-	-	-1
SHP1	HORVU1Hr1G023620	chr1H_104418932_C/T	1H:104418932-104418932	T	intron_variant	MODIFIER	HORVU1Hr1G023620.1	-	2/7	-	-	-	-	-	-	-1
SHP1	HORVU1Hr1G023620	chr1H_104418932_C/T	1H:104418932-104418932	T	upstream_gene_variant	MODIFIER	HORVU1Hr1G023620.10	-	-	-	-	-	-	-	3510	-1
SHP1	HORVU1Hr1G023620	chr1H_104418932_C/T	1H:104418932-104418932	T	intron_variant	MODIFIER	HORVU1Hr1G023620.11	-	2/6	-	-	-	-	-	-	-1
SHP1	HORVU1Hr1G023620	chr1H_104418932_C/T	1H:104418932-104418932	T	intron_variant	MODIFIER	HORVU1Hr1G023620.12	-	1/4	-	-	-	-	-	-	-1
SHP1	HORVU1Hr1G023620	chr1H_104418932_C/T	1H:104418932-104418932	T	downstream_gene_variant	MODIFIER	HORVU1Hr1G023620.13	-	-	-	-	-	-	-	1082	-1
SHP1	HORVU1Hr1G023620	chr1H_104418932_C/T	1H:104418932-104418932	T	downstream_gene_variant	MODIFIER	HORVU1Hr1G023620.14	-	-	-	-	-	-	-	1225	-1
SHP1	HORVU1Hr1G023620	chr1H_104418932_C/T	1H:104418932-104418932	T	downstream_gene_variant	MODIFIER	HORVU1Hr1G023620.15	-	-	-	-	-	-	-	1260	-1
SHP1	HORVU1Hr1G023620	chr1H_104418932_C/T	1H:104418932-104418932	T	downstream_gene_variant	MODIFIER	HORVU1Hr1G023620.16	-	-	-	-	-	-	-	1347	-1
SHP1	HORVU1Hr1G023620	chr1H_104418932_C/T	1H:104418932-104418932	T	intron_variant	MODIFIER	HORVU1Hr1G023620.2	-	2/7	-	-	-	-	-	-	-1
SHP1	HORVU1Hr1G023620	chr1H_104418932_C/T	1H:104418932-104418932	T	intron_variant	MODIFIER	HORVU1Hr1G023620.3	-	2/7	-	-	-	-	-	-	-1
SHP1	HORVU1Hr1G023620	chr1H_104418932_C/T	1H:104418932-104418932	T	intron_variant	MODIFIER	HORVU1Hr1G023620.4	-	2/7	-	-	-	-	-	-	-1
SHP1	HORVU1Hr1G023620	chr1H_104418932_C/T	1H:104418932-104418932	T	intron_variant	MODIFIER	HORVU1Hr1G023620.5	-	2/7	-	-	-	-	-	-	-1
SHP1	HORVU1Hr1G023620	chr1H_104418932_C/T	1H:104418932-104418932	T	upstream_gene_variant	MODIFIER	HORVU1Hr1G023620.6	-	-	-	-	-	-	-	2655	-1
SHP1	HORVU1Hr1G023620	chr1H_104418932_C/T	1H:104418932-104418932	T	upstream_gene_variant	MODIFIER	HORVU1Hr1G023620.7	-	-	-	-	-	-	-	1640	-1
SHP1	HORVU1Hr1G023620	chr1H_104418932_C/T	1H:104418932-104418932	T	intron_variant	MODIFIER	HORVU1Hr1G023620.8	-	2/7	-	-	-	-	-	-	-1
SHP1	HORVU1Hr1G023620	chr1H_104418932_C/T	1H:104418932-104418932	T	intron_variant	MODIFIER	HORVU1Hr1G023620.9	-	2/7	-	-	-	-	-	-	-1
SHP1	HORVU1Hr1G023620	chr1H_104419028_G/A	1H:104419028-104419028	A	intron_variant	MODIFIER	HORVU1Hr1G023620.1	-	2/7	-	-	-	-	-	-	-1
SHP1	HORVU1Hr1G023620	chr1H_104419028_G/A	1H:104419028-104419028	A	upstream_gene_variant	MODIFIER	HORVU1Hr1G023620.10	-	-	-	-	-	-	-	3606	-1
SHP1	HORVU1Hr1G023620	chr1H_104419028_G/A	1H:104419028-104419028	A	intron_variant	MODIFIER	HORVU1Hr1G023620.11	-	2/6	-	-	-	-	-	-	-1
SHP1	HORVU1Hr1G023620	chr1H_104419028_G/A	1H:104419028-104419028	A	intron_variant	MODIFIER	HORVU1Hr1G023620.12	-	1/4	-	-	-	-	-	-	-1
SHP1	HORVU1Hr1G023620	chr1H_104419028_G/A	1H:104419028-104419028	A	downstream_gene_variant	MODIFIER	HORVU1Hr1G023620.13	-	-	-	-	-	-	-	986	-1
SHP1	HORVU1Hr1G023620	chr1H_104419028_G/A	1H:104419028-104419028	A	downstream_gene_variant	MODIFIER	HORVU1Hr1G023620.14	-	-	-	-	-	-	-	1129	-1
SHP1	HORVU1Hr1G023620	chr1H_104419028_G/A	1H:104419028-104419028	A	downstream_gene_variant	MODIFIER	HORVU1Hr1G023620.15	-	-	-	-	-	-	-	1164	-1
SHP1	HORVU1Hr1G023620	chr1H_104419028_G/A	1H:104419028-104419028	A	downstream_gene_variant	MODIFIER	HORVU1Hr1G023620.16	-	-	-	-	-	-	-	1251	-1
SHP1	HORVU1Hr1G023620	chr1H_104419028_G/A	1H:104419028-104419028	A	intron_variant	MODIFIER	HORVU1Hr1G023620.2	-	2/7	-	-	-	-	-	-	-1
SHP1	HORVU1Hr1G023620	chr1H_104419028_G/A	1H:104419028-104419028	A	intron_variant	MODIFIER	HORVU1Hr1G023620.3	-	2/7	-	-	-	-	-	-	-1
SHP1	HORVU1Hr1G023620	chr1H_104419028_G/A	1H:104419028-104419028	A	intron_variant	MODIFIER	HORVU1Hr1G023620.4	-	2/7	-	-	-	-	-	-	-1
SHP1	HORVU1Hr1G023620	chr1H_104419028_G/A	1H:104419028-104419028	A	intron_variant	MODIFIER	HORVU1Hr1G023620.5	-	2/7	-	-	-	-	-	-	-1
SHP1	HORVU1Hr1G023620	chr1H_104419028_G/A	1H:104419028-104419028	A	upstream_gene_variant	MODIFIER	HORVU1Hr1G023620.6	-	-	-	-	-	-	-	2751	-1
SHP1	HORVU1Hr1G023620	chr1H_104419028_G/A	1H:104419028-104419028	A	upstream_gene_variant	MODIFIER	HORVU1Hr1G023620.7	-	-	-	-	-	-	-	1736	-1
SHP1	HORVU1Hr1G023620	chr1H_104419028_G/A	1H:104419028-104419028	A	intron_variant	MODIFIER	HORVU1Hr1G023620.8	-	2/7	-	-	-	-	-	-	-1
SHP1	HORVU1Hr1G023620	chr1H_104419028_G/A	1H:104419028-104419028	A	intron_variant	MODIFIER	HORVU1Hr1G023620.9	-	2/7	-	-	-	-	-	-	-1
SHP1	HORVU1Hr1G023620	chr1H_104419156_G/A	1H:104419156-104419156	A	intron_variant	MODIFIER	HORVU1Hr1G023620.1	-	2/7	-	-	-	-	-	-	-1
SHP1	HORVU1Hr1G023620	chr1H_104419156_G/A	1H:104419156-104419156	A	upstream_gene_variant	MODIFIER	HORVU1Hr1G023620.10	-	-	-	-	-	-	-	3734	-1
SHP1	HORVU1Hr1G023620	chr1H_104419156_G/A	1H:104419156-104419156	A	intron_variant	MODIFIER	HORVU1Hr1G023620.11	-	2/6	-	-	-	-	-	-	-1
SHP1	HORVU1Hr1G023620	chr1H_104419156_G/A	1H:104419156-104419156	A	intron_variant	MODIFIER	HORVU1Hr1G023620.12	-	1/4	-	-	-	-	-	-	-1
SHP1	HORVU1Hr1G023620	chr1H_104419156_G/A	1H:104419156-104419156	A	downstream_gene_variant	MODIFIER	HORVU1Hr1G023620.13	-	-	-	-	-	-	-	858	-1
SHP1	HORVU1Hr1G023620	chr1H_104419156_G/A	1H:104419156-104419156	A	downstream_gene_variant	MODIFIER	HORVU1Hr1G023620.14	-	-	-	-	-	-	-	1001	-1
SHP1	HORVU1Hr1G023620	chr1H_104419156_G/A	1H:104419156-104419156	A	downstream_gene_variant	MODIFIER	HORVU1Hr1G023620.15	-	-	-	-	-	-	-	1036	-1
SHP1	HORVU1Hr1G023620	chr1H_104419156_G/A	1H:104419156-104419156	A	downstream_gene_variant	MODIFIER	HORVU1Hr1G023620.16	-	-	-	-	-	-	-	1123	-1
SHP1	HORVU1Hr1G023620	chr1H_104419156_G/A	1H:104419156-104419156	A	intron_variant	MODIFIER	HORVU1Hr1G023620.2	-	2/7	-	-	-	-	-	-	-1
SHP1	HORVU1Hr1G023620	chr1H_104419156_G/A	1H:104419156-104419156	A	intron_variant	MODIFIER	HORVU1Hr1G023620.3	-	2/7	-	-	-	-	-	-	-1
SHP1	HORVU1Hr1G023620	chr1H_104419156_G/A	1H:104419156-104419156	A	intron_variant	MODIFIER	HORVU1Hr1G023620.4	-	2/7	-	-	-	-	-	-	-1
SHP1	HORVU1Hr1G023620	chr1H_104419156_G/A	1H:104419156-104419156	A	intron_variant	MODIFIER	HORVU1Hr1G023620.5	-	2/7	-	-	-	-	-	-	-1
SHP1	HORVU1Hr1G023620	chr1H_104419156_G/A	1H:104419156-104419156	A	upstream_gene_variant	MODIFIER	HORVU1Hr1G023620.6	-	-	-	-	-	-	-	2879	-1
SHP1	HORVU1Hr1G023620	chr1H_104419156_G/A	1H:104419156-104419156	A	upstream_gene_variant	MODIFIER	HORVU1Hr1G023620.7	-	-	-	-	-	-	-	1864	-1
SHP1	HORVU1Hr1G023620	chr1H_104419156_G/A	1H:104419156-104419156	A	intron_variant	MODIFIER	HORVU1Hr1G023620.8	-	2/7	-	-	-	-	-	-	-1
SHP1	HORVU1Hr1G023620	chr1H_104419156_G/A	1H:104419156-104419156	A	intron_variant	MODIFIER	HORVU1Hr1G023620.9	-	2/7	-	-	-	-	-	-	-1
SHP1	HORVU1Hr1G023620	chr1H_104419298_C/G	1H:104419298-104419298	G	intron_variant	MODIFIER	HORVU1Hr1G023620.1	-	2/7	-	-	-	-	-	-	-1
SHP1	HORVU1Hr1G023620	chr1H_104419298_C/G	1H:104419298-104419298	G	upstream_gene_variant	MODIFIER	HORVU1Hr1G023620.10	-	-	-	-	-	-	-	3876	-1
SHP1	HORVU1Hr1G023620	chr1H_104419298_C/G	1H:104419298-104419298	G	intron_variant	MODIFIER	HORVU1Hr1G023620.11	-	2/6	-	-	-	-	-	-	-1
SHP1	HORVU1Hr1G023620	chr1H_104419298_C/G	1H:104419298-104419298	G	intron_variant	MODIFIER	HORVU1Hr1G023620.12	-	1/4	-	-	-	-	-	-	-1
SHP1	HORVU1Hr1G023620	chr1H_104419298_C/G	1H:104419298-104419298	G	downstream_gene_variant	MODIFIER	HORVU1Hr1G023620.13	-	-	-	-	-	-	-	716	-1
SHP1	HORVU1Hr1G023620	chr1H_104419298_C/G	1H:104419298-104419298	G	downstream_gene_variant	MODIFIER	HORVU1Hr1G023620.14	-	-	-	-	-	-	-	859	-1
SHP1	HORVU1Hr1G023620	chr1H_104419298_C/G	1H:104419298-104419298	G	downstream_gene_variant	MODIFIER	HORVU1Hr1G023620.15	-	-	-	-	-	-	-	894	-1
SHP1	HORVU1Hr1G023620	chr1H_104419298_C/G	1H:104419298-104419298	G	downstream_gene_variant	MODIFIER	HORVU1Hr1G023620.16	-	-	-	-	-	-	-	981	-1
SHP1	HORVU1Hr1G023620	chr1H_104419298_C/G	1H:104419298-104419298	G	intron_variant	MODIFIER	HORVU1Hr1G023620.2	-	2/7	-	-	-	-	-	-	-1
SHP1	HORVU1Hr1G023620	chr1H_104419298_C/G	1H:104419298-104419298	G	intron_variant	MODIFIER	HORVU1Hr1G023620.3	-	2/7	-	-	-	-	-	-	-1
SHP1	HORVU1Hr1G023620	chr1H_104419298_C/G	1H:104419298-104419298	G	intron_variant	MODIFIER	HORVU1Hr1G023620.4	-	2/7	-	-	-	-	-	-	-1
SHP1	HORVU1Hr1G023620	chr1H_104419298_C/G	1H:104419298-104419298	G	intron_variant	MODIFIER	HORVU1Hr1G023620.5	-	2/7	-	-	-	-	-	-	-1
SHP1	HORVU1Hr1G023620	chr1H_104419298_C/G	1H:104419298-104419298	G	upstream_gene_variant	MODIFIER	HORVU1Hr1G023620.6	-	-	-	-	-	-	-	3021	-1
SHP1	HORVU1Hr1G023620	chr1H_104419298_C/G	1H:104419298-104419298	G	upstream_gene_variant	MODIFIER	HORVU1Hr1G023620.7	-	-	-	-	-	-	-	2006	-1
SHP1	HORVU1Hr1G023620	chr1H_104419298_C/G	1H:104419298-104419298	G	intron_variant	MODIFIER	HORVU1Hr1G023620.8	-	2/7	-	-	-	-	-	-	-1
SHP1	HORVU1Hr1G023620	chr1H_104419298_C/G	1H:104419298-104419298	G	intron_variant	MODIFIER	HORVU1Hr1G023620.9	-	2/7	-	-	-	-	-	-	-1
SHP1	HORVU1Hr1G023620	chr1H_104419754_A/T	1H:104419754-104419754	T	intron_variant	MODIFIER	HORVU1Hr1G023620.1	-	2/7	-	-	-	-	-	-	-1
SHP1	HORVU1Hr1G023620	chr1H_104419754_A/T	1H:104419754-104419754	T	upstream_gene_variant	MODIFIER	HORVU1Hr1G023620.10	-	-	-	-	-	-	-	4332	-1
SHP1	HORVU1Hr1G023620	chr1H_104419754_A/T	1H:104419754-104419754	T	intron_variant	MODIFIER	HORVU1Hr1G023620.11	-	2/6	-	-	-	-	-	-	-1
SHP1	HORVU1Hr1G023620	chr1H_104419754_A/T	1H:104419754-104419754	T	intron_variant	MODIFIER	HORVU1Hr1G023620.12	-	1/4	-	-	-	-	-	-	-1
SHP1	HORVU1Hr1G023620	chr1H_104419754_A/T	1H:104419754-104419754	T	downstream_gene_variant	MODIFIER	HORVU1Hr1G023620.13	-	-	-	-	-	-	-	260	-1
SHP1	HORVU1Hr1G023620	chr1H_104419754_A/T	1H:104419754-104419754	T	downstream_gene_variant	MODIFIER	HORVU1Hr1G023620.14	-	-	-	-	-	-	-	403	-1
SHP1	HORVU1Hr1G023620	chr1H_104419754_A/T	1H:104419754-104419754	T	downstream_gene_variant	MODIFIER	HORVU1Hr1G023620.15	-	-	-	-	-	-	-	438	-1
SHP1	HORVU1Hr1G023620	chr1H_104419754_A/T	1H:104419754-104419754	T	downstream_gene_variant	MODIFIER	HORVU1Hr1G023620.16	-	-	-	-	-	-	-	525	-1
SHP1	HORVU1Hr1G023620	chr1H_104419754_A/T	1H:104419754-104419754	T	intron_variant	MODIFIER	HORVU1Hr1G023620.2	-	2/7	-	-	-	-	-	-	-1
SHP1	HORVU1Hr1G023620	chr1H_104419754_A/T	1H:104419754-104419754	T	intron_variant	MODIFIER	HORVU1Hr1G023620.3	-	2/7	-	-	-	-	-	-	-1
SHP1	HORVU1Hr1G023620	chr1H_104419754_A/T	1H:104419754-104419754	T	intron_variant	MODIFIER	HORVU1Hr1G023620.4	-	2/7	-	-	-	-	-	-	-1
SHP1	HORVU1Hr1G023620	chr1H_104419754_A/T	1H:104419754-104419754	T	intron_variant	MODIFIER	HORVU1Hr1G023620.5	-	2/7	-	-	-	-	-	-	-1
SHP1	HORVU1Hr1G023620	chr1H_104419754_A/T	1H:104419754-104419754	T	upstream_gene_variant	MODIFIER	HORVU1Hr1G023620.6	-	-	-	-	-	-	-	3477	-1
SHP1	HORVU1Hr1G023620	chr1H_104419754_A/T	1H:104419754-104419754	T	upstream_gene_variant	MODIFIER	HORVU1Hr1G023620.7	-	-	-	-	-	-	-	2462	-1
SHP1	HORVU1Hr1G023620	chr1H_104419754_A/T	1H:104419754-104419754	T	intron_variant	MODIFIER	HORVU1Hr1G023620.8	-	2/7	-	-	-	-	-	-	-1
SHP1	HORVU1Hr1G023620	chr1H_104419754_A/T	1H:104419754-104419754	T	intron_variant	MODIFIER	HORVU1Hr1G023620.9	-	2/7	-	-	-	-	-	-	-1
SHP1	HORVU1Hr1G023620	chr1H_104420820_A/G	1H:104420820-104420820	G	intron_variant	MODIFIER	HORVU1Hr1G023620.1	-	1/7	-	-	-	-	-	-	-1
SHP1	HORVU1Hr1G023620	chr1H_104420820_A/G	1H:104420820-104420820	G	intron_variant	MODIFIER	HORVU1Hr1G023620.11	-	1/6	-	-	-	-	-	-	-1
SHP1	HORVU1Hr1G023620	chr1H_104420820_A/G	1H:104420820-104420820	G	upstream_gene_variant	MODIFIER	HORVU1Hr1G023620.12	-	-	-	-	-	-	-	351	-1
SHP1	HORVU1Hr1G023620	chr1H_104420820_A/G	1H:104420820-104420820	G	upstream_gene_variant	MODIFIER	HORVU1Hr1G023620.13	-	-	-	-	-	-	-	351	-1
SHP1	HORVU1Hr1G023620	chr1H_104420820_A/G	1H:104420820-104420820	G	upstream_gene_variant	MODIFIER	HORVU1Hr1G023620.14	-	-	-	-	-	-	-	351	-1
SHP1	HORVU1Hr1G023620	chr1H_104420820_A/G	1H:104420820-104420820	G	upstream_gene_variant	MODIFIER	HORVU1Hr1G023620.15	-	-	-	-	-	-	-	351	-1
SHP1	HORVU1Hr1G023620	chr1H_104420820_A/G	1H:104420820-104420820	G	upstream_gene_variant	MODIFIER	HORVU1Hr1G023620.16	-	-	-	-	-	-	-	348	-1
SHP1	HORVU1Hr1G023620	chr1H_104420820_A/G	1H:104420820-104420820	G	intron_variant	MODIFIER	HORVU1Hr1G023620.2	-	1/7	-	-	-	-	-	-	-1
SHP1	HORVU1Hr1G023620	chr1H_104420820_A/G	1H:104420820-104420820	G	intron_variant	MODIFIER	HORVU1Hr1G023620.3	-	1/7	-	-	-	-	-	-	-1
SHP1	HORVU1Hr1G023620	chr1H_104420820_A/G	1H:104420820-104420820	G	intron_variant	MODIFIER	HORVU1Hr1G023620.4	-	1/7	-	-	-	-	-	-	-1
SHP1	HORVU1Hr1G023620	chr1H_104420820_A/G	1H:104420820-104420820	G	intron_variant	MODIFIER	HORVU1Hr1G023620.5	-	1/7	-	-	-	-	-	-	-1
SHP1	HORVU1Hr1G023620	chr1H_104420820_A/G	1H:104420820-104420820	G	upstream_gene_variant	MODIFIER	HORVU1Hr1G023620.6	-	-	-	-	-	-	-	4543	-1
SHP1	HORVU1Hr1G023620	chr1H_104420820_A/G	1H:104420820-104420820	G	upstream_gene_variant	MODIFIER	HORVU1Hr1G023620.7	-	-	-	-	-	-	-	3528	-1
SHP1	HORVU1Hr1G023620	chr1H_104420820_A/G	1H:104420820-104420820	G	intron_variant	MODIFIER	HORVU1Hr1G023620.8	-	1/7	-	-	-	-	-	-	-1
SHP1	HORVU1Hr1G023620	chr1H_104420820_A/G	1H:104420820-104420820	G	intron_variant	MODIFIER	HORVU1Hr1G023620.9	-	1/7	-	-	-	-	-	-	-1
SHP1	HORVU1Hr1G023620	chr1H_104420948_G/A	1H:104420948-104420948	A	intron_variant	MODIFIER	HORVU1Hr1G023620.1	-	1/7	-	-	-	-	-	-	-1
SHP1	HORVU1Hr1G023620	chr1H_104420948_G/A	1H:104420948-104420948	A	intron_variant	MODIFIER	HORVU1Hr1G023620.11	-	1/6	-	-	-	-	-	-	-1
SHP1	HORVU1Hr1G023620	chr1H_104420948_G/A	1H:104420948-104420948	A	upstream_gene_variant	MODIFIER	HORVU1Hr1G023620.12	-	-	-	-	-	-	-	479	-1
SHP1	HORVU1Hr1G023620	chr1H_104420948_G/A	1H:104420948-104420948	A	upstream_gene_variant	MODIFIER	HORVU1Hr1G023620.13	-	-	-	-	-	-	-	479	-1
SHP1	HORVU1Hr1G023620	chr1H_104420948_G/A	1H:104420948-104420948	A	upstream_gene_variant	MODIFIER	HORVU1Hr1G023620.14	-	-	-	-	-	-	-	479	-1
SHP1	HORVU1Hr1G023620	chr1H_104420948_G/A	1H:104420948-104420948	A	upstream_gene_variant	MODIFIER	HORVU1Hr1G023620.15	-	-	-	-	-	-	-	479	-1
SHP1	HORVU1Hr1G023620	chr1H_104420948_G/A	1H:104420948-104420948	A	upstream_gene_variant	MODIFIER	HORVU1Hr1G023620.16	-	-	-	-	-	-	-	476	-1
SHP1	HORVU1Hr1G023620	chr1H_104420948_G/A	1H:104420948-104420948	A	intron_variant	MODIFIER	HORVU1Hr1G023620.2	-	1/7	-	-	-	-	-	-	-1
SHP1	HORVU1Hr1G023620	chr1H_104420948_G/A	1H:104420948-104420948	A	intron_variant	MODIFIER	HORVU1Hr1G023620.3	-	1/7	-	-	-	-	-	-	-1
SHP1	HORVU1Hr1G023620	chr1H_104420948_G/A	1H:104420948-104420948	A	intron_variant	MODIFIER	HORVU1Hr1G023620.4	-	1/7	-	-	-	-	-	-	-1
SHP1	HORVU1Hr1G023620	chr1H_104420948_G/A	1H:104420948-104420948	A	intron_variant	MODIFIER	HORVU1Hr1G023620.5	-	1/7	-	-	-	-	-	-	-1
SHP1	HORVU1Hr1G023620	chr1H_104420948_G/A	1H:104420948-104420948	A	upstream_gene_variant	MODIFIER	HORVU1Hr1G023620.6	-	-	-	-	-	-	-	4671	-1
SHP1	HORVU1Hr1G023620	chr1H_104420948_G/A	1H:104420948-104420948	A	upstream_gene_variant	MODIFIER	HORVU1Hr1G023620.7	-	-	-	-	-	-	-	3656	-1
SHP1	HORVU1Hr1G023620	chr1H_104420948_G/A	1H:104420948-104420948	A	intron_variant	MODIFIER	HORVU1Hr1G023620.8	-	1/7	-	-	-	-	-	-	-1
SHP1	HORVU1Hr1G023620	chr1H_104420948_G/A	1H:104420948-104420948	A	intron_variant	MODIFIER	HORVU1Hr1G023620.9	-	1/7	-	-	-	-	-	-	-1
SHP1	HORVU1Hr1G023620	chr1H_104421032_A/G	1H:104421032-104421032	G	intron_variant	MODIFIER	HORVU1Hr1G023620.1	-	1/7	-	-	-	-	-	-	-1
SHP1	HORVU1Hr1G023620	chr1H_104421032_A/G	1H:104421032-104421032	G	intron_variant	MODIFIER	HORVU1Hr1G023620.11	-	1/6	-	-	-	-	-	-	-1
SHP1	HORVU1Hr1G023620	chr1H_104421032_A/G	1H:104421032-104421032	G	upstream_gene_variant	MODIFIER	HORVU1Hr1G023620.12	-	-	-	-	-	-	-	563	-1
SHP1	HORVU1Hr1G023620	chr1H_104421032_A/G	1H:104421032-104421032	G	upstream_gene_variant	MODIFIER	HORVU1Hr1G023620.13	-	-	-	-	-	-	-	563	-1
SHP1	HORVU1Hr1G023620	chr1H_104421032_A/G	1H:104421032-104421032	G	upstream_gene_variant	MODIFIER	HORVU1Hr1G023620.14	-	-	-	-	-	-	-	563	-1
SHP1	HORVU1Hr1G023620	chr1H_104421032_A/G	1H:104421032-104421032	G	upstream_gene_variant	MODIFIER	HORVU1Hr1G023620.15	-	-	-	-	-	-	-	563	-1
SHP1	HORVU1Hr1G023620	chr1H_104421032_A/G	1H:104421032-104421032	G	upstream_gene_variant	MODIFIER	HORVU1Hr1G023620.16	-	-	-	-	-	-	-	560	-1
SHP1	HORVU1Hr1G023620	chr1H_104421032_A/G	1H:104421032-104421032	G	intron_variant	MODIFIER	HORVU1Hr1G023620.2	-	1/7	-	-	-	-	-	-	-1
SHP1	HORVU1Hr1G023620	chr1H_104421032_A/G	1H:104421032-104421032	G	intron_variant	MODIFIER	HORVU1Hr1G023620.3	-	1/7	-	-	-	-	-	-	-1
SHP1	HORVU1Hr1G023620	chr1H_104421032_A/G	1H:104421032-104421032	G	intron_variant	MODIFIER	HORVU1Hr1G023620.4	-	1/7	-	-	-	-	-	-	-1
SHP1	HORVU1Hr1G023620	chr1H_104421032_A/G	1H:104421032-104421032	G	intron_variant	MODIFIER	HORVU1Hr1G023620.5	-	1/7	-	-	-	-	-	-	-1
SHP1	HORVU1Hr1G023620	chr1H_104421032_A/G	1H:104421032-104421032	G	upstream_gene_variant	MODIFIER	HORVU1Hr1G023620.6	-	-	-	-	-	-	-	4755	-1
SHP1	HORVU1Hr1G023620	chr1H_104421032_A/G	1H:104421032-104421032	G	upstream_gene_variant	MODIFIER	HORVU1Hr1G023620.7	-	-	-	-	-	-	-	3740	-1
SHP1	HORVU1Hr1G023620	chr1H_104421032_A/G	1H:104421032-104421032	G	intron_variant	MODIFIER	HORVU1Hr1G023620.8	-	1/7	-	-	-	-	-	-	-1
SHP1	HORVU1Hr1G023620	chr1H_104421032_A/G	1H:104421032-104421032	G	intron_variant	MODIFIER	HORVU1Hr1G023620.9	-	1/7	-	-	-	-	-	-	-1
SHP1	HORVU1Hr1G023620	chr1H_104421087_C/T	1H:104421087-104421087	T	intron_variant	MODIFIER	HORVU1Hr1G023620.1	-	1/7	-	-	-	-	-	-	-1
SHP1	HORVU1Hr1G023620	chr1H_104421087_C/T	1H:104421087-104421087	T	intron_variant	MODIFIER	HORVU1Hr1G023620.11	-	1/6	-	-	-	-	-	-	-1
SHP1	HORVU1Hr1G023620	chr1H_104421087_C/T	1H:104421087-104421087	T	upstream_gene_variant	MODIFIER	HORVU1Hr1G023620.12	-	-	-	-	-	-	-	618	-1
SHP1	HORVU1Hr1G023620	chr1H_104421087_C/T	1H:104421087-104421087	T	upstream_gene_variant	MODIFIER	HORVU1Hr1G023620.13	-	-	-	-	-	-	-	618	-1
SHP1	HORVU1Hr1G023620	chr1H_104421087_C/T	1H:104421087-104421087	T	upstream_gene_variant	MODIFIER	HORVU1Hr1G023620.14	-	-	-	-	-	-	-	618	-1
SHP1	HORVU1Hr1G023620	chr1H_104421087_C/T	1H:104421087-104421087	T	upstream_gene_variant	MODIFIER	HORVU1Hr1G023620.15	-	-	-	-	-	-	-	618	-1
SHP1	HORVU1Hr1G023620	chr1H_104421087_C/T	1H:104421087-104421087	T	upstream_gene_variant	MODIFIER	HORVU1Hr1G023620.16	-	-	-	-	-	-	-	615	-1
SHP1	HORVU1Hr1G023620	chr1H_104421087_C/T	1H:104421087-104421087	T	intron_variant	MODIFIER	HORVU1Hr1G023620.2	-	1/7	-	-	-	-	-	-	-1
SHP1	HORVU1Hr1G023620	chr1H_104421087_C/T	1H:104421087-104421087	T	intron_variant	MODIFIER	HORVU1Hr1G023620.3	-	1/7	-	-	-	-	-	-	-1
SHP1	HORVU1Hr1G023620	chr1H_104421087_C/T	1H:104421087-104421087	T	intron_variant	MODIFIER	HORVU1Hr1G023620.4	-	1/7	-	-	-	-	-	-	-1
SHP1	HORVU1Hr1G023620	chr1H_104421087_C/T	1H:104421087-104421087	T	intron_variant	MODIFIER	HORVU1Hr1G023620.5	-	1/7	-	-	-	-	-	-	-1
SHP1	HORVU1Hr1G023620	chr1H_104421087_C/T	1H:104421087-104421087	T	upstream_gene_variant	MODIFIER	HORVU1Hr1G023620.6	-	-	-	-	-	-	-	4810	-1
SHP1	HORVU1Hr1G023620	chr1H_104421087_C/T	1H:104421087-104421087	T	upstream_gene_variant	MODIFIER	HORVU1Hr1G023620.7	-	-	-	-	-	-	-	3795	-1
SHP1	HORVU1Hr1G023620	chr1H_104421087_C/T	1H:104421087-104421087	T	intron_variant	MODIFIER	HORVU1Hr1G023620.8	-	1/7	-	-	-	-	-	-	-1
SHP1	HORVU1Hr1G023620	chr1H_104421087_C/T	1H:104421087-104421087	T	intron_variant	MODIFIER	HORVU1Hr1G023620.9	-	1/7	-	-	-	-	-	-	-1
AG2	HORVU1Hr1G029220	chr1H_162381326_T/C	1H:162381326-162381326	C	intron_variant	MODIFIER	HORVU1Hr1G029220.1	-	8/8	-	-	-	-	-	-	-1
AG2	HORVU1Hr1G029220	chr1H_162381326_T/C	1H:162381326-162381326	C	downstream_gene_variant	MODIFIER	HORVU1Hr1G029220.10	-	-	-	-	-	-	-	730	-1
AG2	HORVU1Hr1G029220	chr1H_162381326_T/C	1H:162381326-162381326	C	downstream_gene_variant	MODIFIER	HORVU1Hr1G029220.11	-	-	-	-	-	-	-	2439	-1
AG2	HORVU1Hr1G029220	chr1H_162381326_T/C	1H:162381326-162381326	C	downstream_gene_variant	MODIFIER	HORVU1Hr1G029220.12	-	-	-	-	-	-	-	2439	-1
AG2	HORVU1Hr1G029220	chr1H_162381326_T/C	1H:162381326-162381326	C	intron_variant	MODIFIER	HORVU1Hr1G029220.2	-	8/8	-	-	-	-	-	-	-1
AG2	HORVU1Hr1G029220	chr1H_162381326_T/C	1H:162381326-162381326	C	intron_variant	MODIFIER	HORVU1Hr1G029220.3	-	8/8	-	-	-	-	-	-	-1
AG2	HORVU1Hr1G029220	chr1H_162381326_T/C	1H:162381326-162381326	C	intron_variant	MODIFIER	HORVU1Hr1G029220.4	-	3/3	-	-	-	-	-	-	-1
AG2	HORVU1Hr1G029220	chr1H_162381326_T/C	1H:162381326-162381326	C	intron_variant	MODIFIER	HORVU1Hr1G029220.5	-	8/8	-	-	-	-	-	-	-1
AG2	HORVU1Hr1G029220	chr1H_162381326_T/C	1H:162381326-162381326	C	intron_variant	MODIFIER	HORVU1Hr1G029220.6	-	8/8	-	-	-	-	-	-	-1
AG2	HORVU1Hr1G029220	chr1H_162381326_T/C	1H:162381326-162381326	C	intron_variant	MODIFIER	HORVU1Hr1G029220.7	-	7/7	-	-	-	-	-	-	-1
AG2	HORVU1Hr1G029220	chr1H_162381326_T/C	1H:162381326-162381326	C	downstream_gene_variant	MODIFIER	HORVU1Hr1G029220.8	-	-	-	-	-	-	-	252	-1
AG2	HORVU1Hr1G029220	chr1H_162381326_T/C	1H:162381326-162381326	C	downstream_gene_variant	MODIFIER	HORVU1Hr1G029220.9	-	-	-	-	-	-	-	418	-1
AG2	HORVU1Hr1G029220	chr1H_162381849_T/G	1H:162381849-162381849	G	missense_variant	MODERATE	HORVU1Hr1G029220.1	8/9	-	918	916	306	M/L	Atg/Ctg	-	-1
AG2	HORVU1Hr1G029220	chr1H_162381849_T/G	1H:162381849-162381849	G	downstream_gene_variant	MODIFIER	HORVU1Hr1G029220.10	-	-	-	-	-	-	-	207	-1
AG2	HORVU1Hr1G029220	chr1H_162381849_T/G	1H:162381849-162381849	G	downstream_gene_variant	MODIFIER	HORVU1Hr1G029220.11	-	-	-	-	-	-	-	1916	-1
AG2	HORVU1Hr1G029220	chr1H_162381849_T/G	1H:162381849-162381849	G	downstream_gene_variant	MODIFIER	HORVU1Hr1G029220.12	-	-	-	-	-	-	-	1916	-1
AG2	HORVU1Hr1G029220	chr1H_162381849_T/G	1H:162381849-162381849	G	missense_variant	MODERATE	HORVU1Hr1G029220.2	8/9	-	872	871	291	M/L	Atg/Ctg	-	-1
AG2	HORVU1Hr1G029220	chr1H_162381849_T/G	1H:162381849-162381849	G	3_prime_UTR_variant	MODIFIER	HORVU1Hr1G029220.3	8/9	-	859	-	-	-	-	-	-1
AG2	HORVU1Hr1G029220	chr1H_162381849_T/G	1H:162381849-162381849	G	missense_variant	MODERATE	HORVU1Hr1G029220.4	3/4	-	264	163	55	M/L	Atg/Ctg	-	-1
AG2	HORVU1Hr1G029220	chr1H_162381849_T/G	1H:162381849-162381849	G	missense_variant	MODERATE	HORVU1Hr1G029220.5	8/9	-	850	637	213	M/L	Atg/Ctg	-	-1
AG2	HORVU1Hr1G029220	chr1H_162381849_T/G	1H:162381849-162381849	G	missense_variant	MODERATE	HORVU1Hr1G029220.6	8/9	-	846	844	282	M/L	Atg/Ctg	-	-1
AG2	HORVU1Hr1G029220	chr1H_162381849_T/G	1H:162381849-162381849	G	3_prime_UTR_variant	MODIFIER	HORVU1Hr1G029220.7	7/8	-	906	-	-	-	-	-	-1
AG2	HORVU1Hr1G029220	chr1H_162381849_T/G	1H:162381849-162381849	G	missense_variant	MODERATE	HORVU1Hr1G029220.8	7/8	-	736	736	246	M/L	Atg/Ctg	-	-1
AG2	HORVU1Hr1G029220	chr1H_162381849_T/G	1H:162381849-162381849	G	missense_variant	MODERATE	HORVU1Hr1G029220.9	7/7	-	758	757	253	M/L	Atg/Ctg	-	-1
AG2	HORVU1Hr1G029220	chr1H_162383003_C/T	1H:162383003-162383003	T	intron_variant	MODIFIER	HORVU1Hr1G029220.1	-	3/8	-	-	-	-	-	-	-1
AG2	HORVU1Hr1G029220	chr1H_162383003_C/T	1H:162383003-162383003	T	intron_variant	MODIFIER	HORVU1Hr1G029220.10	-	2/5	-	-	-	-	-	-	-1
AG2	HORVU1Hr1G029220	chr1H_162383003_C/T	1H:162383003-162383003	T	downstream_gene_variant	MODIFIER	HORVU1Hr1G029220.11	-	-	-	-	-	-	-	762	-1
AG2	HORVU1Hr1G029220	chr1H_162383003_C/T	1H:162383003-162383003	T	downstream_gene_variant	MODIFIER	HORVU1Hr1G029220.12	-	-	-	-	-	-	-	762	-1
AG2	HORVU1Hr1G029220	chr1H_162383003_C/T	1H:162383003-162383003	T	downstream_gene_variant	MODIFIER	HORVU1Hr1G029220.13	-	-	-	-	-	-	-	4692	-1
AG2	HORVU1Hr1G029220	chr1H_162383003_C/T	1H:162383003-162383003	T	intron_variant	MODIFIER	HORVU1Hr1G029220.2	-	3/8	-	-	-	-	-	-	-1
AG2	HORVU1Hr1G029220	chr1H_162383003_C/T	1H:162383003-162383003	T	intron_variant	MODIFIER	HORVU1Hr1G029220.3	-	3/8	-	-	-	-	-	-	-1
AG2	HORVU1Hr1G029220	chr1H_162383003_C/T	1H:162383003-162383003	T	upstream_gene_variant	MODIFIER	HORVU1Hr1G029220.4	-	-	-	-	-	-	-	681	-1
AG2	HORVU1Hr1G029220	chr1H_162383003_C/T	1H:162383003-162383003	T	intron_variant	MODIFIER	HORVU1Hr1G029220.5	-	3/8	-	-	-	-	-	-	-1
AG2	HORVU1Hr1G029220	chr1H_162383003_C/T	1H:162383003-162383003	T	intron_variant	MODIFIER	HORVU1Hr1G029220.6	-	3/8	-	-	-	-	-	-	-1
AG2	HORVU1Hr1G029220	chr1H_162383003_C/T	1H:162383003-162383003	T	intron_variant	MODIFIER	HORVU1Hr1G029220.7	-	3/7	-	-	-	-	-	-	-1
AG2	HORVU1Hr1G029220	chr1H_162383003_C/T	1H:162383003-162383003	T	intron_variant	MODIFIER	HORVU1Hr1G029220.8	-	2/7	-	-	-	-	-	-	-1
AG2	HORVU1Hr1G029220	chr1H_162383003_C/T	1H:162383003-162383003	T	intron_variant	MODIFIER	HORVU1Hr1G029220.9	-	2/6	-	-	-	-	-	-	-1
AG2	HORVU1Hr1G029220	chr1H_162383393_C/A	1H:162383393-162383393	A	intron_variant	MODIFIER	HORVU1Hr1G029220.1	-	3/8	-	-	-	-	-	-	-1
AG2	HORVU1Hr1G029220	chr1H_162383393_C/A	1H:162383393-162383393	A	intron_variant	MODIFIER	HORVU1Hr1G029220.10	-	2/5	-	-	-	-	-	-	-1
AG2	HORVU1Hr1G029220	chr1H_162383393_C/A	1H:162383393-162383393	A	downstream_gene_variant	MODIFIER	HORVU1Hr1G029220.11	-	-	-	-	-	-	-	372	-1
AG2	HORVU1Hr1G029220	chr1H_162383393_C/A	1H:162383393-162383393	A	downstream_gene_variant	MODIFIER	HORVU1Hr1G029220.12	-	-	-	-	-	-	-	372	-1
AG2	HORVU1Hr1G029220	chr1H_162383393_C/A	1H:162383393-162383393	A	downstream_gene_variant	MODIFIER	HORVU1Hr1G029220.13	-	-	-	-	-	-	-	4302	-1
AG2	HORVU1Hr1G029220	chr1H_162383393_C/A	1H:162383393-162383393	A	intron_variant	MODIFIER	HORVU1Hr1G029220.2	-	3/8	-	-	-	-	-	-	-1
AG2	HORVU1Hr1G029220	chr1H_162383393_C/A	1H:162383393-162383393	A	intron_variant	MODIFIER	HORVU1Hr1G029220.3	-	3/8	-	-	-	-	-	-	-1
AG2	HORVU1Hr1G029220	chr1H_162383393_C/A	1H:162383393-162383393	A	upstream_gene_variant	MODIFIER	HORVU1Hr1G029220.4	-	-	-	-	-	-	-	1071	-1
AG2	HORVU1Hr1G029220	chr1H_162383393_C/A	1H:162383393-162383393	A	intron_variant	MODIFIER	HORVU1Hr1G029220.5	-	3/8	-	-	-	-	-	-	-1
AG2	HORVU1Hr1G029220	chr1H_162383393_C/A	1H:162383393-162383393	A	intron_variant	MODIFIER	HORVU1Hr1G029220.6	-	3/8	-	-	-	-	-	-	-1
AG2	HORVU1Hr1G029220	chr1H_162383393_C/A	1H:162383393-162383393	A	intron_variant	MODIFIER	HORVU1Hr1G029220.7	-	3/7	-	-	-	-	-	-	-1
AG2	HORVU1Hr1G029220	chr1H_162383393_C/A	1H:162383393-162383393	A	intron_variant	MODIFIER	HORVU1Hr1G029220.8	-	2/7	-	-	-	-	-	-	-1
AG2	HORVU1Hr1G029220	chr1H_162383393_C/A	1H:162383393-162383393	A	intron_variant	MODIFIER	HORVU1Hr1G029220.9	-	2/6	-	-	-	-	-	-	-1
AG2	HORVU1Hr1G029220	chr1H_162383500_C/T	1H:162383500-162383500	T	intron_variant	MODIFIER	HORVU1Hr1G029220.1	-	3/8	-	-	-	-	-	-	-1
AG2	HORVU1Hr1G029220	chr1H_162383500_C/T	1H:162383500-162383500	T	intron_variant	MODIFIER	HORVU1Hr1G029220.10	-	2/5	-	-	-	-	-	-	-1
AG2	HORVU1Hr1G029220	chr1H_162383500_C/T	1H:162383500-162383500	T	downstream_gene_variant	MODIFIER	HORVU1Hr1G029220.11	-	-	-	-	-	-	-	265	-1
AG2	HORVU1Hr1G029220	chr1H_162383500_C/T	1H:162383500-162383500	T	downstream_gene_variant	MODIFIER	HORVU1Hr1G029220.12	-	-	-	-	-	-	-	265	-1
AG2	HORVU1Hr1G029220	chr1H_162383500_C/T	1H:162383500-162383500	T	downstream_gene_variant	MODIFIER	HORVU1Hr1G029220.13	-	-	-	-	-	-	-	4195	-1
AG2	HORVU1Hr1G029220	chr1H_162383500_C/T	1H:162383500-162383500	T	intron_variant	MODIFIER	HORVU1Hr1G029220.2	-	3/8	-	-	-	-	-	-	-1
AG2	HORVU1Hr1G029220	chr1H_162383500_C/T	1H:162383500-162383500	T	intron_variant	MODIFIER	HORVU1Hr1G029220.3	-	3/8	-	-	-	-	-	-	-1
AG2	HORVU1Hr1G029220	chr1H_162383500_C/T	1H:162383500-162383500	T	upstream_gene_variant	MODIFIER	HORVU1Hr1G029220.4	-	-	-	-	-	-	-	1178	-1
AG2	HORVU1Hr1G029220	chr1H_162383500_C/T	1H:162383500-162383500	T	intron_variant	MODIFIER	HORVU1Hr1G029220.5	-	3/8	-	-	-	-	-	-	-1
AG2	HORVU1Hr1G029220	chr1H_162383500_C/T	1H:162383500-162383500	T	intron_variant	MODIFIER	HORVU1Hr1G029220.6	-	3/8	-	-	-	-	-	-	-1
AG2	HORVU1Hr1G029220	chr1H_162383500_C/T	1H:162383500-162383500	T	intron_variant	MODIFIER	HORVU1Hr1G029220.7	-	3/7	-	-	-	-	-	-	-1
AG2	HORVU1Hr1G029220	chr1H_162383500_C/T	1H:162383500-162383500	T	intron_variant	MODIFIER	HORVU1Hr1G029220.8	-	2/7	-	-	-	-	-	-	-1
AG2	HORVU1Hr1G029220	chr1H_162383500_C/T	1H:162383500-162383500	T	intron_variant	MODIFIER	HORVU1Hr1G029220.9	-	2/6	-	-	-	-	-	-	-1
AG2	HORVU1Hr1G029220	chr1H_162383608_C/T	1H:162383608-162383608	T	intron_variant	MODIFIER	HORVU1Hr1G029220.1	-	3/8	-	-	-	-	-	-	-1
AG2	HORVU1Hr1G029220	chr1H_162383608_C/T	1H:162383608-162383608	T	intron_variant	MODIFIER	HORVU1Hr1G029220.10	-	2/5	-	-	-	-	-	-	-1
AG2	HORVU1Hr1G029220	chr1H_162383608_C/T	1H:162383608-162383608	T	downstream_gene_variant	MODIFIER	HORVU1Hr1G029220.11	-	-	-	-	-	-	-	157	-1
AG2	HORVU1Hr1G029220	chr1H_162383608_C/T	1H:162383608-162383608	T	downstream_gene_variant	MODIFIER	HORVU1Hr1G029220.12	-	-	-	-	-	-	-	157	-1
AG2	HORVU1Hr1G029220	chr1H_162383608_C/T	1H:162383608-162383608	T	downstream_gene_variant	MODIFIER	HORVU1Hr1G029220.13	-	-	-	-	-	-	-	4087	-1
AG2	HORVU1Hr1G029220	chr1H_162383608_C/T	1H:162383608-162383608	T	intron_variant	MODIFIER	HORVU1Hr1G029220.2	-	3/8	-	-	-	-	-	-	-1
AG2	HORVU1Hr1G029220	chr1H_162383608_C/T	1H:162383608-162383608	T	intron_variant	MODIFIER	HORVU1Hr1G029220.3	-	3/8	-	-	-	-	-	-	-1
AG2	HORVU1Hr1G029220	chr1H_162383608_C/T	1H:162383608-162383608	T	upstream_gene_variant	MODIFIER	HORVU1Hr1G029220.4	-	-	-	-	-	-	-	1286	-1
AG2	HORVU1Hr1G029220	chr1H_162383608_C/T	1H:162383608-162383608	T	intron_variant	MODIFIER	HORVU1Hr1G029220.5	-	3/8	-	-	-	-	-	-	-1
AG2	HORVU1Hr1G029220	chr1H_162383608_C/T	1H:162383608-162383608	T	intron_variant	MODIFIER	HORVU1Hr1G029220.6	-	3/8	-	-	-	-	-	-	-1
AG2	HORVU1Hr1G029220	chr1H_162383608_C/T	1H:162383608-162383608	T	intron_variant	MODIFIER	HORVU1Hr1G029220.7	-	3/7	-	-	-	-	-	-	-1
AG2	HORVU1Hr1G029220	chr1H_162383608_C/T	1H:162383608-162383608	T	intron_variant	MODIFIER	HORVU1Hr1G029220.8	-	2/7	-	-	-	-	-	-	-1
AG2	HORVU1Hr1G029220	chr1H_162383608_C/T	1H:162383608-162383608	T	intron_variant	MODIFIER	HORVU1Hr1G029220.9	-	2/6	-	-	-	-	-	-	-1
AG2	HORVU1Hr1G029220	chr1H_162383766_C/T	1H:162383766-162383766	T	intron_variant	MODIFIER	HORVU1Hr1G029220.1	-	3/8	-	-	-	-	-	-	-1
AG2	HORVU1Hr1G029220	chr1H_162383766_C/T	1H:162383766-162383766	T	intron_variant	MODIFIER	HORVU1Hr1G029220.10	-	2/5	-	-	-	-	-	-	-1
AG2	HORVU1Hr1G029220	chr1H_162383766_C/T	1H:162383766-162383766	T	synonymous_variant	LOW	HORVU1Hr1G029220.11	3/3	-	387	387	129	R	cgG/cgA	-	-1
AG2	HORVU1Hr1G029220	chr1H_162383766_C/T	1H:162383766-162383766	T	3_prime_UTR_variant	MODIFIER	HORVU1Hr1G029220.12	4/4	-	466	-	-	-	-	-	-1
AG2	HORVU1Hr1G029220	chr1H_162383766_C/T	1H:162383766-162383766	T	downstream_gene_variant	MODIFIER	HORVU1Hr1G029220.13	-	-	-	-	-	-	-	3929	-1
AG2	HORVU1Hr1G029220	chr1H_162383766_C/T	1H:162383766-162383766	T	intron_variant	MODIFIER	HORVU1Hr1G029220.2	-	3/8	-	-	-	-	-	-	-1
AG2	HORVU1Hr1G029220	chr1H_162383766_C/T	1H:162383766-162383766	T	intron_variant	MODIFIER	HORVU1Hr1G029220.3	-	3/8	-	-	-	-	-	-	-1
AG2	HORVU1Hr1G029220	chr1H_162383766_C/T	1H:162383766-162383766	T	upstream_gene_variant	MODIFIER	HORVU1Hr1G029220.4	-	-	-	-	-	-	-	1444	-1
AG2	HORVU1Hr1G029220	chr1H_162383766_C/T	1H:162383766-162383766	T	intron_variant	MODIFIER	HORVU1Hr1G029220.5	-	3/8	-	-	-	-	-	-	-1
AG2	HORVU1Hr1G029220	chr1H_162383766_C/T	1H:162383766-162383766	T	intron_variant	MODIFIER	HORVU1Hr1G029220.6	-	3/8	-	-	-	-	-	-	-1
AG2	HORVU1Hr1G029220	chr1H_162383766_C/T	1H:162383766-162383766	T	intron_variant	MODIFIER	HORVU1Hr1G029220.7	-	3/7	-	-	-	-	-	-	-1
AG2	HORVU1Hr1G029220	chr1H_162383766_C/T	1H:162383766-162383766	T	intron_variant	MODIFIER	HORVU1Hr1G029220.8	-	2/7	-	-	-	-	-	-	-1
AG2	HORVU1Hr1G029220	chr1H_162383766_C/T	1H:162383766-162383766	T	intron_variant	MODIFIER	HORVU1Hr1G029220.9	-	2/6	-	-	-	-	-	-	-1
AG2	HORVU1Hr1G029220	chr1H_162384193_A/G	1H:162384193-162384193	G	intron_variant	MODIFIER	HORVU1Hr1G029220.1	-	2/8	-	-	-	-	-	-	-1
AG2	HORVU1Hr1G029220	chr1H_162384193_A/G	1H:162384193-162384193	G	intron_variant	MODIFIER	HORVU1Hr1G029220.10	-	1/5	-	-	-	-	-	-	-1
AG2	HORVU1Hr1G029220	chr1H_162384193_A/G	1H:162384193-162384193	G	intron_variant	MODIFIER	HORVU1Hr1G029220.11	-	1/2	-	-	-	-	-	-	-1
AG2	HORVU1Hr1G029220	chr1H_162384193_A/G	1H:162384193-162384193	G	intron_variant	MODIFIER	HORVU1Hr1G029220.12	-	1/3	-	-	-	-	-	-	-1
AG2	HORVU1Hr1G029220	chr1H_162384193_A/G	1H:162384193-162384193	G	downstream_gene_variant	MODIFIER	HORVU1Hr1G029220.13	-	-	-	-	-	-	-	3502	-1
AG2	HORVU1Hr1G029220	chr1H_162384193_A/G	1H:162384193-162384193	G	intron_variant	MODIFIER	HORVU1Hr1G029220.2	-	2/8	-	-	-	-	-	-	-1
AG2	HORVU1Hr1G029220	chr1H_162384193_A/G	1H:162384193-162384193	G	intron_variant	MODIFIER	HORVU1Hr1G029220.3	-	2/8	-	-	-	-	-	-	-1
AG2	HORVU1Hr1G029220	chr1H_162384193_A/G	1H:162384193-162384193	G	upstream_gene_variant	MODIFIER	HORVU1Hr1G029220.4	-	-	-	-	-	-	-	1871	-1
AG2	HORVU1Hr1G029220	chr1H_162384193_A/G	1H:162384193-162384193	G	intron_variant	MODIFIER	HORVU1Hr1G029220.5	-	2/8	-	-	-	-	-	-	-1
AG2	HORVU1Hr1G029220	chr1H_162384193_A/G	1H:162384193-162384193	G	intron_variant	MODIFIER	HORVU1Hr1G029220.6	-	2/8	-	-	-	-	-	-	-1
AG2	HORVU1Hr1G029220	chr1H_162384193_A/G	1H:162384193-162384193	G	intron_variant	MODIFIER	HORVU1Hr1G029220.7	-	2/7	-	-	-	-	-	-	-1
AG2	HORVU1Hr1G029220	chr1H_162384193_A/G	1H:162384193-162384193	G	intron_variant	MODIFIER	HORVU1Hr1G029220.8	-	1/7	-	-	-	-	-	-	-1
AG2	HORVU1Hr1G029220	chr1H_162384193_A/G	1H:162384193-162384193	G	intron_variant	MODIFIER	HORVU1Hr1G029220.9	-	1/6	-	-	-	-	-	-	-1
AG2	HORVU1Hr1G029220	chr1H_162385003_G/A	1H:162385003-162385003	A	intron_variant	MODIFIER	HORVU1Hr1G029220.1	-	2/8	-	-	-	-	-	-	-1
AG2	HORVU1Hr1G029220	chr1H_162385003_G/A	1H:162385003-162385003	A	intron_variant	MODIFIER	HORVU1Hr1G029220.10	-	1/5	-	-	-	-	-	-	-1
AG2	HORVU1Hr1G029220	chr1H_162385003_G/A	1H:162385003-162385003	A	intron_variant	MODIFIER	HORVU1Hr1G029220.11	-	1/2	-	-	-	-	-	-	-1
AG2	HORVU1Hr1G029220	chr1H_162385003_G/A	1H:162385003-162385003	A	intron_variant	MODIFIER	HORVU1Hr1G029220.12	-	1/3	-	-	-	-	-	-	-1
AG2	HORVU1Hr1G029220	chr1H_162385003_G/A	1H:162385003-162385003	A	downstream_gene_variant	MODIFIER	HORVU1Hr1G029220.13	-	-	-	-	-	-	-	2692	-1
AG2	HORVU1Hr1G029220	chr1H_162385003_G/A	1H:162385003-162385003	A	intron_variant	MODIFIER	HORVU1Hr1G029220.2	-	2/8	-	-	-	-	-	-	-1
AG2	HORVU1Hr1G029220	chr1H_162385003_G/A	1H:162385003-162385003	A	intron_variant	MODIFIER	HORVU1Hr1G029220.3	-	2/8	-	-	-	-	-	-	-1
AG2	HORVU1Hr1G029220	chr1H_162385003_G/A	1H:162385003-162385003	A	upstream_gene_variant	MODIFIER	HORVU1Hr1G029220.4	-	-	-	-	-	-	-	2681	-1
AG2	HORVU1Hr1G029220	chr1H_162385003_G/A	1H:162385003-162385003	A	intron_variant	MODIFIER	HORVU1Hr1G029220.5	-	2/8	-	-	-	-	-	-	-1
AG2	HORVU1Hr1G029220	chr1H_162385003_G/A	1H:162385003-162385003	A	intron_variant	MODIFIER	HORVU1Hr1G029220.6	-	2/8	-	-	-	-	-	-	-1
AG2	HORVU1Hr1G029220	chr1H_162385003_G/A	1H:162385003-162385003	A	intron_variant	MODIFIER	HORVU1Hr1G029220.7	-	2/7	-	-	-	-	-	-	-1
AG2	HORVU1Hr1G029220	chr1H_162385003_G/A	1H:162385003-162385003	A	intron_variant	MODIFIER	HORVU1Hr1G029220.8	-	1/7	-	-	-	-	-	-	-1
AG2	HORVU1Hr1G029220	chr1H_162385003_G/A	1H:162385003-162385003	A	intron_variant	MODIFIER	HORVU1Hr1G029220.9	-	1/6	-	-	-	-	-	-	-1
AG2	HORVU1Hr1G029220	chr1H_162385068_C/T	1H:162385068-162385068	T	intron_variant	MODIFIER	HORVU1Hr1G029220.1	-	2/8	-	-	-	-	-	-	-1
AG2	HORVU1Hr1G029220	chr1H_162385068_C/T	1H:162385068-162385068	T	intron_variant	MODIFIER	HORVU1Hr1G029220.10	-	1/5	-	-	-	-	-	-	-1
AG2	HORVU1Hr1G029220	chr1H_162385068_C/T	1H:162385068-162385068	T	intron_variant	MODIFIER	HORVU1Hr1G029220.11	-	1/2	-	-	-	-	-	-	-1
AG2	HORVU1Hr1G029220	chr1H_162385068_C/T	1H:162385068-162385068	T	intron_variant	MODIFIER	HORVU1Hr1G029220.12	-	1/3	-	-	-	-	-	-	-1
AG2	HORVU1Hr1G029220	chr1H_162385068_C/T	1H:162385068-162385068	T	downstream_gene_variant	MODIFIER	HORVU1Hr1G029220.13	-	-	-	-	-	-	-	2627	-1
AG2	HORVU1Hr1G029220	chr1H_162385068_C/T	1H:162385068-162385068	T	intron_variant	MODIFIER	HORVU1Hr1G029220.2	-	2/8	-	-	-	-	-	-	-1
AG2	HORVU1Hr1G029220	chr1H_162385068_C/T	1H:162385068-162385068	T	intron_variant	MODIFIER	HORVU1Hr1G029220.3	-	2/8	-	-	-	-	-	-	-1
AG2	HORVU1Hr1G029220	chr1H_162385068_C/T	1H:162385068-162385068	T	upstream_gene_variant	MODIFIER	HORVU1Hr1G029220.4	-	-	-	-	-	-	-	2746	-1
AG2	HORVU1Hr1G029220	chr1H_162385068_C/T	1H:162385068-162385068	T	intron_variant	MODIFIER	HORVU1Hr1G029220.5	-	2/8	-	-	-	-	-	-	-1
AG2	HORVU1Hr1G029220	chr1H_162385068_C/T	1H:162385068-162385068	T	intron_variant	MODIFIER	HORVU1Hr1G029220.6	-	2/8	-	-	-	-	-	-	-1
AG2	HORVU1Hr1G029220	chr1H_162385068_C/T	1H:162385068-162385068	T	intron_variant	MODIFIER	HORVU1Hr1G029220.7	-	2/7	-	-	-	-	-	-	-1
AG2	HORVU1Hr1G029220	chr1H_162385068_C/T	1H:162385068-162385068	T	intron_variant	MODIFIER	HORVU1Hr1G029220.8	-	1/7	-	-	-	-	-	-	-1
AG2	HORVU1Hr1G029220	chr1H_162385068_C/T	1H:162385068-162385068	T	intron_variant	MODIFIER	HORVU1Hr1G029220.9	-	1/6	-	-	-	-	-	-	-1
AG2	HORVU1Hr1G029220	chr1H_162385078_A/C	1H:162385078-162385078	C	intron_variant	MODIFIER	HORVU1Hr1G029220.1	-	2/8	-	-	-	-	-	-	-1
AG2	HORVU1Hr1G029220	chr1H_162385078_A/C	1H:162385078-162385078	C	intron_variant	MODIFIER	HORVU1Hr1G029220.10	-	1/5	-	-	-	-	-	-	-1
AG2	HORVU1Hr1G029220	chr1H_162385078_A/C	1H:162385078-162385078	C	intron_variant	MODIFIER	HORVU1Hr1G029220.11	-	1/2	-	-	-	-	-	-	-1
AG2	HORVU1Hr1G029220	chr1H_162385078_A/C	1H:162385078-162385078	C	intron_variant	MODIFIER	HORVU1Hr1G029220.12	-	1/3	-	-	-	-	-	-	-1
AG2	HORVU1Hr1G029220	chr1H_162385078_A/C	1H:162385078-162385078	C	downstream_gene_variant	MODIFIER	HORVU1Hr1G029220.13	-	-	-	-	-	-	-	2617	-1
AG2	HORVU1Hr1G029220	chr1H_162385078_A/C	1H:162385078-162385078	C	intron_variant	MODIFIER	HORVU1Hr1G029220.2	-	2/8	-	-	-	-	-	-	-1
AG2	HORVU1Hr1G029220	chr1H_162385078_A/C	1H:162385078-162385078	C	intron_variant	MODIFIER	HORVU1Hr1G029220.3	-	2/8	-	-	-	-	-	-	-1
AG2	HORVU1Hr1G029220	chr1H_162385078_A/C	1H:162385078-162385078	C	upstream_gene_variant	MODIFIER	HORVU1Hr1G029220.4	-	-	-	-	-	-	-	2756	-1
AG2	HORVU1Hr1G029220	chr1H_162385078_A/C	1H:162385078-162385078	C	intron_variant	MODIFIER	HORVU1Hr1G029220.5	-	2/8	-	-	-	-	-	-	-1
AG2	HORVU1Hr1G029220	chr1H_162385078_A/C	1H:162385078-162385078	C	intron_variant	MODIFIER	HORVU1Hr1G029220.6	-	2/8	-	-	-	-	-	-	-1
AG2	HORVU1Hr1G029220	chr1H_162385078_A/C	1H:162385078-162385078	C	intron_variant	MODIFIER	HORVU1Hr1G029220.7	-	2/7	-	-	-	-	-	-	-1
AG2	HORVU1Hr1G029220	chr1H_162385078_A/C	1H:162385078-162385078	C	intron_variant	MODIFIER	HORVU1Hr1G029220.8	-	1/7	-	-	-	-	-	-	-1
AG2	HORVU1Hr1G029220	chr1H_162385078_A/C	1H:162385078-162385078	C	intron_variant	MODIFIER	HORVU1Hr1G029220.9	-	1/6	-	-	-	-	-	-	-1
AG2	HORVU1Hr1G029220	chr1H_162385488_G/A	1H:162385488-162385488	A	intron_variant	MODIFIER	HORVU1Hr1G029220.1	-	2/8	-	-	-	-	-	-	-1
AG2	HORVU1Hr1G029220	chr1H_162385488_G/A	1H:162385488-162385488	A	intron_variant	MODIFIER	HORVU1Hr1G029220.10	-	1/5	-	-	-	-	-	-	-1
AG2	HORVU1Hr1G029220	chr1H_162385488_G/A	1H:162385488-162385488	A	intron_variant	MODIFIER	HORVU1Hr1G029220.11	-	1/2	-	-	-	-	-	-	-1
AG2	HORVU1Hr1G029220	chr1H_162385488_G/A	1H:162385488-162385488	A	intron_variant	MODIFIER	HORVU1Hr1G029220.12	-	1/3	-	-	-	-	-	-	-1
AG2	HORVU1Hr1G029220	chr1H_162385488_G/A	1H:162385488-162385488	A	downstream_gene_variant	MODIFIER	HORVU1Hr1G029220.13	-	-	-	-	-	-	-	2207	-1
AG2	HORVU1Hr1G029220	chr1H_162385488_G/A	1H:162385488-162385488	A	intron_variant	MODIFIER	HORVU1Hr1G029220.2	-	2/8	-	-	-	-	-	-	-1
AG2	HORVU1Hr1G029220	chr1H_162385488_G/A	1H:162385488-162385488	A	intron_variant	MODIFIER	HORVU1Hr1G029220.3	-	2/8	-	-	-	-	-	-	-1
AG2	HORVU1Hr1G029220	chr1H_162385488_G/A	1H:162385488-162385488	A	upstream_gene_variant	MODIFIER	HORVU1Hr1G029220.4	-	-	-	-	-	-	-	3166	-1
AG2	HORVU1Hr1G029220	chr1H_162385488_G/A	1H:162385488-162385488	A	intron_variant	MODIFIER	HORVU1Hr1G029220.5	-	2/8	-	-	-	-	-	-	-1
AG2	HORVU1Hr1G029220	chr1H_162385488_G/A	1H:162385488-162385488	A	intron_variant	MODIFIER	HORVU1Hr1G029220.6	-	2/8	-	-	-	-	-	-	-1
AG2	HORVU1Hr1G029220	chr1H_162385488_G/A	1H:162385488-162385488	A	intron_variant	MODIFIER	HORVU1Hr1G029220.7	-	2/7	-	-	-	-	-	-	-1
AG2	HORVU1Hr1G029220	chr1H_162385488_G/A	1H:162385488-162385488	A	intron_variant	MODIFIER	HORVU1Hr1G029220.8	-	1/7	-	-	-	-	-	-	-1
AG2	HORVU1Hr1G029220	chr1H_162385488_G/A	1H:162385488-162385488	A	intron_variant	MODIFIER	HORVU1Hr1G029220.9	-	1/6	-	-	-	-	-	-	-1
AG2	HORVU1Hr1G029220	chr1H_162385526_T/A	1H:162385526-162385526	A	intron_variant	MODIFIER	HORVU1Hr1G029220.1	-	2/8	-	-	-	-	-	-	-1
AG2	HORVU1Hr1G029220	chr1H_162385526_T/A	1H:162385526-162385526	A	intron_variant	MODIFIER	HORVU1Hr1G029220.10	-	1/5	-	-	-	-	-	-	-1
AG2	HORVU1Hr1G029220	chr1H_162385526_T/A	1H:162385526-162385526	A	intron_variant	MODIFIER	HORVU1Hr1G029220.11	-	1/2	-	-	-	-	-	-	-1
AG2	HORVU1Hr1G029220	chr1H_162385526_T/A	1H:162385526-162385526	A	intron_variant	MODIFIER	HORVU1Hr1G029220.12	-	1/3	-	-	-	-	-	-	-1
AG2	HORVU1Hr1G029220	chr1H_162385526_T/A	1H:162385526-162385526	A	downstream_gene_variant	MODIFIER	HORVU1Hr1G029220.13	-	-	-	-	-	-	-	2169	-1
AG2	HORVU1Hr1G029220	chr1H_162385526_T/A	1H:162385526-162385526	A	intron_variant	MODIFIER	HORVU1Hr1G029220.2	-	2/8	-	-	-	-	-	-	-1
AG2	HORVU1Hr1G029220	chr1H_162385526_T/A	1H:162385526-162385526	A	intron_variant	MODIFIER	HORVU1Hr1G029220.3	-	2/8	-	-	-	-	-	-	-1
AG2	HORVU1Hr1G029220	chr1H_162385526_T/A	1H:162385526-162385526	A	upstream_gene_variant	MODIFIER	HORVU1Hr1G029220.4	-	-	-	-	-	-	-	3204	-1
AG2	HORVU1Hr1G029220	chr1H_162385526_T/A	1H:162385526-162385526	A	intron_variant	MODIFIER	HORVU1Hr1G029220.5	-	2/8	-	-	-	-	-	-	-1
AG2	HORVU1Hr1G029220	chr1H_162385526_T/A	1H:162385526-162385526	A	intron_variant	MODIFIER	HORVU1Hr1G029220.6	-	2/8	-	-	-	-	-	-	-1
AG2	HORVU1Hr1G029220	chr1H_162385526_T/A	1H:162385526-162385526	A	intron_variant	MODIFIER	HORVU1Hr1G029220.7	-	2/7	-	-	-	-	-	-	-1
AG2	HORVU1Hr1G029220	chr1H_162385526_T/A	1H:162385526-162385526	A	intron_variant	MODIFIER	HORVU1Hr1G029220.8	-	1/7	-	-	-	-	-	-	-1
AG2	HORVU1Hr1G029220	chr1H_162385526_T/A	1H:162385526-162385526	A	intron_variant	MODIFIER	HORVU1Hr1G029220.9	-	1/6	-	-	-	-	-	-	-1
AG2	HORVU1Hr1G029220	chr1H_162386146_G/T	1H:162386146-162386146	T	intron_variant	MODIFIER	HORVU1Hr1G029220.1	-	2/8	-	-	-	-	-	-	-1
AG2	HORVU1Hr1G029220	chr1H_162386146_G/T	1H:162386146-162386146	T	intron_variant	MODIFIER	HORVU1Hr1G029220.10	-	1/5	-	-	-	-	-	-	-1
AG2	HORVU1Hr1G029220	chr1H_162386146_G/T	1H:162386146-162386146	T	intron_variant	MODIFIER	HORVU1Hr1G029220.11	-	1/2	-	-	-	-	-	-	-1
AG2	HORVU1Hr1G029220	chr1H_162386146_G/T	1H:162386146-162386146	T	intron_variant	MODIFIER	HORVU1Hr1G029220.12	-	1/3	-	-	-	-	-	-	-1
AG2	HORVU1Hr1G029220	chr1H_162386146_G/T	1H:162386146-162386146	T	downstream_gene_variant	MODIFIER	HORVU1Hr1G029220.13	-	-	-	-	-	-	-	1549	-1
AG2	HORVU1Hr1G029220	chr1H_162386146_G/T	1H:162386146-162386146	T	intron_variant	MODIFIER	HORVU1Hr1G029220.2	-	2/8	-	-	-	-	-	-	-1
AG2	HORVU1Hr1G029220	chr1H_162386146_G/T	1H:162386146-162386146	T	intron_variant	MODIFIER	HORVU1Hr1G029220.3	-	2/8	-	-	-	-	-	-	-1
AG2	HORVU1Hr1G029220	chr1H_162386146_G/T	1H:162386146-162386146	T	upstream_gene_variant	MODIFIER	HORVU1Hr1G029220.4	-	-	-	-	-	-	-	3824	-1
AG2	HORVU1Hr1G029220	chr1H_162386146_G/T	1H:162386146-162386146	T	intron_variant	MODIFIER	HORVU1Hr1G029220.5	-	2/8	-	-	-	-	-	-	-1
AG2	HORVU1Hr1G029220	chr1H_162386146_G/T	1H:162386146-162386146	T	intron_variant	MODIFIER	HORVU1Hr1G029220.6	-	2/8	-	-	-	-	-	-	-1
AG2	HORVU1Hr1G029220	chr1H_162386146_G/T	1H:162386146-162386146	T	intron_variant	MODIFIER	HORVU1Hr1G029220.7	-	2/7	-	-	-	-	-	-	-1
AG2	HORVU1Hr1G029220	chr1H_162386146_G/T	1H:162386146-162386146	T	intron_variant	MODIFIER	HORVU1Hr1G029220.8	-	1/7	-	-	-	-	-	-	-1
AG2	HORVU1Hr1G029220	chr1H_162386146_G/T	1H:162386146-162386146	T	intron_variant	MODIFIER	HORVU1Hr1G029220.9	-	1/6	-	-	-	-	-	-	-1
AG2	HORVU1Hr1G029220	chr1H_162386348_A/T	1H:162386348-162386348	T	intron_variant	MODIFIER	HORVU1Hr1G029220.1	-	2/8	-	-	-	-	-	-	-1
AG2	HORVU1Hr1G029220	chr1H_162386348_A/T	1H:162386348-162386348	T	intron_variant	MODIFIER	HORVU1Hr1G029220.10	-	1/5	-	-	-	-	-	-	-1
AG2	HORVU1Hr1G029220	chr1H_162386348_A/T	1H:162386348-162386348	T	intron_variant	MODIFIER	HORVU1Hr1G029220.11	-	1/2	-	-	-	-	-	-	-1
AG2	HORVU1Hr1G029220	chr1H_162386348_A/T	1H:162386348-162386348	T	intron_variant	MODIFIER	HORVU1Hr1G029220.12	-	1/3	-	-	-	-	-	-	-1
AG2	HORVU1Hr1G029220	chr1H_162386348_A/T	1H:162386348-162386348	T	downstream_gene_variant	MODIFIER	HORVU1Hr1G029220.13	-	-	-	-	-	-	-	1347	-1
AG2	HORVU1Hr1G029220	chr1H_162386348_A/T	1H:162386348-162386348	T	intron_variant	MODIFIER	HORVU1Hr1G029220.2	-	2/8	-	-	-	-	-	-	-1
AG2	HORVU1Hr1G029220	chr1H_162386348_A/T	1H:162386348-162386348	T	intron_variant	MODIFIER	HORVU1Hr1G029220.3	-	2/8	-	-	-	-	-	-	-1
AG2	HORVU1Hr1G029220	chr1H_162386348_A/T	1H:162386348-162386348	T	upstream_gene_variant	MODIFIER	HORVU1Hr1G029220.4	-	-	-	-	-	-	-	4026	-1
AG2	HORVU1Hr1G029220	chr1H_162386348_A/T	1H:162386348-162386348	T	intron_variant	MODIFIER	HORVU1Hr1G029220.5	-	2/8	-	-	-	-	-	-	-1
AG2	HORVU1Hr1G029220	chr1H_162386348_A/T	1H:162386348-162386348	T	intron_variant	MODIFIER	HORVU1Hr1G029220.6	-	2/8	-	-	-	-	-	-	-1
AG2	HORVU1Hr1G029220	chr1H_162386348_A/T	1H:162386348-162386348	T	intron_variant	MODIFIER	HORVU1Hr1G029220.7	-	2/7	-	-	-	-	-	-	-1
AG2	HORVU1Hr1G029220	chr1H_162386348_A/T	1H:162386348-162386348	T	intron_variant	MODIFIER	HORVU1Hr1G029220.8	-	1/7	-	-	-	-	-	-	-1
AG2	HORVU1Hr1G029220	chr1H_162386348_A/T	1H:162386348-162386348	T	intron_variant	MODIFIER	HORVU1Hr1G029220.9	-	1/6	-	-	-	-	-	-	-1
AG2	HORVU1Hr1G029220	chr1H_162388238_C/T	1H:162388238-162388238	T	intron_variant	MODIFIER	HORVU1Hr1G029220.1	-	1/8	-	-	-	-	-	-	-1
AG2	HORVU1Hr1G029220	chr1H_162388238_C/T	1H:162388238-162388238	T	upstream_gene_variant	MODIFIER	HORVU1Hr1G029220.10	-	-	-	-	-	-	-	223	-1
AG2	HORVU1Hr1G029220	chr1H_162388238_C/T	1H:162388238-162388238	T	upstream_gene_variant	MODIFIER	HORVU1Hr1G029220.11	-	-	-	-	-	-	-	250	-1
AG2	HORVU1Hr1G029220	chr1H_162388238_C/T	1H:162388238-162388238	T	upstream_gene_variant	MODIFIER	HORVU1Hr1G029220.12	-	-	-	-	-	-	-	241	-1
AG2	HORVU1Hr1G029220	chr1H_162388238_C/T	1H:162388238-162388238	T	upstream_gene_variant	MODIFIER	HORVU1Hr1G029220.13	-	-	-	-	-	-	-	352	-1
AG2	HORVU1Hr1G029220	chr1H_162388238_C/T	1H:162388238-162388238	T	intron_variant	MODIFIER	HORVU1Hr1G029220.2	-	1/8	-	-	-	-	-	-	-1
AG2	HORVU1Hr1G029220	chr1H_162388238_C/T	1H:162388238-162388238	T	intron_variant	MODIFIER	HORVU1Hr1G029220.3	-	1/8	-	-	-	-	-	-	-1
AG2	HORVU1Hr1G029220	chr1H_162388238_C/T	1H:162388238-162388238	T	intron_variant	MODIFIER	HORVU1Hr1G029220.5	-	1/8	-	-	-	-	-	-	-1
AG2	HORVU1Hr1G029220	chr1H_162388238_C/T	1H:162388238-162388238	T	intron_variant	MODIFIER	HORVU1Hr1G029220.6	-	1/8	-	-	-	-	-	-	-1
AG2	HORVU1Hr1G029220	chr1H_162388238_C/T	1H:162388238-162388238	T	intron_variant	MODIFIER	HORVU1Hr1G029220.7	-	1/7	-	-	-	-	-	-	-1
AG2	HORVU1Hr1G029220	chr1H_162388238_C/T	1H:162388238-162388238	T	upstream_gene_variant	MODIFIER	HORVU1Hr1G029220.8	-	-	-	-	-	-	-	253	-1
AG2	HORVU1Hr1G029220	chr1H_162388238_C/T	1H:162388238-162388238	T	upstream_gene_variant	MODIFIER	HORVU1Hr1G029220.9	-	-	-	-	-	-	-	231	-1
ABC1	HORVU1Hr1G034470	chr1H_221395146_A/G	1H:221395146-221395146	G	intron_variant	MODIFIER	HORVU1Hr1G034470.1	-	4/6	-	-	-	-	-	-	-1
ABC1	HORVU1Hr1G034470	chr1H_221395146_A/G	1H:221395146-221395146	G	intron_variant	MODIFIER	HORVU1Hr1G034470.2	-	2/4	-	-	-	-	-	-	-1
ABC1	HORVU1Hr1G034470	chr1H_221395146_A/G	1H:221395146-221395146	G	3_prime_UTR_variant	MODIFIER	HORVU1Hr1G034470.3	2/4	-	1139	-	-	-	-	-	-1
ABC1	HORVU1Hr1G034470	chr1H_221395146_A/G	1H:221395146-221395146	G	3_prime_UTR_variant	MODIFIER	HORVU1Hr1G034470.4	4/6	-	1655	-	-	-	-	-	-1
ABC1	HORVU1Hr1G034470	chr1H_221396031_G/A	1H:221396031-221396031	A	missense_variant	MODERATE	HORVU1Hr1G034470.1	3/7	-	965	965	322	A/V	gCt/gTt	-	-1
ABC1	HORVU1Hr1G034470	chr1H_221396031_G/A	1H:221396031-221396031	A	missense_variant	MODERATE	HORVU1Hr1G034470.2	1/5	-	436	209	70	A/V	gCt/gTt	-	-1
ABC1	HORVU1Hr1G034470	chr1H_221396031_G/A	1H:221396031-221396031	A	missense_variant	MODERATE	HORVU1Hr1G034470.3	1/4	-	459	209	70	A/V	gCt/gTt	-	-1
ABC1	HORVU1Hr1G034470	chr1H_221396031_G/A	1H:221396031-221396031	A	missense_variant	MODERATE	HORVU1Hr1G034470.4	3/6	-	975	974	325	A/V	gCt/gTt	-	-1
ABC1	HORVU1Hr1G034470	chr1H_221396543_C/T	1H:221396543-221396543	T	intron_variant	MODIFIER	HORVU1Hr1G034470.1	-	2/6	-	-	-	-	-	-	-1
ABC1	HORVU1Hr1G034470	chr1H_221396543_C/T	1H:221396543-221396543	T	upstream_gene_variant	MODIFIER	HORVU1Hr1G034470.2	-	-	-	-	-	-	-	77	-1
ABC1	HORVU1Hr1G034470	chr1H_221396543_C/T	1H:221396543-221396543	T	upstream_gene_variant	MODIFIER	HORVU1Hr1G034470.3	-	-	-	-	-	-	-	54	-1
ABC1	HORVU1Hr1G034470	chr1H_221396543_C/T	1H:221396543-221396543	T	intron_variant	MODIFIER	HORVU1Hr1G034470.4	-	2/5	-	-	-	-	-	-	-1
ABC1	HORVU1Hr1G034470	chr1H_221403433_C/G	1H:221403433-221403433	G	intron_variant	MODIFIER	HORVU1Hr1G034470.1	-	2/6	-	-	-	-	-	-	-1
ABC1	HORVU1Hr1G034470	chr1H_221403433_C/G	1H:221403433-221403433	G	intron_variant	MODIFIER	HORVU1Hr1G034470.4	-	2/5	-	-	-	-	-	-	-1
ABC1	HORVU1Hr1G034470	chr1H_221403433_C/G	1H:221403433-221403433	G	downstream_gene_variant	MODIFIER	HORVU1Hr1G034470.5	-	-	-	-	-	-	-	3867	-1
#N/A	HORVU1Hr1G034490	chr1H_221403433_C/G	1H:221403433-221403433	G	3_prime_UTR_variant	MODIFIER	HORVU1Hr1G034490.1	1/1	-	291	-	-	-	-	-	-1
#N/A	HORVU1Hr1G034490	chr1H_221403433_C/G	1H:221403433-221403433	G	downstream_gene_variant	MODIFIER	HORVU1Hr1G034490.2	-	-	-	-	-	-	-	173	-1
GID1L2	HORVU1Hr1G037570	chr1H_257467785_A/C	1H:257467785-257467785	C	5_prime_UTR_variant	MODIFIER	HORVU1Hr1G037570.1	1/1	-	54	-	-	-	-	-	1
GID1L2	HORVU1Hr1G037570	chr1H_257467785_A/C	1H:257467785-257467785	C	upstream_gene_variant	MODIFIER	HORVU1Hr1G037570.2	-	-	-	-	-	-	-	266	1
GID1L2	HORVU1Hr1G037570	chr1H_257467976_C/T	1H:257467976-257467976	T	5_prime_UTR_variant	MODIFIER	HORVU1Hr1G037570.1	1/1	-	245	-	-	-	-	-	1
GID1L2	HORVU1Hr1G037570	chr1H_257467976_C/T	1H:257467976-257467976	T	upstream_gene_variant	MODIFIER	HORVU1Hr1G037570.2	-	-	-	-	-	-	-	75	1
GID1L2	HORVU1Hr1G037570	chr1H_257468034_A/T	1H:257468034-257468034	T	5_prime_UTR_variant	MODIFIER	HORVU1Hr1G037570.1	1/1	-	303	-	-	-	-	-	1
GID1L2	HORVU1Hr1G037570	chr1H_257468034_A/T	1H:257468034-257468034	T	upstream_gene_variant	MODIFIER	HORVU1Hr1G037570.2	-	-	-	-	-	-	-	17	1
GID1L2	HORVU1Hr1G037570	chr1H_257468049_G/A	1H:257468049-257468049	A	5_prime_UTR_variant	MODIFIER	HORVU1Hr1G037570.1	1/1	-	318	-	-	-	-	-	1
GID1L2	HORVU1Hr1G037570	chr1H_257468049_G/A	1H:257468049-257468049	A	upstream_gene_variant	MODIFIER	HORVU1Hr1G037570.2	-	-	-	-	-	-	-	2	1
GID1L2	HORVU1Hr1G037570	chr1H_257469051_G/C	1H:257469051-257469051	C	missense_variant	MODERATE	HORVU1Hr1G037570.1	1/1	-	1320	980	327	G/A	gGc/gCc	-	1
GID1L2	HORVU1Hr1G037570	chr1H_257469051_G/C	1H:257469051-257469051	C	missense_variant	MODERATE	HORVU1Hr1G037570.2	1/2	-	1001	1001	334	G/A	gGc/gCc	-	1
GID1L2	HORVU1Hr1G037570	chr1H_257469093_T/C	1H:257469093-257469093	C	missense_variant	MODERATE	HORVU1Hr1G037570.1	1/1	-	1362	1022	341	M/T	aTg/aCg	-	1
GID1L2	HORVU1Hr1G037570	chr1H_257469093_T/C	1H:257469093-257469093	C	missense_variant	MODERATE	HORVU1Hr1G037570.2	1/2	-	1043	1043	348	M/T	aTg/aCg	-	1
GID1L2	HORVU1Hr1G037570	chr1H_257469218_G/T	1H:257469218-257469218	T	3_prime_UTR_variant	MODIFIER	HORVU1Hr1G037570.1	1/1	-	1487	-	-	-	-	-	1
GID1L2	HORVU1Hr1G037570	chr1H_257469218_G/T	1H:257469218-257469218	T	downstream_gene_variant	MODIFIER	HORVU1Hr1G037570.2	-	-	-	-	-	-	-	8	1
GID1L2	HORVU1Hr1G037570	chr1H_257469230_A/T	1H:257469230-257469230	T	3_prime_UTR_variant	MODIFIER	HORVU1Hr1G037570.1	1/1	-	1499	-	-	-	-	-	1
GID1L2	HORVU1Hr1G037570	chr1H_257469230_A/T	1H:257469230-257469230	T	downstream_gene_variant	MODIFIER	HORVU1Hr1G037570.2	-	-	-	-	-	-	-	20	1
GID1L2	HORVU1Hr1G037570	chr1H_257469260_T/A	1H:257469260-257469260	A	3_prime_UTR_variant	MODIFIER	HORVU1Hr1G037570.1	1/1	-	1529	-	-	-	-	-	1
GID1L2	HORVU1Hr1G037570	chr1H_257469260_T/A	1H:257469260-257469260	A	downstream_gene_variant	MODIFIER	HORVU1Hr1G037570.2	-	-	-	-	-	-	-	50	1
SOC1	HORVU1Hr1G051660	chr1H_383207123_G/C	1H:383207123-383207123	C	5_prime_UTR_variant	MODIFIER	HORVU1Hr1G051660.1	1/7	-	233	-	-	-	-	-	1
SOC1	HORVU1Hr1G051660	chr1H_383207123_G/C	1H:383207123-383207123	C	upstream_gene_variant	MODIFIER	HORVU1Hr1G051660.10	-	-	-	-	-	-	-	174	1
SOC1	HORVU1Hr1G051660	chr1H_383207123_G/C	1H:383207123-383207123	C	upstream_gene_variant	MODIFIER	HORVU1Hr1G051660.11	-	-	-	-	-	-	-	292	1
SOC1	HORVU1Hr1G051660	chr1H_383207123_G/C	1H:383207123-383207123	C	upstream_gene_variant	MODIFIER	HORVU1Hr1G051660.12	-	-	-	-	-	-	-	292	1
SOC1	HORVU1Hr1G051660	chr1H_383207123_G/C	1H:383207123-383207123	C	5_prime_UTR_variant	MODIFIER	HORVU1Hr1G051660.2	1/7	-	91	-	-	-	-	-	1
SOC1	HORVU1Hr1G051660	chr1H_383207123_G/C	1H:383207123-383207123	C	5_prime_UTR_variant	MODIFIER	HORVU1Hr1G051660.3	1/8	-	88	-	-	-	-	-	1
SOC1	HORVU1Hr1G051660	chr1H_383207123_G/C	1H:383207123-383207123	C	5_prime_UTR_variant	MODIFIER	HORVU1Hr1G051660.4	1/7	-	88	-	-	-	-	-	1
SOC1	HORVU1Hr1G051660	chr1H_383207123_G/C	1H:383207123-383207123	C	5_prime_UTR_variant	MODIFIER	HORVU1Hr1G051660.5	1/9	-	88	-	-	-	-	-	1
SOC1	HORVU1Hr1G051660	chr1H_383207123_G/C	1H:383207123-383207123	C	5_prime_UTR_variant	MODIFIER	HORVU1Hr1G051660.6	1/7	-	85	-	-	-	-	-	1
SOC1	HORVU1Hr1G051660	chr1H_383207123_G/C	1H:383207123-383207123	C	upstream_gene_variant	MODIFIER	HORVU1Hr1G051660.7	-	-	-	-	-	-	-	11	1
SOC1	HORVU1Hr1G051660	chr1H_383207123_G/C	1H:383207123-383207123	C	upstream_gene_variant	MODIFIER	HORVU1Hr1G051660.8	-	-	-	-	-	-	-	19	1
SOC1	HORVU1Hr1G051660	chr1H_383207123_G/C	1H:383207123-383207123	C	upstream_gene_variant	MODIFIER	HORVU1Hr1G051660.9	-	-	-	-	-	-	-	70	1
SOC1	HORVU1Hr1G051660	chr1H_383207519_A/C	1H:383207519-383207519	C	synonymous_variant	LOW	HORVU1Hr1G051660.1	2/7	-	524	105	35	L	ctA/ctC	-	1
SOC1	HORVU1Hr1G051660	chr1H_383207519_A/C	1H:383207519-383207519	C	synonymous_variant	LOW	HORVU1Hr1G051660.10	1/6	-	223	222	74	L	ctA/ctC	-	1
SOC1	HORVU1Hr1G051660	chr1H_383207519_A/C	1H:383207519-383207519	C	synonymous_variant	LOW	HORVU1Hr1G051660.11	1/1	-	105	105	35	L	ctA/ctC	-	1
SOC1	HORVU1Hr1G051660	chr1H_383207519_A/C	1H:383207519-383207519	C	synonymous_variant	LOW	HORVU1Hr1G051660.12	1/3	-	105	105	35	L	ctA/ctC	-	1
SOC1	HORVU1Hr1G051660	chr1H_383207519_A/C	1H:383207519-383207519	C	synonymous_variant	LOW	HORVU1Hr1G051660.2	2/7	-	382	105	35	L	ctA/ctC	-	1
SOC1	HORVU1Hr1G051660	chr1H_383207519_A/C	1H:383207519-383207519	C	synonymous_variant	LOW	HORVU1Hr1G051660.3	2/8	-	379	105	35	L	ctA/ctC	-	1
SOC1	HORVU1Hr1G051660	chr1H_383207519_A/C	1H:383207519-383207519	C	synonymous_variant	LOW	HORVU1Hr1G051660.4	2/7	-	379	105	35	L	ctA/ctC	-	1
SOC1	HORVU1Hr1G051660	chr1H_383207519_A/C	1H:383207519-383207519	C	synonymous_variant	LOW	HORVU1Hr1G051660.5	2/9	-	379	105	35	L	ctA/ctC	-	1
SOC1	HORVU1Hr1G051660	chr1H_383207519_A/C	1H:383207519-383207519	C	5_prime_UTR_variant	MODIFIER	HORVU1Hr1G051660.6	2/7	-	376	-	-	-	-	-	1
SOC1	HORVU1Hr1G051660	chr1H_383207519_A/C	1H:383207519-383207519	C	synonymous_variant	LOW	HORVU1Hr1G051660.7	2/6	-	281	105	35	L	ctA/ctC	-	1
SOC1	HORVU1Hr1G051660	chr1H_383207519_A/C	1H:383207519-383207519	C	synonymous_variant	LOW	HORVU1Hr1G051660.8	2/7	-	273	105	35	L	ctA/ctC	-	1
SOC1	HORVU1Hr1G051660	chr1H_383207519_A/C	1H:383207519-383207519	C	synonymous_variant	LOW	HORVU1Hr1G051660.9	2/3	-	227	225	75	L	ctA/ctC	-	1
SOC1	HORVU1Hr1G051660	chr1H_383212126_C/T	1H:383212126-383212126	T	intron_variant	MODIFIER	HORVU1Hr1G051660.1	-	2/6	-	-	-	-	-	-	1
SOC1	HORVU1Hr1G051660	chr1H_383212126_C/T	1H:383212126-383212126	T	intron_variant	MODIFIER	HORVU1Hr1G051660.10	-	1/5	-	-	-	-	-	-	1
SOC1	HORVU1Hr1G051660	chr1H_383212126_C/T	1H:383212126-383212126	T	downstream_gene_variant	MODIFIER	HORVU1Hr1G051660.11	-	-	-	-	-	-	-	4365	1
SOC1	HORVU1Hr1G051660	chr1H_383212126_C/T	1H:383212126-383212126	T	intron_variant	MODIFIER	HORVU1Hr1G051660.12	-	1/2	-	-	-	-	-	-	1
SOC1	HORVU1Hr1G051660	chr1H_383212126_C/T	1H:383212126-383212126	T	intron_variant	MODIFIER	HORVU1Hr1G051660.2	-	2/6	-	-	-	-	-	-	1
SOC1	HORVU1Hr1G051660	chr1H_383212126_C/T	1H:383212126-383212126	T	intron_variant	MODIFIER	HORVU1Hr1G051660.3	-	2/7	-	-	-	-	-	-	1
SOC1	HORVU1Hr1G051660	chr1H_383212126_C/T	1H:383212126-383212126	T	intron_variant	MODIFIER	HORVU1Hr1G051660.4	-	2/6	-	-	-	-	-	-	1
SOC1	HORVU1Hr1G051660	chr1H_383212126_C/T	1H:383212126-383212126	T	intron_variant	MODIFIER	HORVU1Hr1G051660.5	-	2/8	-	-	-	-	-	-	1
SOC1	HORVU1Hr1G051660	chr1H_383212126_C/T	1H:383212126-383212126	T	intron_variant	MODIFIER	HORVU1Hr1G051660.6	-	2/6	-	-	-	-	-	-	1
SOC1	HORVU1Hr1G051660	chr1H_383212126_C/T	1H:383212126-383212126	T	intron_variant	MODIFIER	HORVU1Hr1G051660.7	-	2/5	-	-	-	-	-	-	1
SOC1	HORVU1Hr1G051660	chr1H_383212126_C/T	1H:383212126-383212126	T	intron_variant	MODIFIER	HORVU1Hr1G051660.8	-	2/6	-	-	-	-	-	-	1
SOC1	HORVU1Hr1G051660	chr1H_383212126_C/T	1H:383212126-383212126	T	intron_variant	MODIFIER	HORVU1Hr1G051660.9	-	2/2	-	-	-	-	-	-	1
SOC1	HORVU1Hr1G051660	chr1H_383212255_A/G	1H:383212255-383212255	G	intron_variant	MODIFIER	HORVU1Hr1G051660.1	-	2/6	-	-	-	-	-	-	1
SOC1	HORVU1Hr1G051660	chr1H_383212255_A/G	1H:383212255-383212255	G	intron_variant	MODIFIER	HORVU1Hr1G051660.10	-	1/5	-	-	-	-	-	-	1
SOC1	HORVU1Hr1G051660	chr1H_383212255_A/G	1H:383212255-383212255	G	downstream_gene_variant	MODIFIER	HORVU1Hr1G051660.11	-	-	-	-	-	-	-	4494	1
SOC1	HORVU1Hr1G051660	chr1H_383212255_A/G	1H:383212255-383212255	G	intron_variant	MODIFIER	HORVU1Hr1G051660.12	-	1/2	-	-	-	-	-	-	1
SOC1	HORVU1Hr1G051660	chr1H_383212255_A/G	1H:383212255-383212255	G	intron_variant	MODIFIER	HORVU1Hr1G051660.2	-	2/6	-	-	-	-	-	-	1
SOC1	HORVU1Hr1G051660	chr1H_383212255_A/G	1H:383212255-383212255	G	intron_variant	MODIFIER	HORVU1Hr1G051660.3	-	2/7	-	-	-	-	-	-	1
SOC1	HORVU1Hr1G051660	chr1H_383212255_A/G	1H:383212255-383212255	G	intron_variant	MODIFIER	HORVU1Hr1G051660.4	-	2/6	-	-	-	-	-	-	1
SOC1	HORVU1Hr1G051660	chr1H_383212255_A/G	1H:383212255-383212255	G	intron_variant	MODIFIER	HORVU1Hr1G051660.5	-	2/8	-	-	-	-	-	-	1
SOC1	HORVU1Hr1G051660	chr1H_383212255_A/G	1H:383212255-383212255	G	intron_variant	MODIFIER	HORVU1Hr1G051660.6	-	2/6	-	-	-	-	-	-	1
SOC1	HORVU1Hr1G051660	chr1H_383212255_A/G	1H:383212255-383212255	G	intron_variant	MODIFIER	HORVU1Hr1G051660.7	-	2/5	-	-	-	-	-	-	1
SOC1	HORVU1Hr1G051660	chr1H_383212255_A/G	1H:383212255-383212255	G	intron_variant	MODIFIER	HORVU1Hr1G051660.8	-	2/6	-	-	-	-	-	-	1
SOC1	HORVU1Hr1G051660	chr1H_383212255_A/G	1H:383212255-383212255	G	intron_variant	MODIFIER	HORVU1Hr1G051660.9	-	2/2	-	-	-	-	-	-	1
SOC1	HORVU1Hr1G051660	chr1H_383212491_T/C	1H:383212491-383212491	C	intron_variant	MODIFIER	HORVU1Hr1G051660.1	-	2/6	-	-	-	-	-	-	1
SOC1	HORVU1Hr1G051660	chr1H_383212491_T/C	1H:383212491-383212491	C	intron_variant	MODIFIER	HORVU1Hr1G051660.10	-	1/5	-	-	-	-	-	-	1
SOC1	HORVU1Hr1G051660	chr1H_383212491_T/C	1H:383212491-383212491	C	downstream_gene_variant	MODIFIER	HORVU1Hr1G051660.11	-	-	-	-	-	-	-	4730	1
SOC1	HORVU1Hr1G051660	chr1H_383212491_T/C	1H:383212491-383212491	C	intron_variant	MODIFIER	HORVU1Hr1G051660.12	-	1/2	-	-	-	-	-	-	1
SOC1	HORVU1Hr1G051660	chr1H_383212491_T/C	1H:383212491-383212491	C	intron_variant	MODIFIER	HORVU1Hr1G051660.2	-	2/6	-	-	-	-	-	-	1
SOC1	HORVU1Hr1G051660	chr1H_383212491_T/C	1H:383212491-383212491	C	intron_variant	MODIFIER	HORVU1Hr1G051660.3	-	2/7	-	-	-	-	-	-	1
SOC1	HORVU1Hr1G051660	chr1H_383212491_T/C	1H:383212491-383212491	C	intron_variant	MODIFIER	HORVU1Hr1G051660.4	-	2/6	-	-	-	-	-	-	1
SOC1	HORVU1Hr1G051660	chr1H_383212491_T/C	1H:383212491-383212491	C	intron_variant	MODIFIER	HORVU1Hr1G051660.5	-	2/8	-	-	-	-	-	-	1
SOC1	HORVU1Hr1G051660	chr1H_383212491_T/C	1H:383212491-383212491	C	intron_variant	MODIFIER	HORVU1Hr1G051660.6	-	2/6	-	-	-	-	-	-	1
SOC1	HORVU1Hr1G051660	chr1H_383212491_T/C	1H:383212491-383212491	C	intron_variant	MODIFIER	HORVU1Hr1G051660.7	-	2/5	-	-	-	-	-	-	1
SOC1	HORVU1Hr1G051660	chr1H_383212491_T/C	1H:383212491-383212491	C	intron_variant	MODIFIER	HORVU1Hr1G051660.8	-	2/6	-	-	-	-	-	-	1
SOC1	HORVU1Hr1G051660	chr1H_383212491_T/C	1H:383212491-383212491	C	intron_variant	MODIFIER	HORVU1Hr1G051660.9	-	2/2	-	-	-	-	-	-	1
SOC1	HORVU1Hr1G051660	chr1H_383213108_T/C	1H:383213108-383213108	C	intron_variant	MODIFIER	HORVU1Hr1G051660.1	-	2/6	-	-	-	-	-	-	1
SOC1	HORVU1Hr1G051660	chr1H_383213108_T/C	1H:383213108-383213108	C	intron_variant	MODIFIER	HORVU1Hr1G051660.10	-	1/5	-	-	-	-	-	-	1
SOC1	HORVU1Hr1G051660	chr1H_383213108_T/C	1H:383213108-383213108	C	intron_variant	MODIFIER	HORVU1Hr1G051660.12	-	1/2	-	-	-	-	-	-	1
SOC1	HORVU1Hr1G051660	chr1H_383213108_T/C	1H:383213108-383213108	C	intron_variant	MODIFIER	HORVU1Hr1G051660.2	-	2/6	-	-	-	-	-	-	1
SOC1	HORVU1Hr1G051660	chr1H_383213108_T/C	1H:383213108-383213108	C	intron_variant	MODIFIER	HORVU1Hr1G051660.3	-	2/7	-	-	-	-	-	-	1
SOC1	HORVU1Hr1G051660	chr1H_383213108_T/C	1H:383213108-383213108	C	intron_variant	MODIFIER	HORVU1Hr1G051660.4	-	2/6	-	-	-	-	-	-	1
SOC1	HORVU1Hr1G051660	chr1H_383213108_T/C	1H:383213108-383213108	C	intron_variant	MODIFIER	HORVU1Hr1G051660.5	-	2/8	-	-	-	-	-	-	1
SOC1	HORVU1Hr1G051660	chr1H_383213108_T/C	1H:383213108-383213108	C	intron_variant	MODIFIER	HORVU1Hr1G051660.6	-	2/6	-	-	-	-	-	-	1
SOC1	HORVU1Hr1G051660	chr1H_383213108_T/C	1H:383213108-383213108	C	intron_variant	MODIFIER	HORVU1Hr1G051660.7	-	2/5	-	-	-	-	-	-	1
SOC1	HORVU1Hr1G051660	chr1H_383213108_T/C	1H:383213108-383213108	C	intron_variant	MODIFIER	HORVU1Hr1G051660.8	-	2/6	-	-	-	-	-	-	1
SOC1	HORVU1Hr1G051660	chr1H_383213108_T/C	1H:383213108-383213108	C	intron_variant	MODIFIER	HORVU1Hr1G051660.9	-	2/2	-	-	-	-	-	-	1
SOC1	HORVU1Hr1G051660	chr1H_383213590_T/C	1H:383213590-383213590	C	intron_variant	MODIFIER	HORVU1Hr1G051660.1	-	2/6	-	-	-	-	-	-	1
SOC1	HORVU1Hr1G051660	chr1H_383213590_T/C	1H:383213590-383213590	C	intron_variant	MODIFIER	HORVU1Hr1G051660.10	-	1/5	-	-	-	-	-	-	1
SOC1	HORVU1Hr1G051660	chr1H_383213590_T/C	1H:383213590-383213590	C	intron_variant	MODIFIER	HORVU1Hr1G051660.12	-	1/2	-	-	-	-	-	-	1
SOC1	HORVU1Hr1G051660	chr1H_383213590_T/C	1H:383213590-383213590	C	intron_variant	MODIFIER	HORVU1Hr1G051660.2	-	2/6	-	-	-	-	-	-	1
SOC1	HORVU1Hr1G051660	chr1H_383213590_T/C	1H:383213590-383213590	C	intron_variant	MODIFIER	HORVU1Hr1G051660.3	-	2/7	-	-	-	-	-	-	1
SOC1	HORVU1Hr1G051660	chr1H_383213590_T/C	1H:383213590-383213590	C	intron_variant	MODIFIER	HORVU1Hr1G051660.4	-	2/6	-	-	-	-	-	-	1
SOC1	HORVU1Hr1G051660	chr1H_383213590_T/C	1H:383213590-383213590	C	intron_variant	MODIFIER	HORVU1Hr1G051660.5	-	2/8	-	-	-	-	-	-	1
SOC1	HORVU1Hr1G051660	chr1H_383213590_T/C	1H:383213590-383213590	C	intron_variant	MODIFIER	HORVU1Hr1G051660.6	-	2/6	-	-	-	-	-	-	1
SOC1	HORVU1Hr1G051660	chr1H_383213590_T/C	1H:383213590-383213590	C	intron_variant	MODIFIER	HORVU1Hr1G051660.7	-	2/5	-	-	-	-	-	-	1
SOC1	HORVU1Hr1G051660	chr1H_383213590_T/C	1H:383213590-383213590	C	intron_variant	MODIFIER	HORVU1Hr1G051660.8	-	2/6	-	-	-	-	-	-	1
SOC1	HORVU1Hr1G051660	chr1H_383213590_T/C	1H:383213590-383213590	C	intron_variant	MODIFIER	HORVU1Hr1G051660.9	-	2/2	-	-	-	-	-	-	1
SOC1	HORVU1Hr1G051660	chr1H_383214212_A/T	1H:383214212-383214212	T	intron_variant	MODIFIER	HORVU1Hr1G051660.1	-	2/6	-	-	-	-	-	-	1
SOC1	HORVU1Hr1G051660	chr1H_383214212_A/T	1H:383214212-383214212	T	intron_variant	MODIFIER	HORVU1Hr1G051660.10	-	1/5	-	-	-	-	-	-	1
SOC1	HORVU1Hr1G051660	chr1H_383214212_A/T	1H:383214212-383214212	T	intron_variant	MODIFIER	HORVU1Hr1G051660.12	-	1/2	-	-	-	-	-	-	1
SOC1	HORVU1Hr1G051660	chr1H_383214212_A/T	1H:383214212-383214212	T	intron_variant	MODIFIER	HORVU1Hr1G051660.2	-	2/6	-	-	-	-	-	-	1
SOC1	HORVU1Hr1G051660	chr1H_383214212_A/T	1H:383214212-383214212	T	intron_variant	MODIFIER	HORVU1Hr1G051660.3	-	2/7	-	-	-	-	-	-	1
SOC1	HORVU1Hr1G051660	chr1H_383214212_A/T	1H:383214212-383214212	T	intron_variant	MODIFIER	HORVU1Hr1G051660.4	-	2/6	-	-	-	-	-	-	1
SOC1	HORVU1Hr1G051660	chr1H_383214212_A/T	1H:383214212-383214212	T	intron_variant	MODIFIER	HORVU1Hr1G051660.5	-	2/8	-	-	-	-	-	-	1
SOC1	HORVU1Hr1G051660	chr1H_383214212_A/T	1H:383214212-383214212	T	intron_variant	MODIFIER	HORVU1Hr1G051660.6	-	2/6	-	-	-	-	-	-	1
SOC1	HORVU1Hr1G051660	chr1H_383214212_A/T	1H:383214212-383214212	T	intron_variant	MODIFIER	HORVU1Hr1G051660.7	-	2/5	-	-	-	-	-	-	1
SOC1	HORVU1Hr1G051660	chr1H_383214212_A/T	1H:383214212-383214212	T	intron_variant	MODIFIER	HORVU1Hr1G051660.8	-	2/6	-	-	-	-	-	-	1
SOC1	HORVU1Hr1G051660	chr1H_383214212_A/T	1H:383214212-383214212	T	intron_variant	MODIFIER	HORVU1Hr1G051660.9	-	2/2	-	-	-	-	-	-	1
SOC1	HORVU1Hr1G051660	chr1H_383214301_G/T	1H:383214301-383214301	T	intron_variant	MODIFIER	HORVU1Hr1G051660.1	-	2/6	-	-	-	-	-	-	1
SOC1	HORVU1Hr1G051660	chr1H_383214301_G/T	1H:383214301-383214301	T	intron_variant	MODIFIER	HORVU1Hr1G051660.10	-	1/5	-	-	-	-	-	-	1
SOC1	HORVU1Hr1G051660	chr1H_383214301_G/T	1H:383214301-383214301	T	intron_variant	MODIFIER	HORVU1Hr1G051660.12	-	1/2	-	-	-	-	-	-	1
SOC1	HORVU1Hr1G051660	chr1H_383214301_G/T	1H:383214301-383214301	T	intron_variant	MODIFIER	HORVU1Hr1G051660.2	-	2/6	-	-	-	-	-	-	1
SOC1	HORVU1Hr1G051660	chr1H_383214301_G/T	1H:383214301-383214301	T	intron_variant	MODIFIER	HORVU1Hr1G051660.3	-	2/7	-	-	-	-	-	-	1
SOC1	HORVU1Hr1G051660	chr1H_383214301_G/T	1H:383214301-383214301	T	intron_variant	MODIFIER	HORVU1Hr1G051660.4	-	2/6	-	-	-	-	-	-	1
SOC1	HORVU1Hr1G051660	chr1H_383214301_G/T	1H:383214301-383214301	T	intron_variant	MODIFIER	HORVU1Hr1G051660.5	-	2/8	-	-	-	-	-	-	1
SOC1	HORVU1Hr1G051660	chr1H_383214301_G/T	1H:383214301-383214301	T	intron_variant	MODIFIER	HORVU1Hr1G051660.6	-	2/6	-	-	-	-	-	-	1
SOC1	HORVU1Hr1G051660	chr1H_383214301_G/T	1H:383214301-383214301	T	intron_variant	MODIFIER	HORVU1Hr1G051660.7	-	2/5	-	-	-	-	-	-	1
SOC1	HORVU1Hr1G051660	chr1H_383214301_G/T	1H:383214301-383214301	T	intron_variant	MODIFIER	HORVU1Hr1G051660.8	-	2/6	-	-	-	-	-	-	1
SOC1	HORVU1Hr1G051660	chr1H_383214301_G/T	1H:383214301-383214301	T	intron_variant	MODIFIER	HORVU1Hr1G051660.9	-	2/2	-	-	-	-	-	-	1
SOC1	HORVU1Hr1G051660	chr1H_383214328_G/A	1H:383214328-383214328	A	intron_variant	MODIFIER	HORVU1Hr1G051660.1	-	2/6	-	-	-	-	-	-	1
SOC1	HORVU1Hr1G051660	chr1H_383214328_G/A	1H:383214328-383214328	A	intron_variant	MODIFIER	HORVU1Hr1G051660.10	-	1/5	-	-	-	-	-	-	1
SOC1	HORVU1Hr1G051660	chr1H_383214328_G/A	1H:383214328-383214328	A	intron_variant	MODIFIER	HORVU1Hr1G051660.12	-	1/2	-	-	-	-	-	-	1
SOC1	HORVU1Hr1G051660	chr1H_383214328_G/A	1H:383214328-383214328	A	intron_variant	MODIFIER	HORVU1Hr1G051660.2	-	2/6	-	-	-	-	-	-	1
SOC1	HORVU1Hr1G051660	chr1H_383214328_G/A	1H:383214328-383214328	A	intron_variant	MODIFIER	HORVU1Hr1G051660.3	-	2/7	-	-	-	-	-	-	1
SOC1	HORVU1Hr1G051660	chr1H_383214328_G/A	1H:383214328-383214328	A	intron_variant	MODIFIER	HORVU1Hr1G051660.4	-	2/6	-	-	-	-	-	-	1
SOC1	HORVU1Hr1G051660	chr1H_383214328_G/A	1H:383214328-383214328	A	intron_variant	MODIFIER	HORVU1Hr1G051660.5	-	2/8	-	-	-	-	-	-	1
SOC1	HORVU1Hr1G051660	chr1H_383214328_G/A	1H:383214328-383214328	A	intron_variant	MODIFIER	HORVU1Hr1G051660.6	-	2/6	-	-	-	-	-	-	1
SOC1	HORVU1Hr1G051660	chr1H_383214328_G/A	1H:383214328-383214328	A	intron_variant	MODIFIER	HORVU1Hr1G051660.7	-	2/5	-	-	-	-	-	-	1
SOC1	HORVU1Hr1G051660	chr1H_383214328_G/A	1H:383214328-383214328	A	intron_variant	MODIFIER	HORVU1Hr1G051660.8	-	2/6	-	-	-	-	-	-	1
SOC1	HORVU1Hr1G051660	chr1H_383214328_G/A	1H:383214328-383214328	A	intron_variant	MODIFIER	HORVU1Hr1G051660.9	-	2/2	-	-	-	-	-	-	1
SOC1	HORVU1Hr1G051660	chr1H_383214807_G/A	1H:383214807-383214807	A	intron_variant	MODIFIER	HORVU1Hr1G051660.1	-	2/6	-	-	-	-	-	-	1
SOC1	HORVU1Hr1G051660	chr1H_383214807_G/A	1H:383214807-383214807	A	intron_variant	MODIFIER	HORVU1Hr1G051660.10	-	1/5	-	-	-	-	-	-	1
SOC1	HORVU1Hr1G051660	chr1H_383214807_G/A	1H:383214807-383214807	A	intron_variant	MODIFIER	HORVU1Hr1G051660.12	-	1/2	-	-	-	-	-	-	1
SOC1	HORVU1Hr1G051660	chr1H_383214807_G/A	1H:383214807-383214807	A	intron_variant	MODIFIER	HORVU1Hr1G051660.2	-	2/6	-	-	-	-	-	-	1
SOC1	HORVU1Hr1G051660	chr1H_383214807_G/A	1H:383214807-383214807	A	intron_variant	MODIFIER	HORVU1Hr1G051660.3	-	2/7	-	-	-	-	-	-	1
SOC1	HORVU1Hr1G051660	chr1H_383214807_G/A	1H:383214807-383214807	A	intron_variant	MODIFIER	HORVU1Hr1G051660.4	-	2/6	-	-	-	-	-	-	1
SOC1	HORVU1Hr1G051660	chr1H_383214807_G/A	1H:383214807-383214807	A	intron_variant	MODIFIER	HORVU1Hr1G051660.5	-	2/8	-	-	-	-	-	-	1
SOC1	HORVU1Hr1G051660	chr1H_383214807_G/A	1H:383214807-383214807	A	intron_variant	MODIFIER	HORVU1Hr1G051660.6	-	2/6	-	-	-	-	-	-	1
SOC1	HORVU1Hr1G051660	chr1H_383214807_G/A	1H:383214807-383214807	A	intron_variant	MODIFIER	HORVU1Hr1G051660.7	-	2/5	-	-	-	-	-	-	1
SOC1	HORVU1Hr1G051660	chr1H_383214807_G/A	1H:383214807-383214807	A	intron_variant	MODIFIER	HORVU1Hr1G051660.8	-	2/6	-	-	-	-	-	-	1
SOC1	HORVU1Hr1G051660	chr1H_383214807_G/A	1H:383214807-383214807	A	intron_variant	MODIFIER	HORVU1Hr1G051660.9	-	2/2	-	-	-	-	-	-	1
SOC1	HORVU1Hr1G051660	chr1H_383214846_C/T	1H:383214846-383214846	T	intron_variant	MODIFIER	HORVU1Hr1G051660.1	-	2/6	-	-	-	-	-	-	1
SOC1	HORVU1Hr1G051660	chr1H_383214846_C/T	1H:383214846-383214846	T	intron_variant	MODIFIER	HORVU1Hr1G051660.10	-	1/5	-	-	-	-	-	-	1
SOC1	HORVU1Hr1G051660	chr1H_383214846_C/T	1H:383214846-383214846	T	intron_variant	MODIFIER	HORVU1Hr1G051660.12	-	1/2	-	-	-	-	-	-	1
SOC1	HORVU1Hr1G051660	chr1H_383214846_C/T	1H:383214846-383214846	T	intron_variant	MODIFIER	HORVU1Hr1G051660.2	-	2/6	-	-	-	-	-	-	1
SOC1	HORVU1Hr1G051660	chr1H_383214846_C/T	1H:383214846-383214846	T	intron_variant	MODIFIER	HORVU1Hr1G051660.3	-	2/7	-	-	-	-	-	-	1
SOC1	HORVU1Hr1G051660	chr1H_383214846_C/T	1H:383214846-383214846	T	intron_variant	MODIFIER	HORVU1Hr1G051660.4	-	2/6	-	-	-	-	-	-	1
SOC1	HORVU1Hr1G051660	chr1H_383214846_C/T	1H:383214846-383214846	T	intron_variant	MODIFIER	HORVU1Hr1G051660.5	-	2/8	-	-	-	-	-	-	1
SOC1	HORVU1Hr1G051660	chr1H_383214846_C/T	1H:383214846-383214846	T	intron_variant	MODIFIER	HORVU1Hr1G051660.6	-	2/6	-	-	-	-	-	-	1
SOC1	HORVU1Hr1G051660	chr1H_383214846_C/T	1H:383214846-383214846	T	intron_variant	MODIFIER	HORVU1Hr1G051660.7	-	2/5	-	-	-	-	-	-	1
SOC1	HORVU1Hr1G051660	chr1H_383214846_C/T	1H:383214846-383214846	T	intron_variant	MODIFIER	HORVU1Hr1G051660.8	-	2/6	-	-	-	-	-	-	1
SOC1	HORVU1Hr1G051660	chr1H_383214846_C/T	1H:383214846-383214846	T	intron_variant	MODIFIER	HORVU1Hr1G051660.9	-	2/2	-	-	-	-	-	-	1
SOC1	HORVU1Hr1G051660	chr1H_383215935_C/T	1H:383215935-383215935	T	intron_variant	MODIFIER	HORVU1Hr1G051660.1	-	3/6	-	-	-	-	-	-	1
SOC1	HORVU1Hr1G051660	chr1H_383215935_C/T	1H:383215935-383215935	T	intron_variant	MODIFIER	HORVU1Hr1G051660.10	-	2/5	-	-	-	-	-	-	1
SOC1	HORVU1Hr1G051660	chr1H_383215935_C/T	1H:383215935-383215935	T	3_prime_UTR_variant	MODIFIER	HORVU1Hr1G051660.12	3/3	-	282	-	-	-	-	-	1
SOC1	HORVU1Hr1G051660	chr1H_383215935_C/T	1H:383215935-383215935	T	intron_variant	MODIFIER	HORVU1Hr1G051660.2	-	3/6	-	-	-	-	-	-	1
SOC1	HORVU1Hr1G051660	chr1H_383215935_C/T	1H:383215935-383215935	T	intron_variant	MODIFIER	HORVU1Hr1G051660.3	-	3/7	-	-	-	-	-	-	1
SOC1	HORVU1Hr1G051660	chr1H_383215935_C/T	1H:383215935-383215935	T	intron_variant	MODIFIER	HORVU1Hr1G051660.4	-	3/6	-	-	-	-	-	-	1
SOC1	HORVU1Hr1G051660	chr1H_383215935_C/T	1H:383215935-383215935	T	intron_variant	MODIFIER	HORVU1Hr1G051660.5	-	3/8	-	-	-	-	-	-	1
SOC1	HORVU1Hr1G051660	chr1H_383215935_C/T	1H:383215935-383215935	T	intron_variant	MODIFIER	HORVU1Hr1G051660.6	-	3/6	-	-	-	-	-	-	1
SOC1	HORVU1Hr1G051660	chr1H_383215935_C/T	1H:383215935-383215935	T	intron_variant	MODIFIER	HORVU1Hr1G051660.7	-	3/5	-	-	-	-	-	-	1
SOC1	HORVU1Hr1G051660	chr1H_383215935_C/T	1H:383215935-383215935	T	intron_variant	MODIFIER	HORVU1Hr1G051660.8	-	3/6	-	-	-	-	-	-	1
SOC1	HORVU1Hr1G051660	chr1H_383215935_C/T	1H:383215935-383215935	T	downstream_gene_variant	MODIFIER	HORVU1Hr1G051660.9	-	-	-	-	-	-	-	313	1
SOC1	HORVU1Hr1G051660	chr1H_383217379_A/C	1H:383217379-383217379	C	downstream_gene_variant	MODIFIER	HORVU1Hr1G051660.1	-	-	-	-	-	-	-	287	1
SOC1	HORVU1Hr1G051660	chr1H_383217379_A/C	1H:383217379-383217379	C	3_prime_UTR_variant	MODIFIER	HORVU1Hr1G051660.10	6/6	-	990	-	-	-	-	-	1
SOC1	HORVU1Hr1G051660	chr1H_383217379_A/C	1H:383217379-383217379	C	downstream_gene_variant	MODIFIER	HORVU1Hr1G051660.12	-	-	-	-	-	-	-	1424	1
SOC1	HORVU1Hr1G051660	chr1H_383217379_A/C	1H:383217379-383217379	C	downstream_gene_variant	MODIFIER	HORVU1Hr1G051660.2	-	-	-	-	-	-	-	231	1
SOC1	HORVU1Hr1G051660	chr1H_383217379_A/C	1H:383217379-383217379	C	3_prime_UTR_variant	MODIFIER	HORVU1Hr1G051660.3	8/8	-	1043	-	-	-	-	-	1
SOC1	HORVU1Hr1G051660	chr1H_383217379_A/C	1H:383217379-383217379	C	3_prime_UTR_variant	MODIFIER	HORVU1Hr1G051660.4	7/7	-	1146	-	-	-	-	-	1
SOC1	HORVU1Hr1G051660	chr1H_383217379_A/C	1H:383217379-383217379	C	3_prime_UTR_variant	MODIFIER	HORVU1Hr1G051660.5	8/9	-	1043	-	-	-	-	-	1
SOC1	HORVU1Hr1G051660	chr1H_383217379_A/C	1H:383217379-383217379	C	3_prime_UTR_variant	MODIFIER	HORVU1Hr1G051660.6	7/7	-	1145	-	-	-	-	-	1
SOC1	HORVU1Hr1G051660	chr1H_383217379_A/C	1H:383217379-383217379	C	3_prime_UTR_variant	MODIFIER	HORVU1Hr1G051660.7	6/6	-	1253	-	-	-	-	-	1
SOC1	HORVU1Hr1G051660	chr1H_383217379_A/C	1H:383217379-383217379	C	3_prime_UTR_variant	MODIFIER	HORVU1Hr1G051660.8	7/7	-	1040	-	-	-	-	-	1
SOC1	HORVU1Hr1G051660	chr1H_383217379_A/C	1H:383217379-383217379	C	downstream_gene_variant	MODIFIER	HORVU1Hr1G051660.9	-	-	-	-	-	-	-	1757	1
SOC1	HORVU1Hr1G051660	chr1H_383217498_C/A	1H:383217498-383217498	A	downstream_gene_variant	MODIFIER	HORVU1Hr1G051660.1	-	-	-	-	-	-	-	406	1
SOC1	HORVU1Hr1G051660	chr1H_383217498_C/A	1H:383217498-383217498	A	3_prime_UTR_variant	MODIFIER	HORVU1Hr1G051660.10	6/6	-	1109	-	-	-	-	-	1
SOC1	HORVU1Hr1G051660	chr1H_383217498_C/A	1H:383217498-383217498	A	downstream_gene_variant	MODIFIER	HORVU1Hr1G051660.12	-	-	-	-	-	-	-	1543	1
SOC1	HORVU1Hr1G051660	chr1H_383217498_C/A	1H:383217498-383217498	A	downstream_gene_variant	MODIFIER	HORVU1Hr1G051660.2	-	-	-	-	-	-	-	350	1
SOC1	HORVU1Hr1G051660	chr1H_383217498_C/A	1H:383217498-383217498	A	3_prime_UTR_variant	MODIFIER	HORVU1Hr1G051660.3	8/8	-	1162	-	-	-	-	-	1
SOC1	HORVU1Hr1G051660	chr1H_383217498_C/A	1H:383217498-383217498	A	3_prime_UTR_variant	MODIFIER	HORVU1Hr1G051660.4	7/7	-	1265	-	-	-	-	-	1
SOC1	HORVU1Hr1G051660	chr1H_383217498_C/A	1H:383217498-383217498	A	intron_variant	MODIFIER	HORVU1Hr1G051660.5	-	8/8	-	-	-	-	-	-	1
SOC1	HORVU1Hr1G051660	chr1H_383217498_C/A	1H:383217498-383217498	A	3_prime_UTR_variant	MODIFIER	HORVU1Hr1G051660.6	7/7	-	1264	-	-	-	-	-	1
SOC1	HORVU1Hr1G051660	chr1H_383217498_C/A	1H:383217498-383217498	A	3_prime_UTR_variant	MODIFIER	HORVU1Hr1G051660.7	6/6	-	1372	-	-	-	-	-	1
SOC1	HORVU1Hr1G051660	chr1H_383217498_C/A	1H:383217498-383217498	A	3_prime_UTR_variant	MODIFIER	HORVU1Hr1G051660.8	7/7	-	1159	-	-	-	-	-	1
SOC1	HORVU1Hr1G051660	chr1H_383217498_C/A	1H:383217498-383217498	A	downstream_gene_variant	MODIFIER	HORVU1Hr1G051660.9	-	-	-	-	-	-	-	1876	1
SOC1	HORVU1Hr1G051660	chr1H_383218334_T/C	1H:383218334-383218334	C	downstream_gene_variant	MODIFIER	HORVU1Hr1G051660.1	-	-	-	-	-	-	-	1242	1
SOC1	HORVU1Hr1G051660	chr1H_383218334_T/C	1H:383218334-383218334	C	downstream_gene_variant	MODIFIER	HORVU1Hr1G051660.10	-	-	-	-	-	-	-	531	1
SOC1	HORVU1Hr1G051660	chr1H_383218334_T/C	1H:383218334-383218334	C	downstream_gene_variant	MODIFIER	HORVU1Hr1G051660.12	-	-	-	-	-	-	-	2379	1
SOC1	HORVU1Hr1G051660	chr1H_383218334_T/C	1H:383218334-383218334	C	downstream_gene_variant	MODIFIER	HORVU1Hr1G051660.2	-	-	-	-	-	-	-	1186	1
SOC1	HORVU1Hr1G051660	chr1H_383218334_T/C	1H:383218334-383218334	C	downstream_gene_variant	MODIFIER	HORVU1Hr1G051660.3	-	-	-	-	-	-	-	516	1
SOC1	HORVU1Hr1G051660	chr1H_383218334_T/C	1H:383218334-383218334	C	downstream_gene_variant	MODIFIER	HORVU1Hr1G051660.4	-	-	-	-	-	-	-	516	1
SOC1	HORVU1Hr1G051660	chr1H_383218334_T/C	1H:383218334-383218334	C	intron_variant	MODIFIER	HORVU1Hr1G051660.5	-	8/8	-	-	-	-	-	-	1
SOC1	HORVU1Hr1G051660	chr1H_383218334_T/C	1H:383218334-383218334	C	downstream_gene_variant	MODIFIER	HORVU1Hr1G051660.6	-	-	-	-	-	-	-	576	1
SOC1	HORVU1Hr1G051660	chr1H_383218334_T/C	1H:383218334-383218334	C	downstream_gene_variant	MODIFIER	HORVU1Hr1G051660.7	-	-	-	-	-	-	-	531	1
SOC1	HORVU1Hr1G051660	chr1H_383218334_T/C	1H:383218334-383218334	C	downstream_gene_variant	MODIFIER	HORVU1Hr1G051660.8	-	-	-	-	-	-	-	589	1
SOC1	HORVU1Hr1G051660	chr1H_383218334_T/C	1H:383218334-383218334	C	downstream_gene_variant	MODIFIER	HORVU1Hr1G051660.9	-	-	-	-	-	-	-	2712	1
#N/A	HORVU1Hr1G055220	chr1H_405061018_G/A	1H:405061018-405061018	A	upstream_gene_variant	MODIFIER	HORVU1Hr1G055220.1	-	-	-	-	-	-	-	4090	-1
CK2B	HORVU1Hr1G055250	chr1H_405061018_G/A	1H:405061018-405061018	A	3_prime_UTR_variant	MODIFIER	HORVU1Hr1G055250.1	5/5	-	1111	-	-	-	-	-	-1
CK2B	HORVU1Hr1G055250	chr1H_405061018_G/A	1H:405061018-405061018	A	downstream_gene_variant	MODIFIER	HORVU1Hr1G055250.10	-	-	-	-	-	-	-	136	-1
CK2B	HORVU1Hr1G055250	chr1H_405061018_G/A	1H:405061018-405061018	A	downstream_gene_variant	MODIFIER	HORVU1Hr1G055250.11	-	-	-	-	-	-	-	914	-1
CK2B	HORVU1Hr1G055250	chr1H_405061018_G/A	1H:405061018-405061018	A	downstream_gene_variant	MODIFIER	HORVU1Hr1G055250.2	-	-	-	-	-	-	-	130	-1
CK2B	HORVU1Hr1G055250	chr1H_405061018_G/A	1H:405061018-405061018	A	downstream_gene_variant	MODIFIER	HORVU1Hr1G055250.3	-	-	-	-	-	-	-	130	-1
CK2B	HORVU1Hr1G055250	chr1H_405061018_G/A	1H:405061018-405061018	A	downstream_gene_variant	MODIFIER	HORVU1Hr1G055250.4	-	-	-	-	-	-	-	130	-1
CK2B	HORVU1Hr1G055250	chr1H_405061018_G/A	1H:405061018-405061018	A	downstream_gene_variant	MODIFIER	HORVU1Hr1G055250.5	-	-	-	-	-	-	-	130	-1
CK2B	HORVU1Hr1G055250	chr1H_405061018_G/A	1H:405061018-405061018	A	downstream_gene_variant	MODIFIER	HORVU1Hr1G055250.6	-	-	-	-	-	-	-	130	-1
CK2B	HORVU1Hr1G055250	chr1H_405061018_G/A	1H:405061018-405061018	A	downstream_gene_variant	MODIFIER	HORVU1Hr1G055250.7	-	-	-	-	-	-	-	130	-1
CK2B	HORVU1Hr1G055250	chr1H_405061018_G/A	1H:405061018-405061018	A	downstream_gene_variant	MODIFIER	HORVU1Hr1G055250.8	-	-	-	-	-	-	-	136	-1
CK2B	HORVU1Hr1G055250	chr1H_405061018_G/A	1H:405061018-405061018	A	downstream_gene_variant	MODIFIER	HORVU1Hr1G055250.9	-	-	-	-	-	-	-	136	-1
#N/A	HORVU1Hr1G055220	chr1H_405061032_T/G	1H:405061032-405061032	G	upstream_gene_variant	MODIFIER	HORVU1Hr1G055220.1	-	-	-	-	-	-	-	4104	-1
CK2B	HORVU1Hr1G055250	chr1H_405061032_T/G	1H:405061032-405061032	G	3_prime_UTR_variant	MODIFIER	HORVU1Hr1G055250.1	5/5	-	1097	-	-	-	-	-	-1
CK2B	HORVU1Hr1G055250	chr1H_405061032_T/G	1H:405061032-405061032	G	downstream_gene_variant	MODIFIER	HORVU1Hr1G055250.10	-	-	-	-	-	-	-	122	-1
CK2B	HORVU1Hr1G055250	chr1H_405061032_T/G	1H:405061032-405061032	G	downstream_gene_variant	MODIFIER	HORVU1Hr1G055250.11	-	-	-	-	-	-	-	900	-1
CK2B	HORVU1Hr1G055250	chr1H_405061032_T/G	1H:405061032-405061032	G	downstream_gene_variant	MODIFIER	HORVU1Hr1G055250.2	-	-	-	-	-	-	-	116	-1
CK2B	HORVU1Hr1G055250	chr1H_405061032_T/G	1H:405061032-405061032	G	downstream_gene_variant	MODIFIER	HORVU1Hr1G055250.3	-	-	-	-	-	-	-	116	-1
CK2B	HORVU1Hr1G055250	chr1H_405061032_T/G	1H:405061032-405061032	G	downstream_gene_variant	MODIFIER	HORVU1Hr1G055250.4	-	-	-	-	-	-	-	116	-1
CK2B	HORVU1Hr1G055250	chr1H_405061032_T/G	1H:405061032-405061032	G	downstream_gene_variant	MODIFIER	HORVU1Hr1G055250.5	-	-	-	-	-	-	-	116	-1
CK2B	HORVU1Hr1G055250	chr1H_405061032_T/G	1H:405061032-405061032	G	downstream_gene_variant	MODIFIER	HORVU1Hr1G055250.6	-	-	-	-	-	-	-	116	-1
CK2B	HORVU1Hr1G055250	chr1H_405061032_T/G	1H:405061032-405061032	G	downstream_gene_variant	MODIFIER	HORVU1Hr1G055250.7	-	-	-	-	-	-	-	116	-1
CK2B	HORVU1Hr1G055250	chr1H_405061032_T/G	1H:405061032-405061032	G	downstream_gene_variant	MODIFIER	HORVU1Hr1G055250.8	-	-	-	-	-	-	-	122	-1
CK2B	HORVU1Hr1G055250	chr1H_405061032_T/G	1H:405061032-405061032	G	downstream_gene_variant	MODIFIER	HORVU1Hr1G055250.9	-	-	-	-	-	-	-	122	-1
#N/A	HORVU1Hr1G055220	chr1H_405061045_A/G	1H:405061045-405061045	G	upstream_gene_variant	MODIFIER	HORVU1Hr1G055220.1	-	-	-	-	-	-	-	4117	-1
CK2B	HORVU1Hr1G055250	chr1H_405061045_A/G	1H:405061045-405061045	G	3_prime_UTR_variant	MODIFIER	HORVU1Hr1G055250.1	5/5	-	1084	-	-	-	-	-	-1
CK2B	HORVU1Hr1G055250	chr1H_405061045_A/G	1H:405061045-405061045	G	downstream_gene_variant	MODIFIER	HORVU1Hr1G055250.10	-	-	-	-	-	-	-	109	-1
CK2B	HORVU1Hr1G055250	chr1H_405061045_A/G	1H:405061045-405061045	G	downstream_gene_variant	MODIFIER	HORVU1Hr1G055250.11	-	-	-	-	-	-	-	887	-1
CK2B	HORVU1Hr1G055250	chr1H_405061045_A/G	1H:405061045-405061045	G	downstream_gene_variant	MODIFIER	HORVU1Hr1G055250.2	-	-	-	-	-	-	-	103	-1
CK2B	HORVU1Hr1G055250	chr1H_405061045_A/G	1H:405061045-405061045	G	downstream_gene_variant	MODIFIER	HORVU1Hr1G055250.3	-	-	-	-	-	-	-	103	-1
CK2B	HORVU1Hr1G055250	chr1H_405061045_A/G	1H:405061045-405061045	G	downstream_gene_variant	MODIFIER	HORVU1Hr1G055250.4	-	-	-	-	-	-	-	103	-1
CK2B	HORVU1Hr1G055250	chr1H_405061045_A/G	1H:405061045-405061045	G	downstream_gene_variant	MODIFIER	HORVU1Hr1G055250.5	-	-	-	-	-	-	-	103	-1
CK2B	HORVU1Hr1G055250	chr1H_405061045_A/G	1H:405061045-405061045	G	downstream_gene_variant	MODIFIER	HORVU1Hr1G055250.6	-	-	-	-	-	-	-	103	-1
CK2B	HORVU1Hr1G055250	chr1H_405061045_A/G	1H:405061045-405061045	G	downstream_gene_variant	MODIFIER	HORVU1Hr1G055250.7	-	-	-	-	-	-	-	103	-1
CK2B	HORVU1Hr1G055250	chr1H_405061045_A/G	1H:405061045-405061045	G	downstream_gene_variant	MODIFIER	HORVU1Hr1G055250.8	-	-	-	-	-	-	-	109	-1
CK2B	HORVU1Hr1G055250	chr1H_405061045_A/G	1H:405061045-405061045	G	downstream_gene_variant	MODIFIER	HORVU1Hr1G055250.9	-	-	-	-	-	-	-	109	-1
#N/A	HORVU1Hr1G055220	chr1H_405061091_T/A	1H:405061091-405061091	A	upstream_gene_variant	MODIFIER	HORVU1Hr1G055220.1	-	-	-	-	-	-	-	4163	-1
CK2B	HORVU1Hr1G055250	chr1H_405061091_T/A	1H:405061091-405061091	A	3_prime_UTR_variant	MODIFIER	HORVU1Hr1G055250.1	5/5	-	1038	-	-	-	-	-	-1
CK2B	HORVU1Hr1G055250	chr1H_405061091_T/A	1H:405061091-405061091	A	downstream_gene_variant	MODIFIER	HORVU1Hr1G055250.10	-	-	-	-	-	-	-	63	-1
CK2B	HORVU1Hr1G055250	chr1H_405061091_T/A	1H:405061091-405061091	A	downstream_gene_variant	MODIFIER	HORVU1Hr1G055250.11	-	-	-	-	-	-	-	841	-1
CK2B	HORVU1Hr1G055250	chr1H_405061091_T/A	1H:405061091-405061091	A	downstream_gene_variant	MODIFIER	HORVU1Hr1G055250.2	-	-	-	-	-	-	-	57	-1
CK2B	HORVU1Hr1G055250	chr1H_405061091_T/A	1H:405061091-405061091	A	downstream_gene_variant	MODIFIER	HORVU1Hr1G055250.3	-	-	-	-	-	-	-	57	-1
CK2B	HORVU1Hr1G055250	chr1H_405061091_T/A	1H:405061091-405061091	A	downstream_gene_variant	MODIFIER	HORVU1Hr1G055250.4	-	-	-	-	-	-	-	57	-1
CK2B	HORVU1Hr1G055250	chr1H_405061091_T/A	1H:405061091-405061091	A	downstream_gene_variant	MODIFIER	HORVU1Hr1G055250.5	-	-	-	-	-	-	-	57	-1
CK2B	HORVU1Hr1G055250	chr1H_405061091_T/A	1H:405061091-405061091	A	downstream_gene_variant	MODIFIER	HORVU1Hr1G055250.6	-	-	-	-	-	-	-	57	-1
CK2B	HORVU1Hr1G055250	chr1H_405061091_T/A	1H:405061091-405061091	A	downstream_gene_variant	MODIFIER	HORVU1Hr1G055250.7	-	-	-	-	-	-	-	57	-1
CK2B	HORVU1Hr1G055250	chr1H_405061091_T/A	1H:405061091-405061091	A	downstream_gene_variant	MODIFIER	HORVU1Hr1G055250.8	-	-	-	-	-	-	-	63	-1
CK2B	HORVU1Hr1G055250	chr1H_405061091_T/A	1H:405061091-405061091	A	downstream_gene_variant	MODIFIER	HORVU1Hr1G055250.9	-	-	-	-	-	-	-	63	-1
#N/A	HORVU1Hr1G055220	chr1H_405061144_T/A	1H:405061144-405061144	A	upstream_gene_variant	MODIFIER	HORVU1Hr1G055220.1	-	-	-	-	-	-	-	4216	-1
CK2B	HORVU1Hr1G055250	chr1H_405061144_T/A	1H:405061144-405061144	A	3_prime_UTR_variant	MODIFIER	HORVU1Hr1G055250.1	5/5	-	985	-	-	-	-	-	-1
CK2B	HORVU1Hr1G055250	chr1H_405061144_T/A	1H:405061144-405061144	A	downstream_gene_variant	MODIFIER	HORVU1Hr1G055250.10	-	-	-	-	-	-	-	10	-1
CK2B	HORVU1Hr1G055250	chr1H_405061144_T/A	1H:405061144-405061144	A	downstream_gene_variant	MODIFIER	HORVU1Hr1G055250.11	-	-	-	-	-	-	-	788	-1
CK2B	HORVU1Hr1G055250	chr1H_405061144_T/A	1H:405061144-405061144	A	downstream_gene_variant	MODIFIER	HORVU1Hr1G055250.2	-	-	-	-	-	-	-	4	-1
CK2B	HORVU1Hr1G055250	chr1H_405061144_T/A	1H:405061144-405061144	A	downstream_gene_variant	MODIFIER	HORVU1Hr1G055250.3	-	-	-	-	-	-	-	4	-1
CK2B	HORVU1Hr1G055250	chr1H_405061144_T/A	1H:405061144-405061144	A	downstream_gene_variant	MODIFIER	HORVU1Hr1G055250.4	-	-	-	-	-	-	-	4	-1
CK2B	HORVU1Hr1G055250	chr1H_405061144_T/A	1H:405061144-405061144	A	downstream_gene_variant	MODIFIER	HORVU1Hr1G055250.5	-	-	-	-	-	-	-	4	-1
CK2B	HORVU1Hr1G055250	chr1H_405061144_T/A	1H:405061144-405061144	A	downstream_gene_variant	MODIFIER	HORVU1Hr1G055250.6	-	-	-	-	-	-	-	4	-1
CK2B	HORVU1Hr1G055250	chr1H_405061144_T/A	1H:405061144-405061144	A	downstream_gene_variant	MODIFIER	HORVU1Hr1G055250.7	-	-	-	-	-	-	-	4	-1
CK2B	HORVU1Hr1G055250	chr1H_405061144_T/A	1H:405061144-405061144	A	downstream_gene_variant	MODIFIER	HORVU1Hr1G055250.8	-	-	-	-	-	-	-	10	-1
CK2B	HORVU1Hr1G055250	chr1H_405061144_T/A	1H:405061144-405061144	A	downstream_gene_variant	MODIFIER	HORVU1Hr1G055250.9	-	-	-	-	-	-	-	10	-1
#N/A	HORVU1Hr1G055220	chr1H_405061154_T/C	1H:405061154-405061154	C	upstream_gene_variant	MODIFIER	HORVU1Hr1G055220.1	-	-	-	-	-	-	-	4226	-1
CK2B	HORVU1Hr1G055250	chr1H_405061154_T/C	1H:405061154-405061154	C	synonymous_variant	LOW	HORVU1Hr1G055250.1	5/5	-	975	822	274	Q	caA/caG	-	-1
CK2B	HORVU1Hr1G055250	chr1H_405061154_T/C	1H:405061154-405061154	C	3_prime_UTR_variant	MODIFIER	HORVU1Hr1G055250.10	5/5	-	634	-	-	-	-	-	-1
CK2B	HORVU1Hr1G055250	chr1H_405061154_T/C	1H:405061154-405061154	C	downstream_gene_variant	MODIFIER	HORVU1Hr1G055250.11	-	-	-	-	-	-	-	778	-1
CK2B	HORVU1Hr1G055250	chr1H_405061154_T/C	1H:405061154-405061154	C	3_prime_UTR_variant	MODIFIER	HORVU1Hr1G055250.2	5/5	-	637	-	-	-	-	-	-1
CK2B	HORVU1Hr1G055250	chr1H_405061154_T/C	1H:405061154-405061154	C	3_prime_UTR_variant	MODIFIER	HORVU1Hr1G055250.3	5/5	-	680	-	-	-	-	-	-1
CK2B	HORVU1Hr1G055250	chr1H_405061154_T/C	1H:405061154-405061154	C	3_prime_UTR_variant	MODIFIER	HORVU1Hr1G055250.4	5/5	-	644	-	-	-	-	-	-1
CK2B	HORVU1Hr1G055250	chr1H_405061154_T/C	1H:405061154-405061154	C	3_prime_UTR_variant	MODIFIER	HORVU1Hr1G055250.5	5/5	-	641	-	-	-	-	-	-1
CK2B	HORVU1Hr1G055250	chr1H_405061154_T/C	1H:405061154-405061154	C	3_prime_UTR_variant	MODIFIER	HORVU1Hr1G055250.6	5/5	-	636	-	-	-	-	-	-1
CK2B	HORVU1Hr1G055250	chr1H_405061154_T/C	1H:405061154-405061154	C	3_prime_UTR_variant	MODIFIER	HORVU1Hr1G055250.7	5/5	-	813	-	-	-	-	-	-1
CK2B	HORVU1Hr1G055250	chr1H_405061154_T/C	1H:405061154-405061154	C	3_prime_UTR_variant	MODIFIER	HORVU1Hr1G055250.8	4/4	-	469	-	-	-	-	-	-1
CK2B	HORVU1Hr1G055250	chr1H_405061154_T/C	1H:405061154-405061154	C	3_prime_UTR_variant	MODIFIER	HORVU1Hr1G055250.9	4/4	-	804	-	-	-	-	-	-1
#N/A	HORVU1Hr1G055220	chr1H_405061202_T/C	1H:405061202-405061202	C	upstream_gene_variant	MODIFIER	HORVU1Hr1G055220.1	-	-	-	-	-	-	-	4274	-1
CK2B	HORVU1Hr1G055250	chr1H_405061202_T/C	1H:405061202-405061202	C	synonymous_variant	LOW	HORVU1Hr1G055250.1	5/5	-	927	774	258	P	ccA/ccG	-	-1
CK2B	HORVU1Hr1G055250	chr1H_405061202_T/C	1H:405061202-405061202	C	3_prime_UTR_variant	MODIFIER	HORVU1Hr1G055250.10	5/5	-	586	-	-	-	-	-	-1
CK2B	HORVU1Hr1G055250	chr1H_405061202_T/C	1H:405061202-405061202	C	downstream_gene_variant	MODIFIER	HORVU1Hr1G055250.11	-	-	-	-	-	-	-	730	-1
CK2B	HORVU1Hr1G055250	chr1H_405061202_T/C	1H:405061202-405061202	C	3_prime_UTR_variant	MODIFIER	HORVU1Hr1G055250.2	5/5	-	589	-	-	-	-	-	-1
CK2B	HORVU1Hr1G055250	chr1H_405061202_T/C	1H:405061202-405061202	C	3_prime_UTR_variant	MODIFIER	HORVU1Hr1G055250.3	5/5	-	632	-	-	-	-	-	-1
CK2B	HORVU1Hr1G055250	chr1H_405061202_T/C	1H:405061202-405061202	C	3_prime_UTR_variant	MODIFIER	HORVU1Hr1G055250.4	5/5	-	596	-	-	-	-	-	-1
CK2B	HORVU1Hr1G055250	chr1H_405061202_T/C	1H:405061202-405061202	C	3_prime_UTR_variant	MODIFIER	HORVU1Hr1G055250.5	5/5	-	593	-	-	-	-	-	-1
CK2B	HORVU1Hr1G055250	chr1H_405061202_T/C	1H:405061202-405061202	C	3_prime_UTR_variant	MODIFIER	HORVU1Hr1G055250.6	5/5	-	588	-	-	-	-	-	-1
CK2B	HORVU1Hr1G055250	chr1H_405061202_T/C	1H:405061202-405061202	C	3_prime_UTR_variant	MODIFIER	HORVU1Hr1G055250.7	5/5	-	765	-	-	-	-	-	-1
CK2B	HORVU1Hr1G055250	chr1H_405061202_T/C	1H:405061202-405061202	C	3_prime_UTR_variant	MODIFIER	HORVU1Hr1G055250.8	4/4	-	421	-	-	-	-	-	-1
CK2B	HORVU1Hr1G055250	chr1H_405061202_T/C	1H:405061202-405061202	C	3_prime_UTR_variant	MODIFIER	HORVU1Hr1G055250.9	4/4	-	756	-	-	-	-	-	-1
#N/A	HORVU1Hr1G055220	chr1H_405061299_T/G	1H:405061299-405061299	G	upstream_gene_variant	MODIFIER	HORVU1Hr1G055220.1	-	-	-	-	-	-	-	4371	-1
CK2B	HORVU1Hr1G055250	chr1H_405061299_T/G	1H:405061299-405061299	G	intron_variant	MODIFIER	HORVU1Hr1G055250.1	-	4/4	-	-	-	-	-	-	-1
CK2B	HORVU1Hr1G055250	chr1H_405061299_T/G	1H:405061299-405061299	G	intron_variant	MODIFIER	HORVU1Hr1G055250.10	-	4/4	-	-	-	-	-	-	-1
CK2B	HORVU1Hr1G055250	chr1H_405061299_T/G	1H:405061299-405061299	G	downstream_gene_variant	MODIFIER	HORVU1Hr1G055250.11	-	-	-	-	-	-	-	633	-1
CK2B	HORVU1Hr1G055250	chr1H_405061299_T/G	1H:405061299-405061299	G	intron_variant	MODIFIER	HORVU1Hr1G055250.2	-	4/4	-	-	-	-	-	-	-1
CK2B	HORVU1Hr1G055250	chr1H_405061299_T/G	1H:405061299-405061299	G	intron_variant	MODIFIER	HORVU1Hr1G055250.3	-	4/4	-	-	-	-	-	-	-1
CK2B	HORVU1Hr1G055250	chr1H_405061299_T/G	1H:405061299-405061299	G	intron_variant	MODIFIER	HORVU1Hr1G055250.4	-	4/4	-	-	-	-	-	-	-1
CK2B	HORVU1Hr1G055250	chr1H_405061299_T/G	1H:405061299-405061299	G	intron_variant	MODIFIER	HORVU1Hr1G055250.5	-	4/4	-	-	-	-	-	-	-1
CK2B	HORVU1Hr1G055250	chr1H_405061299_T/G	1H:405061299-405061299	G	intron_variant	MODIFIER	HORVU1Hr1G055250.6	-	4/4	-	-	-	-	-	-	-1
CK2B	HORVU1Hr1G055250	chr1H_405061299_T/G	1H:405061299-405061299	G	intron_variant	MODIFIER	HORVU1Hr1G055250.7	-	4/4	-	-	-	-	-	-	-1
CK2B	HORVU1Hr1G055250	chr1H_405061299_T/G	1H:405061299-405061299	G	intron_variant	MODIFIER	HORVU1Hr1G055250.8	-	3/3	-	-	-	-	-	-	-1
CK2B	HORVU1Hr1G055250	chr1H_405061299_T/G	1H:405061299-405061299	G	intron_variant	MODIFIER	HORVU1Hr1G055250.9	-	3/3	-	-	-	-	-	-	-1
CK2B	HORVU1Hr1G055250	chr1H_405062161_C/T	1H:405062161-405062161	T	intron_variant	MODIFIER	HORVU1Hr1G055250.1	-	3/4	-	-	-	-	-	-	-1
CK2B	HORVU1Hr1G055250	chr1H_405062161_C/T	1H:405062161-405062161	T	intron_variant	MODIFIER	HORVU1Hr1G055250.10	-	3/4	-	-	-	-	-	-	-1
CK2B	HORVU1Hr1G055250	chr1H_405062161_C/T	1H:405062161-405062161	T	intron_variant	MODIFIER	HORVU1Hr1G055250.11	-	3/3	-	-	-	-	-	-	-1
CK2B	HORVU1Hr1G055250	chr1H_405062161_C/T	1H:405062161-405062161	T	intron_variant	MODIFIER	HORVU1Hr1G055250.2	-	3/4	-	-	-	-	-	-	-1
CK2B	HORVU1Hr1G055250	chr1H_405062161_C/T	1H:405062161-405062161	T	intron_variant	MODIFIER	HORVU1Hr1G055250.3	-	3/4	-	-	-	-	-	-	-1
CK2B	HORVU1Hr1G055250	chr1H_405062161_C/T	1H:405062161-405062161	T	intron_variant	MODIFIER	HORVU1Hr1G055250.4	-	3/4	-	-	-	-	-	-	-1
CK2B	HORVU1Hr1G055250	chr1H_405062161_C/T	1H:405062161-405062161	T	intron_variant	MODIFIER	HORVU1Hr1G055250.5	-	3/4	-	-	-	-	-	-	-1
CK2B	HORVU1Hr1G055250	chr1H_405062161_C/T	1H:405062161-405062161	T	intron_variant	MODIFIER	HORVU1Hr1G055250.6	-	3/4	-	-	-	-	-	-	-1
CK2B	HORVU1Hr1G055250	chr1H_405062161_C/T	1H:405062161-405062161	T	intron_variant	MODIFIER	HORVU1Hr1G055250.7	-	3/4	-	-	-	-	-	-	-1
CK2B	HORVU1Hr1G055250	chr1H_405062161_C/T	1H:405062161-405062161	T	intron_variant	MODIFIER	HORVU1Hr1G055250.8	-	2/3	-	-	-	-	-	-	-1
CK2B	HORVU1Hr1G055250	chr1H_405062161_C/T	1H:405062161-405062161	T	intron_variant	MODIFIER	HORVU1Hr1G055250.9	-	2/3	-	-	-	-	-	-	-1
CK2B	HORVU1Hr1G055250	chr1H_405062179_A/G	1H:405062179-405062179	G	intron_variant	MODIFIER	HORVU1Hr1G055250.1	-	3/4	-	-	-	-	-	-	-1
CK2B	HORVU1Hr1G055250	chr1H_405062179_A/G	1H:405062179-405062179	G	intron_variant	MODIFIER	HORVU1Hr1G055250.10	-	3/4	-	-	-	-	-	-	-1
CK2B	HORVU1Hr1G055250	chr1H_405062179_A/G	1H:405062179-405062179	G	intron_variant	MODIFIER	HORVU1Hr1G055250.11	-	3/3	-	-	-	-	-	-	-1
CK2B	HORVU1Hr1G055250	chr1H_405062179_A/G	1H:405062179-405062179	G	intron_variant	MODIFIER	HORVU1Hr1G055250.2	-	3/4	-	-	-	-	-	-	-1
CK2B	HORVU1Hr1G055250	chr1H_405062179_A/G	1H:405062179-405062179	G	intron_variant	MODIFIER	HORVU1Hr1G055250.3	-	3/4	-	-	-	-	-	-	-1
CK2B	HORVU1Hr1G055250	chr1H_405062179_A/G	1H:405062179-405062179	G	intron_variant	MODIFIER	HORVU1Hr1G055250.4	-	3/4	-	-	-	-	-	-	-1
CK2B	HORVU1Hr1G055250	chr1H_405062179_A/G	1H:405062179-405062179	G	intron_variant	MODIFIER	HORVU1Hr1G055250.5	-	3/4	-	-	-	-	-	-	-1
CK2B	HORVU1Hr1G055250	chr1H_405062179_A/G	1H:405062179-405062179	G	intron_variant	MODIFIER	HORVU1Hr1G055250.6	-	3/4	-	-	-	-	-	-	-1
CK2B	HORVU1Hr1G055250	chr1H_405062179_A/G	1H:405062179-405062179	G	intron_variant	MODIFIER	HORVU1Hr1G055250.7	-	3/4	-	-	-	-	-	-	-1
CK2B	HORVU1Hr1G055250	chr1H_405062179_A/G	1H:405062179-405062179	G	intron_variant	MODIFIER	HORVU1Hr1G055250.8	-	2/3	-	-	-	-	-	-	-1
CK2B	HORVU1Hr1G055250	chr1H_405062179_A/G	1H:405062179-405062179	G	intron_variant	MODIFIER	HORVU1Hr1G055250.9	-	2/3	-	-	-	-	-	-	-1
CK2B	HORVU1Hr1G055250	chr1H_405062399_A/G	1H:405062399-405062399	G	intron_variant	MODIFIER	HORVU1Hr1G055250.1	-	2/4	-	-	-	-	-	-	-1
CK2B	HORVU1Hr1G055250	chr1H_405062399_A/G	1H:405062399-405062399	G	intron_variant	MODIFIER	HORVU1Hr1G055250.10	-	2/4	-	-	-	-	-	-	-1
CK2B	HORVU1Hr1G055250	chr1H_405062399_A/G	1H:405062399-405062399	G	intron_variant	MODIFIER	HORVU1Hr1G055250.11	-	2/3	-	-	-	-	-	-	-1
CK2B	HORVU1Hr1G055250	chr1H_405062399_A/G	1H:405062399-405062399	G	intron_variant	MODIFIER	HORVU1Hr1G055250.2	-	2/4	-	-	-	-	-	-	-1
CK2B	HORVU1Hr1G055250	chr1H_405062399_A/G	1H:405062399-405062399	G	intron_variant	MODIFIER	HORVU1Hr1G055250.3	-	2/4	-	-	-	-	-	-	-1
CK2B	HORVU1Hr1G055250	chr1H_405062399_A/G	1H:405062399-405062399	G	intron_variant	MODIFIER	HORVU1Hr1G055250.4	-	2/4	-	-	-	-	-	-	-1
CK2B	HORVU1Hr1G055250	chr1H_405062399_A/G	1H:405062399-405062399	G	intron_variant	MODIFIER	HORVU1Hr1G055250.5	-	2/4	-	-	-	-	-	-	-1
CK2B	HORVU1Hr1G055250	chr1H_405062399_A/G	1H:405062399-405062399	G	intron_variant	MODIFIER	HORVU1Hr1G055250.6	-	2/4	-	-	-	-	-	-	-1
CK2B	HORVU1Hr1G055250	chr1H_405062399_A/G	1H:405062399-405062399	G	intron_variant	MODIFIER	HORVU1Hr1G055250.7	-	2/4	-	-	-	-	-	-	-1
CK2B	HORVU1Hr1G055250	chr1H_405062399_A/G	1H:405062399-405062399	G	intron_variant	MODIFIER	HORVU1Hr1G055250.8	-	1/3	-	-	-	-	-	-	-1
CK2B	HORVU1Hr1G055250	chr1H_405062399_A/G	1H:405062399-405062399	G	intron_variant	MODIFIER	HORVU1Hr1G055250.9	-	1/3	-	-	-	-	-	-	-1
CK2B	HORVU1Hr1G055250	chr1H_405062454_A/G	1H:405062454-405062454	G	intron_variant	MODIFIER	HORVU1Hr1G055250.1	-	2/4	-	-	-	-	-	-	-1
CK2B	HORVU1Hr1G055250	chr1H_405062454_A/G	1H:405062454-405062454	G	intron_variant	MODIFIER	HORVU1Hr1G055250.10	-	2/4	-	-	-	-	-	-	-1
CK2B	HORVU1Hr1G055250	chr1H_405062454_A/G	1H:405062454-405062454	G	intron_variant	MODIFIER	HORVU1Hr1G055250.11	-	2/3	-	-	-	-	-	-	-1
CK2B	HORVU1Hr1G055250	chr1H_405062454_A/G	1H:405062454-405062454	G	intron_variant	MODIFIER	HORVU1Hr1G055250.2	-	2/4	-	-	-	-	-	-	-1
CK2B	HORVU1Hr1G055250	chr1H_405062454_A/G	1H:405062454-405062454	G	intron_variant	MODIFIER	HORVU1Hr1G055250.3	-	2/4	-	-	-	-	-	-	-1
CK2B	HORVU1Hr1G055250	chr1H_405062454_A/G	1H:405062454-405062454	G	intron_variant	MODIFIER	HORVU1Hr1G055250.4	-	2/4	-	-	-	-	-	-	-1
CK2B	HORVU1Hr1G055250	chr1H_405062454_A/G	1H:405062454-405062454	G	intron_variant	MODIFIER	HORVU1Hr1G055250.5	-	2/4	-	-	-	-	-	-	-1
CK2B	HORVU1Hr1G055250	chr1H_405062454_A/G	1H:405062454-405062454	G	intron_variant	MODIFIER	HORVU1Hr1G055250.6	-	2/4	-	-	-	-	-	-	-1
CK2B	HORVU1Hr1G055250	chr1H_405062454_A/G	1H:405062454-405062454	G	intron_variant	MODIFIER	HORVU1Hr1G055250.7	-	2/4	-	-	-	-	-	-	-1
CK2B	HORVU1Hr1G055250	chr1H_405062454_A/G	1H:405062454-405062454	G	intron_variant	MODIFIER	HORVU1Hr1G055250.8	-	1/3	-	-	-	-	-	-	-1
CK2B	HORVU1Hr1G055250	chr1H_405062454_A/G	1H:405062454-405062454	G	intron_variant	MODIFIER	HORVU1Hr1G055250.9	-	1/3	-	-	-	-	-	-	-1
CK2B	HORVU1Hr1G055250	chr1H_405062637_T/G	1H:405062637-405062637	G	intron_variant	MODIFIER	HORVU1Hr1G055250.1	-	2/4	-	-	-	-	-	-	-1
CK2B	HORVU1Hr1G055250	chr1H_405062637_T/G	1H:405062637-405062637	G	intron_variant	MODIFIER	HORVU1Hr1G055250.10	-	2/4	-	-	-	-	-	-	-1
CK2B	HORVU1Hr1G055250	chr1H_405062637_T/G	1H:405062637-405062637	G	intron_variant	MODIFIER	HORVU1Hr1G055250.11	-	2/3	-	-	-	-	-	-	-1
CK2B	HORVU1Hr1G055250	chr1H_405062637_T/G	1H:405062637-405062637	G	intron_variant	MODIFIER	HORVU1Hr1G055250.2	-	2/4	-	-	-	-	-	-	-1
CK2B	HORVU1Hr1G055250	chr1H_405062637_T/G	1H:405062637-405062637	G	intron_variant	MODIFIER	HORVU1Hr1G055250.3	-	2/4	-	-	-	-	-	-	-1
CK2B	HORVU1Hr1G055250	chr1H_405062637_T/G	1H:405062637-405062637	G	intron_variant	MODIFIER	HORVU1Hr1G055250.4	-	2/4	-	-	-	-	-	-	-1
CK2B	HORVU1Hr1G055250	chr1H_405062637_T/G	1H:405062637-405062637	G	intron_variant	MODIFIER	HORVU1Hr1G055250.5	-	2/4	-	-	-	-	-	-	-1
CK2B	HORVU1Hr1G055250	chr1H_405062637_T/G	1H:405062637-405062637	G	intron_variant	MODIFIER	HORVU1Hr1G055250.6	-	2/4	-	-	-	-	-	-	-1
CK2B	HORVU1Hr1G055250	chr1H_405062637_T/G	1H:405062637-405062637	G	intron_variant	MODIFIER	HORVU1Hr1G055250.7	-	2/4	-	-	-	-	-	-	-1
CK2B	HORVU1Hr1G055250	chr1H_405062637_T/G	1H:405062637-405062637	G	upstream_gene_variant	MODIFIER	HORVU1Hr1G055250.8	-	-	-	-	-	-	-	16	-1
CK2B	HORVU1Hr1G055250	chr1H_405062637_T/G	1H:405062637-405062637	G	intron_variant	MODIFIER	HORVU1Hr1G055250.9	-	1/3	-	-	-	-	-	-	-1
CK2B	HORVU1Hr1G055250	chr1H_405062701_G/C	1H:405062701-405062701	C	intron_variant	MODIFIER	HORVU1Hr1G055250.1	-	2/4	-	-	-	-	-	-	-1
CK2B	HORVU1Hr1G055250	chr1H_405062701_G/C	1H:405062701-405062701	C	intron_variant	MODIFIER	HORVU1Hr1G055250.10	-	2/4	-	-	-	-	-	-	-1
CK2B	HORVU1Hr1G055250	chr1H_405062701_G/C	1H:405062701-405062701	C	intron_variant	MODIFIER	HORVU1Hr1G055250.11	-	2/3	-	-	-	-	-	-	-1
CK2B	HORVU1Hr1G055250	chr1H_405062701_G/C	1H:405062701-405062701	C	intron_variant	MODIFIER	HORVU1Hr1G055250.2	-	2/4	-	-	-	-	-	-	-1
CK2B	HORVU1Hr1G055250	chr1H_405062701_G/C	1H:405062701-405062701	C	intron_variant	MODIFIER	HORVU1Hr1G055250.3	-	2/4	-	-	-	-	-	-	-1
CK2B	HORVU1Hr1G055250	chr1H_405062701_G/C	1H:405062701-405062701	C	intron_variant	MODIFIER	HORVU1Hr1G055250.4	-	2/4	-	-	-	-	-	-	-1
CK2B	HORVU1Hr1G055250	chr1H_405062701_G/C	1H:405062701-405062701	C	intron_variant	MODIFIER	HORVU1Hr1G055250.5	-	2/4	-	-	-	-	-	-	-1
CK2B	HORVU1Hr1G055250	chr1H_405062701_G/C	1H:405062701-405062701	C	intron_variant	MODIFIER	HORVU1Hr1G055250.6	-	2/4	-	-	-	-	-	-	-1
CK2B	HORVU1Hr1G055250	chr1H_405062701_G/C	1H:405062701-405062701	C	intron_variant	MODIFIER	HORVU1Hr1G055250.7	-	2/4	-	-	-	-	-	-	-1
CK2B	HORVU1Hr1G055250	chr1H_405062701_G/C	1H:405062701-405062701	C	upstream_gene_variant	MODIFIER	HORVU1Hr1G055250.8	-	-	-	-	-	-	-	80	-1
CK2B	HORVU1Hr1G055250	chr1H_405062701_G/C	1H:405062701-405062701	C	intron_variant	MODIFIER	HORVU1Hr1G055250.9	-	1/3	-	-	-	-	-	-	-1
CK2B	HORVU1Hr1G055250	chr1H_405062718_G/A	1H:405062718-405062718	A	intron_variant	MODIFIER	HORVU1Hr1G055250.1	-	2/4	-	-	-	-	-	-	-1
CK2B	HORVU1Hr1G055250	chr1H_405062718_G/A	1H:405062718-405062718	A	intron_variant	MODIFIER	HORVU1Hr1G055250.10	-	2/4	-	-	-	-	-	-	-1
CK2B	HORVU1Hr1G055250	chr1H_405062718_G/A	1H:405062718-405062718	A	intron_variant	MODIFIER	HORVU1Hr1G055250.11	-	2/3	-	-	-	-	-	-	-1
CK2B	HORVU1Hr1G055250	chr1H_405062718_G/A	1H:405062718-405062718	A	intron_variant	MODIFIER	HORVU1Hr1G055250.2	-	2/4	-	-	-	-	-	-	-1
CK2B	HORVU1Hr1G055250	chr1H_405062718_G/A	1H:405062718-405062718	A	intron_variant	MODIFIER	HORVU1Hr1G055250.3	-	2/4	-	-	-	-	-	-	-1
CK2B	HORVU1Hr1G055250	chr1H_405062718_G/A	1H:405062718-405062718	A	intron_variant	MODIFIER	HORVU1Hr1G055250.4	-	2/4	-	-	-	-	-	-	-1
CK2B	HORVU1Hr1G055250	chr1H_405062718_G/A	1H:405062718-405062718	A	intron_variant	MODIFIER	HORVU1Hr1G055250.5	-	2/4	-	-	-	-	-	-	-1
CK2B	HORVU1Hr1G055250	chr1H_405062718_G/A	1H:405062718-405062718	A	intron_variant	MODIFIER	HORVU1Hr1G055250.6	-	2/4	-	-	-	-	-	-	-1
CK2B	HORVU1Hr1G055250	chr1H_405062718_G/A	1H:405062718-405062718	A	intron_variant	MODIFIER	HORVU1Hr1G055250.7	-	2/4	-	-	-	-	-	-	-1
CK2B	HORVU1Hr1G055250	chr1H_405062718_G/A	1H:405062718-405062718	A	upstream_gene_variant	MODIFIER	HORVU1Hr1G055250.8	-	-	-	-	-	-	-	97	-1
CK2B	HORVU1Hr1G055250	chr1H_405062718_G/A	1H:405062718-405062718	A	intron_variant	MODIFIER	HORVU1Hr1G055250.9	-	1/3	-	-	-	-	-	-	-1
CK2B	HORVU1Hr1G055250	chr1H_405062857_C/G	1H:405062857-405062857	G	intron_variant	MODIFIER	HORVU1Hr1G055250.1	-	2/4	-	-	-	-	-	-	-1
CK2B	HORVU1Hr1G055250	chr1H_405062857_C/G	1H:405062857-405062857	G	intron_variant	MODIFIER	HORVU1Hr1G055250.10	-	2/4	-	-	-	-	-	-	-1
CK2B	HORVU1Hr1G055250	chr1H_405062857_C/G	1H:405062857-405062857	G	intron_variant	MODIFIER	HORVU1Hr1G055250.11	-	2/3	-	-	-	-	-	-	-1
CK2B	HORVU1Hr1G055250	chr1H_405062857_C/G	1H:405062857-405062857	G	intron_variant	MODIFIER	HORVU1Hr1G055250.2	-	2/4	-	-	-	-	-	-	-1
CK2B	HORVU1Hr1G055250	chr1H_405062857_C/G	1H:405062857-405062857	G	intron_variant	MODIFIER	HORVU1Hr1G055250.3	-	2/4	-	-	-	-	-	-	-1
CK2B	HORVU1Hr1G055250	chr1H_405062857_C/G	1H:405062857-405062857	G	intron_variant	MODIFIER	HORVU1Hr1G055250.4	-	2/4	-	-	-	-	-	-	-1
CK2B	HORVU1Hr1G055250	chr1H_405062857_C/G	1H:405062857-405062857	G	intron_variant	MODIFIER	HORVU1Hr1G055250.5	-	2/4	-	-	-	-	-	-	-1
CK2B	HORVU1Hr1G055250	chr1H_405062857_C/G	1H:405062857-405062857	G	intron_variant	MODIFIER	HORVU1Hr1G055250.6	-	2/4	-	-	-	-	-	-	-1
CK2B	HORVU1Hr1G055250	chr1H_405062857_C/G	1H:405062857-405062857	G	intron_variant	MODIFIER	HORVU1Hr1G055250.7	-	2/4	-	-	-	-	-	-	-1
CK2B	HORVU1Hr1G055250	chr1H_405062857_C/G	1H:405062857-405062857	G	upstream_gene_variant	MODIFIER	HORVU1Hr1G055250.8	-	-	-	-	-	-	-	236	-1
CK2B	HORVU1Hr1G055250	chr1H_405062857_C/G	1H:405062857-405062857	G	intron_variant	MODIFIER	HORVU1Hr1G055250.9	-	1/3	-	-	-	-	-	-	-1
CK2B	HORVU1Hr1G055250	chr1H_405063391_G/A	1H:405063391-405063391	A	intron_variant	MODIFIER	HORVU1Hr1G055250.1	-	1/4	-	-	-	-	-	-	-1
CK2B	HORVU1Hr1G055250	chr1H_405063391_G/A	1H:405063391-405063391	A	intron_variant	MODIFIER	HORVU1Hr1G055250.10	-	1/4	-	-	-	-	-	-	-1
CK2B	HORVU1Hr1G055250	chr1H_405063391_G/A	1H:405063391-405063391	A	intron_variant	MODIFIER	HORVU1Hr1G055250.11	-	1/3	-	-	-	-	-	-	-1
CK2B	HORVU1Hr1G055250	chr1H_405063391_G/A	1H:405063391-405063391	A	intron_variant	MODIFIER	HORVU1Hr1G055250.2	-	1/4	-	-	-	-	-	-	-1
CK2B	HORVU1Hr1G055250	chr1H_405063391_G/A	1H:405063391-405063391	A	intron_variant	MODIFIER	HORVU1Hr1G055250.3	-	1/4	-	-	-	-	-	-	-1
CK2B	HORVU1Hr1G055250	chr1H_405063391_G/A	1H:405063391-405063391	A	intron_variant	MODIFIER	HORVU1Hr1G055250.4	-	1/4	-	-	-	-	-	-	-1
CK2B	HORVU1Hr1G055250	chr1H_405063391_G/A	1H:405063391-405063391	A	intron_variant	MODIFIER	HORVU1Hr1G055250.5	-	1/4	-	-	-	-	-	-	-1
CK2B	HORVU1Hr1G055250	chr1H_405063391_G/A	1H:405063391-405063391	A	intron_variant	MODIFIER	HORVU1Hr1G055250.6	-	1/4	-	-	-	-	-	-	-1
CK2B	HORVU1Hr1G055250	chr1H_405063391_G/A	1H:405063391-405063391	A	intron_variant	MODIFIER	HORVU1Hr1G055250.7	-	1/4	-	-	-	-	-	-	-1
CK2B	HORVU1Hr1G055250	chr1H_405063391_G/A	1H:405063391-405063391	A	upstream_gene_variant	MODIFIER	HORVU1Hr1G055250.8	-	-	-	-	-	-	-	770	-1
CK2B	HORVU1Hr1G055250	chr1H_405063391_G/A	1H:405063391-405063391	A	5_prime_UTR_variant	MODIFIER	HORVU1Hr1G055250.9	1/4	-	46	-	-	-	-	-	-1
CK2B	HORVU1Hr1G055250	chr1H_405063467_T/A	1H:405063467-405063467	A	intron_variant	MODIFIER	HORVU1Hr1G055250.1	-	1/4	-	-	-	-	-	-	-1
CK2B	HORVU1Hr1G055250	chr1H_405063467_T/A	1H:405063467-405063467	A	intron_variant	MODIFIER	HORVU1Hr1G055250.10	-	1/4	-	-	-	-	-	-	-1
CK2B	HORVU1Hr1G055250	chr1H_405063467_T/A	1H:405063467-405063467	A	intron_variant	MODIFIER	HORVU1Hr1G055250.11	-	1/3	-	-	-	-	-	-	-1
CK2B	HORVU1Hr1G055250	chr1H_405063467_T/A	1H:405063467-405063467	A	intron_variant	MODIFIER	HORVU1Hr1G055250.2	-	1/4	-	-	-	-	-	-	-1
CK2B	HORVU1Hr1G055250	chr1H_405063467_T/A	1H:405063467-405063467	A	missense_variant	MODERATE	HORVU1Hr1G055250.3	1/5	-	47	47	16	D/V	gAt/gTt	-	-1
CK2B	HORVU1Hr1G055250	chr1H_405063467_T/A	1H:405063467-405063467	A	intron_variant	MODIFIER	HORVU1Hr1G055250.4	-	1/4	-	-	-	-	-	-	-1
CK2B	HORVU1Hr1G055250	chr1H_405063467_T/A	1H:405063467-405063467	A	intron_variant	MODIFIER	HORVU1Hr1G055250.5	-	1/4	-	-	-	-	-	-	-1
CK2B	HORVU1Hr1G055250	chr1H_405063467_T/A	1H:405063467-405063467	A	intron_variant	MODIFIER	HORVU1Hr1G055250.6	-	1/4	-	-	-	-	-	-	-1
CK2B	HORVU1Hr1G055250	chr1H_405063467_T/A	1H:405063467-405063467	A	intron_variant	MODIFIER	HORVU1Hr1G055250.7	-	1/4	-	-	-	-	-	-	-1
CK2B	HORVU1Hr1G055250	chr1H_405063467_T/A	1H:405063467-405063467	A	upstream_gene_variant	MODIFIER	HORVU1Hr1G055250.8	-	-	-	-	-	-	-	846	-1
CK2B	HORVU1Hr1G055250	chr1H_405063467_T/A	1H:405063467-405063467	A	upstream_gene_variant	MODIFIER	HORVU1Hr1G055250.9	-	-	-	-	-	-	-	31	-1
CK2B	HORVU1Hr1G055250	chr1H_405063656_C/T	1H:405063656-405063656	T	intron_variant	MODIFIER	HORVU1Hr1G055250.1	-	1/4	-	-	-	-	-	-	-1
CK2B	HORVU1Hr1G055250	chr1H_405063656_C/T	1H:405063656-405063656	T	upstream_gene_variant	MODIFIER	HORVU1Hr1G055250.10	-	-	-	-	-	-	-	133	-1
CK2B	HORVU1Hr1G055250	chr1H_405063656_C/T	1H:405063656-405063656	T	upstream_gene_variant	MODIFIER	HORVU1Hr1G055250.11	-	-	-	-	-	-	-	133	-1
CK2B	HORVU1Hr1G055250	chr1H_405063656_C/T	1H:405063656-405063656	T	upstream_gene_variant	MODIFIER	HORVU1Hr1G055250.2	-	-	-	-	-	-	-	167	-1
CK2B	HORVU1Hr1G055250	chr1H_405063656_C/T	1H:405063656-405063656	T	upstream_gene_variant	MODIFIER	HORVU1Hr1G055250.3	-	-	-	-	-	-	-	143	-1
CK2B	HORVU1Hr1G055250	chr1H_405063656_C/T	1H:405063656-405063656	T	upstream_gene_variant	MODIFIER	HORVU1Hr1G055250.4	-	-	-	-	-	-	-	133	-1
CK2B	HORVU1Hr1G055250	chr1H_405063656_C/T	1H:405063656-405063656	T	upstream_gene_variant	MODIFIER	HORVU1Hr1G055250.5	-	-	-	-	-	-	-	106	-1
CK2B	HORVU1Hr1G055250	chr1H_405063656_C/T	1H:405063656-405063656	T	upstream_gene_variant	MODIFIER	HORVU1Hr1G055250.6	-	-	-	-	-	-	-	92	-1
CK2B	HORVU1Hr1G055250	chr1H_405063656_C/T	1H:405063656-405063656	T	intron_variant	MODIFIER	HORVU1Hr1G055250.7	-	1/4	-	-	-	-	-	-	-1
CK2B	HORVU1Hr1G055250	chr1H_405063656_C/T	1H:405063656-405063656	T	upstream_gene_variant	MODIFIER	HORVU1Hr1G055250.8	-	-	-	-	-	-	-	1035	-1
CK2B	HORVU1Hr1G055250	chr1H_405063656_C/T	1H:405063656-405063656	T	upstream_gene_variant	MODIFIER	HORVU1Hr1G055250.9	-	-	-	-	-	-	-	220	-1
CK2B	HORVU1Hr1G055250	chr1H_405063766_G/C	1H:405063766-405063766	C	intron_variant	MODIFIER	HORVU1Hr1G055250.1	-	1/4	-	-	-	-	-	-	-1
CK2B	HORVU1Hr1G055250	chr1H_405063766_G/C	1H:405063766-405063766	C	upstream_gene_variant	MODIFIER	HORVU1Hr1G055250.10	-	-	-	-	-	-	-	243	-1
CK2B	HORVU1Hr1G055250	chr1H_405063766_G/C	1H:405063766-405063766	C	upstream_gene_variant	MODIFIER	HORVU1Hr1G055250.11	-	-	-	-	-	-	-	243	-1
CK2B	HORVU1Hr1G055250	chr1H_405063766_G/C	1H:405063766-405063766	C	upstream_gene_variant	MODIFIER	HORVU1Hr1G055250.2	-	-	-	-	-	-	-	277	-1
CK2B	HORVU1Hr1G055250	chr1H_405063766_G/C	1H:405063766-405063766	C	upstream_gene_variant	MODIFIER	HORVU1Hr1G055250.3	-	-	-	-	-	-	-	253	-1
CK2B	HORVU1Hr1G055250	chr1H_405063766_G/C	1H:405063766-405063766	C	upstream_gene_variant	MODIFIER	HORVU1Hr1G055250.4	-	-	-	-	-	-	-	243	-1
CK2B	HORVU1Hr1G055250	chr1H_405063766_G/C	1H:405063766-405063766	C	upstream_gene_variant	MODIFIER	HORVU1Hr1G055250.5	-	-	-	-	-	-	-	216	-1
CK2B	HORVU1Hr1G055250	chr1H_405063766_G/C	1H:405063766-405063766	C	upstream_gene_variant	MODIFIER	HORVU1Hr1G055250.6	-	-	-	-	-	-	-	202	-1
CK2B	HORVU1Hr1G055250	chr1H_405063766_G/C	1H:405063766-405063766	C	intron_variant	MODIFIER	HORVU1Hr1G055250.7	-	1/4	-	-	-	-	-	-	-1
CK2B	HORVU1Hr1G055250	chr1H_405063766_G/C	1H:405063766-405063766	C	upstream_gene_variant	MODIFIER	HORVU1Hr1G055250.8	-	-	-	-	-	-	-	1145	-1
CK2B	HORVU1Hr1G055250	chr1H_405063766_G/C	1H:405063766-405063766	C	upstream_gene_variant	MODIFIER	HORVU1Hr1G055250.9	-	-	-	-	-	-	-	330	-1
CK2B	HORVU1Hr1G055250	chr1H_405064550_T/C	1H:405064550-405064550	C	intron_variant	MODIFIER	HORVU1Hr1G055250.1	-	1/4	-	-	-	-	-	-	-1
CK2B	HORVU1Hr1G055250	chr1H_405064550_T/C	1H:405064550-405064550	C	upstream_gene_variant	MODIFIER	HORVU1Hr1G055250.10	-	-	-	-	-	-	-	1027	-1
CK2B	HORVU1Hr1G055250	chr1H_405064550_T/C	1H:405064550-405064550	C	upstream_gene_variant	MODIFIER	HORVU1Hr1G055250.11	-	-	-	-	-	-	-	1027	-1
CK2B	HORVU1Hr1G055250	chr1H_405064550_T/C	1H:405064550-405064550	C	upstream_gene_variant	MODIFIER	HORVU1Hr1G055250.2	-	-	-	-	-	-	-	1061	-1
CK2B	HORVU1Hr1G055250	chr1H_405064550_T/C	1H:405064550-405064550	C	upstream_gene_variant	MODIFIER	HORVU1Hr1G055250.3	-	-	-	-	-	-	-	1037	-1
CK2B	HORVU1Hr1G055250	chr1H_405064550_T/C	1H:405064550-405064550	C	upstream_gene_variant	MODIFIER	HORVU1Hr1G055250.4	-	-	-	-	-	-	-	1027	-1
CK2B	HORVU1Hr1G055250	chr1H_405064550_T/C	1H:405064550-405064550	C	upstream_gene_variant	MODIFIER	HORVU1Hr1G055250.5	-	-	-	-	-	-	-	1000	-1
CK2B	HORVU1Hr1G055250	chr1H_405064550_T/C	1H:405064550-405064550	C	upstream_gene_variant	MODIFIER	HORVU1Hr1G055250.6	-	-	-	-	-	-	-	986	-1
CK2B	HORVU1Hr1G055250	chr1H_405064550_T/C	1H:405064550-405064550	C	intron_variant	MODIFIER	HORVU1Hr1G055250.7	-	1/4	-	-	-	-	-	-	-1
CK2B	HORVU1Hr1G055250	chr1H_405064550_T/C	1H:405064550-405064550	C	upstream_gene_variant	MODIFIER	HORVU1Hr1G055250.8	-	-	-	-	-	-	-	1929	-1
CK2B	HORVU1Hr1G055250	chr1H_405064550_T/C	1H:405064550-405064550	C	upstream_gene_variant	MODIFIER	HORVU1Hr1G055250.9	-	-	-	-	-	-	-	1114	-1
CK2B	HORVU1Hr1G055250	chr1H_405064627_G/C	1H:405064627-405064627	C	intron_variant	MODIFIER	HORVU1Hr1G055250.1	-	1/4	-	-	-	-	-	-	-1
CK2B	HORVU1Hr1G055250	chr1H_405064627_G/C	1H:405064627-405064627	C	upstream_gene_variant	MODIFIER	HORVU1Hr1G055250.10	-	-	-	-	-	-	-	1104	-1
CK2B	HORVU1Hr1G055250	chr1H_405064627_G/C	1H:405064627-405064627	C	upstream_gene_variant	MODIFIER	HORVU1Hr1G055250.11	-	-	-	-	-	-	-	1104	-1
CK2B	HORVU1Hr1G055250	chr1H_405064627_G/C	1H:405064627-405064627	C	upstream_gene_variant	MODIFIER	HORVU1Hr1G055250.2	-	-	-	-	-	-	-	1138	-1
CK2B	HORVU1Hr1G055250	chr1H_405064627_G/C	1H:405064627-405064627	C	upstream_gene_variant	MODIFIER	HORVU1Hr1G055250.3	-	-	-	-	-	-	-	1114	-1
CK2B	HORVU1Hr1G055250	chr1H_405064627_G/C	1H:405064627-405064627	C	upstream_gene_variant	MODIFIER	HORVU1Hr1G055250.4	-	-	-	-	-	-	-	1104	-1
CK2B	HORVU1Hr1G055250	chr1H_405064627_G/C	1H:405064627-405064627	C	upstream_gene_variant	MODIFIER	HORVU1Hr1G055250.5	-	-	-	-	-	-	-	1077	-1
CK2B	HORVU1Hr1G055250	chr1H_405064627_G/C	1H:405064627-405064627	C	upstream_gene_variant	MODIFIER	HORVU1Hr1G055250.6	-	-	-	-	-	-	-	1063	-1
CK2B	HORVU1Hr1G055250	chr1H_405064627_G/C	1H:405064627-405064627	C	intron_variant	MODIFIER	HORVU1Hr1G055250.7	-	1/4	-	-	-	-	-	-	-1
CK2B	HORVU1Hr1G055250	chr1H_405064627_G/C	1H:405064627-405064627	C	upstream_gene_variant	MODIFIER	HORVU1Hr1G055250.8	-	-	-	-	-	-	-	2006	-1
CK2B	HORVU1Hr1G055250	chr1H_405064627_G/C	1H:405064627-405064627	C	upstream_gene_variant	MODIFIER	HORVU1Hr1G055250.9	-	-	-	-	-	-	-	1191	-1
CK2B	HORVU1Hr1G055250	chr1H_405065323_C/T	1H:405065323-405065323	T	intron_variant	MODIFIER	HORVU1Hr1G055250.1	-	1/4	-	-	-	-	-	-	-1
CK2B	HORVU1Hr1G055250	chr1H_405065323_C/T	1H:405065323-405065323	T	upstream_gene_variant	MODIFIER	HORVU1Hr1G055250.10	-	-	-	-	-	-	-	1800	-1
CK2B	HORVU1Hr1G055250	chr1H_405065323_C/T	1H:405065323-405065323	T	upstream_gene_variant	MODIFIER	HORVU1Hr1G055250.11	-	-	-	-	-	-	-	1800	-1
CK2B	HORVU1Hr1G055250	chr1H_405065323_C/T	1H:405065323-405065323	T	upstream_gene_variant	MODIFIER	HORVU1Hr1G055250.2	-	-	-	-	-	-	-	1834	-1
CK2B	HORVU1Hr1G055250	chr1H_405065323_C/T	1H:405065323-405065323	T	upstream_gene_variant	MODIFIER	HORVU1Hr1G055250.3	-	-	-	-	-	-	-	1810	-1
CK2B	HORVU1Hr1G055250	chr1H_405065323_C/T	1H:405065323-405065323	T	upstream_gene_variant	MODIFIER	HORVU1Hr1G055250.4	-	-	-	-	-	-	-	1800	-1
CK2B	HORVU1Hr1G055250	chr1H_405065323_C/T	1H:405065323-405065323	T	upstream_gene_variant	MODIFIER	HORVU1Hr1G055250.5	-	-	-	-	-	-	-	1773	-1
CK2B	HORVU1Hr1G055250	chr1H_405065323_C/T	1H:405065323-405065323	T	upstream_gene_variant	MODIFIER	HORVU1Hr1G055250.6	-	-	-	-	-	-	-	1759	-1
CK2B	HORVU1Hr1G055250	chr1H_405065323_C/T	1H:405065323-405065323	T	intron_variant	MODIFIER	HORVU1Hr1G055250.7	-	1/4	-	-	-	-	-	-	-1
CK2B	HORVU1Hr1G055250	chr1H_405065323_C/T	1H:405065323-405065323	T	upstream_gene_variant	MODIFIER	HORVU1Hr1G055250.8	-	-	-	-	-	-	-	2702	-1
CK2B	HORVU1Hr1G055250	chr1H_405065323_C/T	1H:405065323-405065323	T	upstream_gene_variant	MODIFIER	HORVU1Hr1G055250.9	-	-	-	-	-	-	-	1887	-1
CK2B	HORVU1Hr1G055250	chr1H_405065354_G/A	1H:405065354-405065354	A	intron_variant	MODIFIER	HORVU1Hr1G055250.1	-	1/4	-	-	-	-	-	-	-1
CK2B	HORVU1Hr1G055250	chr1H_405065354_G/A	1H:405065354-405065354	A	upstream_gene_variant	MODIFIER	HORVU1Hr1G055250.10	-	-	-	-	-	-	-	1831	-1
CK2B	HORVU1Hr1G055250	chr1H_405065354_G/A	1H:405065354-405065354	A	upstream_gene_variant	MODIFIER	HORVU1Hr1G055250.11	-	-	-	-	-	-	-	1831	-1
CK2B	HORVU1Hr1G055250	chr1H_405065354_G/A	1H:405065354-405065354	A	upstream_gene_variant	MODIFIER	HORVU1Hr1G055250.2	-	-	-	-	-	-	-	1865	-1
CK2B	HORVU1Hr1G055250	chr1H_405065354_G/A	1H:405065354-405065354	A	upstream_gene_variant	MODIFIER	HORVU1Hr1G055250.3	-	-	-	-	-	-	-	1841	-1
CK2B	HORVU1Hr1G055250	chr1H_405065354_G/A	1H:405065354-405065354	A	upstream_gene_variant	MODIFIER	HORVU1Hr1G055250.4	-	-	-	-	-	-	-	1831	-1
CK2B	HORVU1Hr1G055250	chr1H_405065354_G/A	1H:405065354-405065354	A	upstream_gene_variant	MODIFIER	HORVU1Hr1G055250.5	-	-	-	-	-	-	-	1804	-1
CK2B	HORVU1Hr1G055250	chr1H_405065354_G/A	1H:405065354-405065354	A	upstream_gene_variant	MODIFIER	HORVU1Hr1G055250.6	-	-	-	-	-	-	-	1790	-1
CK2B	HORVU1Hr1G055250	chr1H_405065354_G/A	1H:405065354-405065354	A	intron_variant	MODIFIER	HORVU1Hr1G055250.7	-	1/4	-	-	-	-	-	-	-1
CK2B	HORVU1Hr1G055250	chr1H_405065354_G/A	1H:405065354-405065354	A	upstream_gene_variant	MODIFIER	HORVU1Hr1G055250.8	-	-	-	-	-	-	-	2733	-1
CK2B	HORVU1Hr1G055250	chr1H_405065354_G/A	1H:405065354-405065354	A	upstream_gene_variant	MODIFIER	HORVU1Hr1G055250.9	-	-	-	-	-	-	-	1918	-1
CK2B	HORVU1Hr1G055250	chr1H_405065359_G/A	1H:405065359-405065359	A	intron_variant	MODIFIER	HORVU1Hr1G055250.1	-	1/4	-	-	-	-	-	-	-1
CK2B	HORVU1Hr1G055250	chr1H_405065359_G/A	1H:405065359-405065359	A	upstream_gene_variant	MODIFIER	HORVU1Hr1G055250.10	-	-	-	-	-	-	-	1836	-1
CK2B	HORVU1Hr1G055250	chr1H_405065359_G/A	1H:405065359-405065359	A	upstream_gene_variant	MODIFIER	HORVU1Hr1G055250.11	-	-	-	-	-	-	-	1836	-1
CK2B	HORVU1Hr1G055250	chr1H_405065359_G/A	1H:405065359-405065359	A	upstream_gene_variant	MODIFIER	HORVU1Hr1G055250.2	-	-	-	-	-	-	-	1870	-1
CK2B	HORVU1Hr1G055250	chr1H_405065359_G/A	1H:405065359-405065359	A	upstream_gene_variant	MODIFIER	HORVU1Hr1G055250.3	-	-	-	-	-	-	-	1846	-1
CK2B	HORVU1Hr1G055250	chr1H_405065359_G/A	1H:405065359-405065359	A	upstream_gene_variant	MODIFIER	HORVU1Hr1G055250.4	-	-	-	-	-	-	-	1836	-1
CK2B	HORVU1Hr1G055250	chr1H_405065359_G/A	1H:405065359-405065359	A	upstream_gene_variant	MODIFIER	HORVU1Hr1G055250.5	-	-	-	-	-	-	-	1809	-1
CK2B	HORVU1Hr1G055250	chr1H_405065359_G/A	1H:405065359-405065359	A	upstream_gene_variant	MODIFIER	HORVU1Hr1G055250.6	-	-	-	-	-	-	-	1795	-1
CK2B	HORVU1Hr1G055250	chr1H_405065359_G/A	1H:405065359-405065359	A	intron_variant	MODIFIER	HORVU1Hr1G055250.7	-	1/4	-	-	-	-	-	-	-1
CK2B	HORVU1Hr1G055250	chr1H_405065359_G/A	1H:405065359-405065359	A	upstream_gene_variant	MODIFIER	HORVU1Hr1G055250.8	-	-	-	-	-	-	-	2738	-1
CK2B	HORVU1Hr1G055250	chr1H_405065359_G/A	1H:405065359-405065359	A	upstream_gene_variant	MODIFIER	HORVU1Hr1G055250.9	-	-	-	-	-	-	-	1923	-1
CK2B	HORVU1Hr1G055250	chr1H_405065438_C/T	1H:405065438-405065438	T	intron_variant	MODIFIER	HORVU1Hr1G055250.1	-	1/4	-	-	-	-	-	-	-1
CK2B	HORVU1Hr1G055250	chr1H_405065438_C/T	1H:405065438-405065438	T	upstream_gene_variant	MODIFIER	HORVU1Hr1G055250.10	-	-	-	-	-	-	-	1915	-1
CK2B	HORVU1Hr1G055250	chr1H_405065438_C/T	1H:405065438-405065438	T	upstream_gene_variant	MODIFIER	HORVU1Hr1G055250.11	-	-	-	-	-	-	-	1915	-1
CK2B	HORVU1Hr1G055250	chr1H_405065438_C/T	1H:405065438-405065438	T	upstream_gene_variant	MODIFIER	HORVU1Hr1G055250.2	-	-	-	-	-	-	-	1949	-1
CK2B	HORVU1Hr1G055250	chr1H_405065438_C/T	1H:405065438-405065438	T	upstream_gene_variant	MODIFIER	HORVU1Hr1G055250.3	-	-	-	-	-	-	-	1925	-1
CK2B	HORVU1Hr1G055250	chr1H_405065438_C/T	1H:405065438-405065438	T	upstream_gene_variant	MODIFIER	HORVU1Hr1G055250.4	-	-	-	-	-	-	-	1915	-1
CK2B	HORVU1Hr1G055250	chr1H_405065438_C/T	1H:405065438-405065438	T	upstream_gene_variant	MODIFIER	HORVU1Hr1G055250.5	-	-	-	-	-	-	-	1888	-1
CK2B	HORVU1Hr1G055250	chr1H_405065438_C/T	1H:405065438-405065438	T	upstream_gene_variant	MODIFIER	HORVU1Hr1G055250.6	-	-	-	-	-	-	-	1874	-1
CK2B	HORVU1Hr1G055250	chr1H_405065438_C/T	1H:405065438-405065438	T	intron_variant	MODIFIER	HORVU1Hr1G055250.7	-	1/4	-	-	-	-	-	-	-1
CK2B	HORVU1Hr1G055250	chr1H_405065438_C/T	1H:405065438-405065438	T	upstream_gene_variant	MODIFIER	HORVU1Hr1G055250.8	-	-	-	-	-	-	-	2817	-1
CK2B	HORVU1Hr1G055250	chr1H_405065438_C/T	1H:405065438-405065438	T	upstream_gene_variant	MODIFIER	HORVU1Hr1G055250.9	-	-	-	-	-	-	-	2002	-1
CK2B	HORVU1Hr1G055250	chr1H_405066742_G/T	1H:405066742-405066742	T	intron_variant	MODIFIER	HORVU1Hr1G055250.1	-	1/4	-	-	-	-	-	-	-1
CK2B	HORVU1Hr1G055250	chr1H_405066742_G/T	1H:405066742-405066742	T	upstream_gene_variant	MODIFIER	HORVU1Hr1G055250.10	-	-	-	-	-	-	-	3219	-1
CK2B	HORVU1Hr1G055250	chr1H_405066742_G/T	1H:405066742-405066742	T	upstream_gene_variant	MODIFIER	HORVU1Hr1G055250.11	-	-	-	-	-	-	-	3219	-1
CK2B	HORVU1Hr1G055250	chr1H_405066742_G/T	1H:405066742-405066742	T	upstream_gene_variant	MODIFIER	HORVU1Hr1G055250.2	-	-	-	-	-	-	-	3253	-1
CK2B	HORVU1Hr1G055250	chr1H_405066742_G/T	1H:405066742-405066742	T	upstream_gene_variant	MODIFIER	HORVU1Hr1G055250.3	-	-	-	-	-	-	-	3229	-1
CK2B	HORVU1Hr1G055250	chr1H_405066742_G/T	1H:405066742-405066742	T	upstream_gene_variant	MODIFIER	HORVU1Hr1G055250.4	-	-	-	-	-	-	-	3219	-1
CK2B	HORVU1Hr1G055250	chr1H_405066742_G/T	1H:405066742-405066742	T	upstream_gene_variant	MODIFIER	HORVU1Hr1G055250.5	-	-	-	-	-	-	-	3192	-1
CK2B	HORVU1Hr1G055250	chr1H_405066742_G/T	1H:405066742-405066742	T	upstream_gene_variant	MODIFIER	HORVU1Hr1G055250.6	-	-	-	-	-	-	-	3178	-1
CK2B	HORVU1Hr1G055250	chr1H_405066742_G/T	1H:405066742-405066742	T	intron_variant	MODIFIER	HORVU1Hr1G055250.7	-	1/4	-	-	-	-	-	-	-1
CK2B	HORVU1Hr1G055250	chr1H_405066742_G/T	1H:405066742-405066742	T	upstream_gene_variant	MODIFIER	HORVU1Hr1G055250.8	-	-	-	-	-	-	-	4121	-1
CK2B	HORVU1Hr1G055250	chr1H_405066742_G/T	1H:405066742-405066742	T	upstream_gene_variant	MODIFIER	HORVU1Hr1G055250.9	-	-	-	-	-	-	-	3306	-1
CK2B	HORVU1Hr1G055250	chr1H_405066803_C/G	1H:405066803-405066803	G	intron_variant	MODIFIER	HORVU1Hr1G055250.1	-	1/4	-	-	-	-	-	-	-1
CK2B	HORVU1Hr1G055250	chr1H_405066803_C/G	1H:405066803-405066803	G	upstream_gene_variant	MODIFIER	HORVU1Hr1G055250.10	-	-	-	-	-	-	-	3280	-1
CK2B	HORVU1Hr1G055250	chr1H_405066803_C/G	1H:405066803-405066803	G	upstream_gene_variant	MODIFIER	HORVU1Hr1G055250.11	-	-	-	-	-	-	-	3280	-1
CK2B	HORVU1Hr1G055250	chr1H_405066803_C/G	1H:405066803-405066803	G	upstream_gene_variant	MODIFIER	HORVU1Hr1G055250.2	-	-	-	-	-	-	-	3314	-1
CK2B	HORVU1Hr1G055250	chr1H_405066803_C/G	1H:405066803-405066803	G	upstream_gene_variant	MODIFIER	HORVU1Hr1G055250.3	-	-	-	-	-	-	-	3290	-1
CK2B	HORVU1Hr1G055250	chr1H_405066803_C/G	1H:405066803-405066803	G	upstream_gene_variant	MODIFIER	HORVU1Hr1G055250.4	-	-	-	-	-	-	-	3280	-1
CK2B	HORVU1Hr1G055250	chr1H_405066803_C/G	1H:405066803-405066803	G	upstream_gene_variant	MODIFIER	HORVU1Hr1G055250.5	-	-	-	-	-	-	-	3253	-1
CK2B	HORVU1Hr1G055250	chr1H_405066803_C/G	1H:405066803-405066803	G	upstream_gene_variant	MODIFIER	HORVU1Hr1G055250.6	-	-	-	-	-	-	-	3239	-1
CK2B	HORVU1Hr1G055250	chr1H_405066803_C/G	1H:405066803-405066803	G	intron_variant	MODIFIER	HORVU1Hr1G055250.7	-	1/4	-	-	-	-	-	-	-1
CK2B	HORVU1Hr1G055250	chr1H_405066803_C/G	1H:405066803-405066803	G	upstream_gene_variant	MODIFIER	HORVU1Hr1G055250.8	-	-	-	-	-	-	-	4182	-1
CK2B	HORVU1Hr1G055250	chr1H_405066803_C/G	1H:405066803-405066803	G	upstream_gene_variant	MODIFIER	HORVU1Hr1G055250.9	-	-	-	-	-	-	-	3367	-1
CK2B	HORVU1Hr1G055250	chr1H_405066810_G/A	1H:405066810-405066810	A	intron_variant	MODIFIER	HORVU1Hr1G055250.1	-	1/4	-	-	-	-	-	-	-1
CK2B	HORVU1Hr1G055250	chr1H_405066810_G/A	1H:405066810-405066810	A	upstream_gene_variant	MODIFIER	HORVU1Hr1G055250.10	-	-	-	-	-	-	-	3287	-1
CK2B	HORVU1Hr1G055250	chr1H_405066810_G/A	1H:405066810-405066810	A	upstream_gene_variant	MODIFIER	HORVU1Hr1G055250.11	-	-	-	-	-	-	-	3287	-1
CK2B	HORVU1Hr1G055250	chr1H_405066810_G/A	1H:405066810-405066810	A	upstream_gene_variant	MODIFIER	HORVU1Hr1G055250.2	-	-	-	-	-	-	-	3321	-1
CK2B	HORVU1Hr1G055250	chr1H_405066810_G/A	1H:405066810-405066810	A	upstream_gene_variant	MODIFIER	HORVU1Hr1G055250.3	-	-	-	-	-	-	-	3297	-1
CK2B	HORVU1Hr1G055250	chr1H_405066810_G/A	1H:405066810-405066810	A	upstream_gene_variant	MODIFIER	HORVU1Hr1G055250.4	-	-	-	-	-	-	-	3287	-1
CK2B	HORVU1Hr1G055250	chr1H_405066810_G/A	1H:405066810-405066810	A	upstream_gene_variant	MODIFIER	HORVU1Hr1G055250.5	-	-	-	-	-	-	-	3260	-1
CK2B	HORVU1Hr1G055250	chr1H_405066810_G/A	1H:405066810-405066810	A	upstream_gene_variant	MODIFIER	HORVU1Hr1G055250.6	-	-	-	-	-	-	-	3246	-1
CK2B	HORVU1Hr1G055250	chr1H_405066810_G/A	1H:405066810-405066810	A	intron_variant	MODIFIER	HORVU1Hr1G055250.7	-	1/4	-	-	-	-	-	-	-1
CK2B	HORVU1Hr1G055250	chr1H_405066810_G/A	1H:405066810-405066810	A	upstream_gene_variant	MODIFIER	HORVU1Hr1G055250.8	-	-	-	-	-	-	-	4189	-1
CK2B	HORVU1Hr1G055250	chr1H_405066810_G/A	1H:405066810-405066810	A	upstream_gene_variant	MODIFIER	HORVU1Hr1G055250.9	-	-	-	-	-	-	-	3374	-1
CK2B	HORVU1Hr1G055250	chr1H_405066987_A/C	1H:405066987-405066987	C	intron_variant	MODIFIER	HORVU1Hr1G055250.1	-	1/4	-	-	-	-	-	-	-1
CK2B	HORVU1Hr1G055250	chr1H_405066987_A/C	1H:405066987-405066987	C	upstream_gene_variant	MODIFIER	HORVU1Hr1G055250.10	-	-	-	-	-	-	-	3464	-1
CK2B	HORVU1Hr1G055250	chr1H_405066987_A/C	1H:405066987-405066987	C	upstream_gene_variant	MODIFIER	HORVU1Hr1G055250.11	-	-	-	-	-	-	-	3464	-1
CK2B	HORVU1Hr1G055250	chr1H_405066987_A/C	1H:405066987-405066987	C	upstream_gene_variant	MODIFIER	HORVU1Hr1G055250.2	-	-	-	-	-	-	-	3498	-1
CK2B	HORVU1Hr1G055250	chr1H_405066987_A/C	1H:405066987-405066987	C	upstream_gene_variant	MODIFIER	HORVU1Hr1G055250.3	-	-	-	-	-	-	-	3474	-1
CK2B	HORVU1Hr1G055250	chr1H_405066987_A/C	1H:405066987-405066987	C	upstream_gene_variant	MODIFIER	HORVU1Hr1G055250.4	-	-	-	-	-	-	-	3464	-1
CK2B	HORVU1Hr1G055250	chr1H_405066987_A/C	1H:405066987-405066987	C	upstream_gene_variant	MODIFIER	HORVU1Hr1G055250.5	-	-	-	-	-	-	-	3437	-1
CK2B	HORVU1Hr1G055250	chr1H_405066987_A/C	1H:405066987-405066987	C	upstream_gene_variant	MODIFIER	HORVU1Hr1G055250.6	-	-	-	-	-	-	-	3423	-1
CK2B	HORVU1Hr1G055250	chr1H_405066987_A/C	1H:405066987-405066987	C	intron_variant	MODIFIER	HORVU1Hr1G055250.7	-	1/4	-	-	-	-	-	-	-1
CK2B	HORVU1Hr1G055250	chr1H_405066987_A/C	1H:405066987-405066987	C	upstream_gene_variant	MODIFIER	HORVU1Hr1G055250.8	-	-	-	-	-	-	-	4366	-1
CK2B	HORVU1Hr1G055250	chr1H_405066987_A/C	1H:405066987-405066987	C	upstream_gene_variant	MODIFIER	HORVU1Hr1G055250.9	-	-	-	-	-	-	-	3551	-1
ZCCTc	HORVU1Hr1G056120	chr1H_411255965_A/C	1H:411255965-411255965	C	5_prime_UTR_variant	MODIFIER	HORVU1Hr1G056120.1	1/1	-	42	-	-	-	-	-	1
ZCCTc	HORVU1Hr1G056120	chr1H_411255965_A/C	1H:411255965-411255965	C	5_prime_UTR_variant	MODIFIER	HORVU1Hr1G056120.2	1/2	-	36	-	-	-	-	-	1
ZCCTc	HORVU1Hr1G056120	chr1H_411255965_A/C	1H:411255965-411255965	C	upstream_gene_variant	MODIFIER	HORVU1Hr1G056120.3	-	-	-	-	-	-	-	221	1
ZCCTc	HORVU1Hr1G056120	chr1H_411255965_A/C	1H:411255965-411255965	C	upstream_gene_variant	MODIFIER	HORVU1Hr1G056120.4	-	-	-	-	-	-	-	221	1
ZCCTc	HORVU1Hr1G056120	chr1H_411256093_C/G	1H:411256093-411256093	G	5_prime_UTR_variant	MODIFIER	HORVU1Hr1G056120.1	1/1	-	170	-	-	-	-	-	1
ZCCTc	HORVU1Hr1G056120	chr1H_411256093_C/G	1H:411256093-411256093	G	5_prime_UTR_variant	MODIFIER	HORVU1Hr1G056120.2	1/2	-	164	-	-	-	-	-	1
ZCCTc	HORVU1Hr1G056120	chr1H_411256093_C/G	1H:411256093-411256093	G	upstream_gene_variant	MODIFIER	HORVU1Hr1G056120.3	-	-	-	-	-	-	-	93	1
ZCCTc	HORVU1Hr1G056120	chr1H_411256093_C/G	1H:411256093-411256093	G	upstream_gene_variant	MODIFIER	HORVU1Hr1G056120.4	-	-	-	-	-	-	-	93	1
ZCCTc	HORVU1Hr1G056120	chr1H_411256531_T/G	1H:411256531-411256531	G	missense_variant	MODERATE	HORVU1Hr1G056120.1	1/1	-	608	346	116	S/A	Tcg/Gcg	-	1
ZCCTc	HORVU1Hr1G056120	chr1H_411256531_T/G	1H:411256531-411256531	G	missense_variant	MODERATE	HORVU1Hr1G056120.2	1/2	-	602	346	116	S/A	Tcg/Gcg	-	1
ZCCTc	HORVU1Hr1G056120	chr1H_411256531_T/G	1H:411256531-411256531	G	missense_variant	MODERATE	HORVU1Hr1G056120.3	1/2	-	346	346	116	S/A	Tcg/Gcg	-	1
ZCCTc	HORVU1Hr1G056120	chr1H_411256531_T/G	1H:411256531-411256531	G	missense_variant	MODERATE	HORVU1Hr1G056120.4	1/2	-	346	346	116	S/A	Tcg/Gcg	-	1
ZCCTc	HORVU1Hr1G056120	chr1H_411256783_C/T	1H:411256783-411256783	T	3_prime_UTR_variant	MODIFIER	HORVU1Hr1G056120.1	1/1	-	860	-	-	-	-	-	1
ZCCTc	HORVU1Hr1G056120	chr1H_411256783_C/T	1H:411256783-411256783	T	intron_variant	MODIFIER	HORVU1Hr1G056120.2	-	1/1	-	-	-	-	-	-	1
ZCCTc	HORVU1Hr1G056120	chr1H_411256783_C/T	1H:411256783-411256783	T	intron_variant	MODIFIER	HORVU1Hr1G056120.3	-	1/1	-	-	-	-	-	-	1
ZCCTc	HORVU1Hr1G056120	chr1H_411256783_C/T	1H:411256783-411256783	T	intron_variant	MODIFIER	HORVU1Hr1G056120.4	-	1/1	-	-	-	-	-	-	1
ZCCTc	HORVU1Hr1G056120	chr1H_411256803_C/A	1H:411256803-411256803	A	3_prime_UTR_variant	MODIFIER	HORVU1Hr1G056120.1	1/1	-	880	-	-	-	-	-	1
ZCCTc	HORVU1Hr1G056120	chr1H_411256803_C/A	1H:411256803-411256803	A	intron_variant	MODIFIER	HORVU1Hr1G056120.2	-	1/1	-	-	-	-	-	-	1
ZCCTc	HORVU1Hr1G056120	chr1H_411256803_C/A	1H:411256803-411256803	A	intron_variant	MODIFIER	HORVU1Hr1G056120.3	-	1/1	-	-	-	-	-	-	1
ZCCTc	HORVU1Hr1G056120	chr1H_411256803_C/A	1H:411256803-411256803	A	intron_variant	MODIFIER	HORVU1Hr1G056120.4	-	1/1	-	-	-	-	-	-	1
ZCCTc	HORVU1Hr1G056120	chr1H_411257151_A/T	1H:411257151-411257151	T	3_prime_UTR_variant	MODIFIER	HORVU1Hr1G056120.1	1/1	-	1228	-	-	-	-	-	1
ZCCTc	HORVU1Hr1G056120	chr1H_411257151_A/T	1H:411257151-411257151	T	intron_variant	MODIFIER	HORVU1Hr1G056120.2	-	1/1	-	-	-	-	-	-	1
ZCCTc	HORVU1Hr1G056120	chr1H_411257151_A/T	1H:411257151-411257151	T	intron_variant	MODIFIER	HORVU1Hr1G056120.3	-	1/1	-	-	-	-	-	-	1
ZCCTc	HORVU1Hr1G056120	chr1H_411257151_A/T	1H:411257151-411257151	T	intron_variant	MODIFIER	HORVU1Hr1G056120.4	-	1/1	-	-	-	-	-	-	1
ZCCTc	HORVU1Hr1G056120	chr1H_411257155_T/G	1H:411257155-411257155	G	3_prime_UTR_variant	MODIFIER	HORVU1Hr1G056120.1	1/1	-	1232	-	-	-	-	-	1
ZCCTc	HORVU1Hr1G056120	chr1H_411257155_T/G	1H:411257155-411257155	G	intron_variant	MODIFIER	HORVU1Hr1G056120.2	-	1/1	-	-	-	-	-	-	1
ZCCTc	HORVU1Hr1G056120	chr1H_411257155_T/G	1H:411257155-411257155	G	intron_variant	MODIFIER	HORVU1Hr1G056120.3	-	1/1	-	-	-	-	-	-	1
ZCCTc	HORVU1Hr1G056120	chr1H_411257155_T/G	1H:411257155-411257155	G	intron_variant	MODIFIER	HORVU1Hr1G056120.4	-	1/1	-	-	-	-	-	-	1
ZCCTc	HORVU1Hr1G056120	chr1H_411257169_C/T	1H:411257169-411257169	T	3_prime_UTR_variant	MODIFIER	HORVU1Hr1G056120.1	1/1	-	1246	-	-	-	-	-	1
ZCCTc	HORVU1Hr1G056120	chr1H_411257169_C/T	1H:411257169-411257169	T	intron_variant	MODIFIER	HORVU1Hr1G056120.2	-	1/1	-	-	-	-	-	-	1
ZCCTc	HORVU1Hr1G056120	chr1H_411257169_C/T	1H:411257169-411257169	T	intron_variant	MODIFIER	HORVU1Hr1G056120.3	-	1/1	-	-	-	-	-	-	1
ZCCTc	HORVU1Hr1G056120	chr1H_411257169_C/T	1H:411257169-411257169	T	intron_variant	MODIFIER	HORVU1Hr1G056120.4	-	1/1	-	-	-	-	-	-	1
ZCCTc	HORVU1Hr1G056120	chr1H_411257344_T/G	1H:411257344-411257344	G	3_prime_UTR_variant	MODIFIER	HORVU1Hr1G056120.1	1/1	-	1421	-	-	-	-	-	1
ZCCTc	HORVU1Hr1G056120	chr1H_411257344_T/G	1H:411257344-411257344	G	intron_variant	MODIFIER	HORVU1Hr1G056120.2	-	1/1	-	-	-	-	-	-	1
ZCCTc	HORVU1Hr1G056120	chr1H_411257344_T/G	1H:411257344-411257344	G	intron_variant	MODIFIER	HORVU1Hr1G056120.3	-	1/1	-	-	-	-	-	-	1
ZCCTc	HORVU1Hr1G056120	chr1H_411257344_T/G	1H:411257344-411257344	G	intron_variant	MODIFIER	HORVU1Hr1G056120.4	-	1/1	-	-	-	-	-	-	1
ZCCTc	HORVU1Hr1G056120	chr1H_411257731_G/C	1H:411257731-411257731	C	3_prime_UTR_variant	MODIFIER	HORVU1Hr1G056120.1	1/1	-	1808	-	-	-	-	-	1
ZCCTc	HORVU1Hr1G056120	chr1H_411257731_G/C	1H:411257731-411257731	C	intron_variant	MODIFIER	HORVU1Hr1G056120.2	-	1/1	-	-	-	-	-	-	1
ZCCTc	HORVU1Hr1G056120	chr1H_411257731_G/C	1H:411257731-411257731	C	intron_variant	MODIFIER	HORVU1Hr1G056120.3	-	1/1	-	-	-	-	-	-	1
ZCCTc	HORVU1Hr1G056120	chr1H_411257731_G/C	1H:411257731-411257731	C	intron_variant	MODIFIER	HORVU1Hr1G056120.4	-	1/1	-	-	-	-	-	-	1
ZCCTc	HORVU1Hr1G056120	chr1H_411257848_A/G	1H:411257848-411257848	G	3_prime_UTR_variant	MODIFIER	HORVU1Hr1G056120.1	1/1	-	1925	-	-	-	-	-	1
ZCCTc	HORVU1Hr1G056120	chr1H_411257848_A/G	1H:411257848-411257848	G	missense_variant	MODERATE	HORVU1Hr1G056120.2	2/2	-	842	586	196	S/G	Agt/Ggt	-	1
ZCCTc	HORVU1Hr1G056120	chr1H_411257848_A/G	1H:411257848-411257848	G	missense_variant	MODERATE	HORVU1Hr1G056120.3	2/2	-	590	590	197	Q/R	cAg/cGg	-	1
ZCCTc	HORVU1Hr1G056120	chr1H_411257848_A/G	1H:411257848-411257848	G	missense_variant	MODERATE	HORVU1Hr1G056120.4	2/2	-	556	556	186	S/G	Agt/Ggt	-	1
ZCCTc	HORVU1Hr1G056120	chr1H_411257850_T/C	1H:411257850-411257850	C	3_prime_UTR_variant	MODIFIER	HORVU1Hr1G056120.1	1/1	-	1927	-	-	-	-	-	1
ZCCTc	HORVU1Hr1G056120	chr1H_411257850_T/C	1H:411257850-411257850	C	synonymous_variant	LOW	HORVU1Hr1G056120.2	2/2	-	844	588	196	S	agT/agC	-	1
ZCCTc	HORVU1Hr1G056120	chr1H_411257850_T/C	1H:411257850-411257850	C	missense_variant	MODERATE	HORVU1Hr1G056120.3	2/2	-	592	592	198	W/R	Tgg/Cgg	-	1
ZCCTc	HORVU1Hr1G056120	chr1H_411257850_T/C	1H:411257850-411257850	C	synonymous_variant	LOW	HORVU1Hr1G056120.4	2/2	-	558	558	186	S	agT/agC	-	1
ZCCTc	HORVU1Hr1G056120	chr1H_411258099_A/G	1H:411258099-411258099	G	3_prime_UTR_variant	MODIFIER	HORVU1Hr1G056120.1	1/1	-	2176	-	-	-	-	-	1
ZCCTc	HORVU1Hr1G056120	chr1H_411258099_A/G	1H:411258099-411258099	G	synonymous_variant	LOW	HORVU1Hr1G056120.2	2/2	-	1093	837	279	Q	caA/caG	-	1
ZCCTc	HORVU1Hr1G056120	chr1H_411258099_A/G	1H:411258099-411258099	G	missense_variant	MODERATE	HORVU1Hr1G056120.3	2/2	-	841	841	281	S/G	Agc/Ggc	-	1
ZCCTc	HORVU1Hr1G056120	chr1H_411258099_A/G	1H:411258099-411258099	G	synonymous_variant	LOW	HORVU1Hr1G056120.4	2/2	-	807	807	269	Q	caA/caG	-	1
ZCCTc	HORVU1Hr1G056120	chr1H_411258159_C/A	1H:411258159-411258159	A	3_prime_UTR_variant	MODIFIER	HORVU1Hr1G056120.1	1/1	-	2236	-	-	-	-	-	1
ZCCTc	HORVU1Hr1G056120	chr1H_411258159_C/A	1H:411258159-411258159	A	3_prime_UTR_variant	MODIFIER	HORVU1Hr1G056120.2	2/2	-	1153	-	-	-	-	-	1
ZCCTc	HORVU1Hr1G056120	chr1H_411258159_C/A	1H:411258159-411258159	A	downstream_gene_variant	MODIFIER	HORVU1Hr1G056120.3	-	-	-	-	-	-	-	12	1
ZCCTc	HORVU1Hr1G056120	chr1H_411258159_C/A	1H:411258159-411258159	A	downstream_gene_variant	MODIFIER	HORVU1Hr1G056120.4	-	-	-	-	-	-	-	9	1
ZCCTc	HORVU1Hr1G056120	chr1H_411258229_C/G	1H:411258229-411258229	G	3_prime_UTR_variant	MODIFIER	HORVU1Hr1G056120.1	1/1	-	2306	-	-	-	-	-	1
ZCCTc	HORVU1Hr1G056120	chr1H_411258229_C/G	1H:411258229-411258229	G	3_prime_UTR_variant	MODIFIER	HORVU1Hr1G056120.2	2/2	-	1223	-	-	-	-	-	1
ZCCTc	HORVU1Hr1G056120	chr1H_411258229_C/G	1H:411258229-411258229	G	downstream_gene_variant	MODIFIER	HORVU1Hr1G056120.3	-	-	-	-	-	-	-	82	1
ZCCTc	HORVU1Hr1G056120	chr1H_411258229_C/G	1H:411258229-411258229	G	downstream_gene_variant	MODIFIER	HORVU1Hr1G056120.4	-	-	-	-	-	-	-	79	1
ZCCTc	HORVU1Hr1G056120	chr1H_411258302_G/C	1H:411258302-411258302	C	3_prime_UTR_variant	MODIFIER	HORVU1Hr1G056120.1	1/1	-	2379	-	-	-	-	-	1
ZCCTc	HORVU1Hr1G056120	chr1H_411258302_G/C	1H:411258302-411258302	C	3_prime_UTR_variant	MODIFIER	HORVU1Hr1G056120.2	2/2	-	1296	-	-	-	-	-	1
ZCCTc	HORVU1Hr1G056120	chr1H_411258302_G/C	1H:411258302-411258302	C	downstream_gene_variant	MODIFIER	HORVU1Hr1G056120.3	-	-	-	-	-	-	-	155	1
ZCCTc	HORVU1Hr1G056120	chr1H_411258302_G/C	1H:411258302-411258302	C	downstream_gene_variant	MODIFIER	HORVU1Hr1G056120.4	-	-	-	-	-	-	-	152	1
ZCCTc	HORVU1Hr1G056120	chr1H_411258383_G/C	1H:411258383-411258383	C	3_prime_UTR_variant	MODIFIER	HORVU1Hr1G056120.1	1/1	-	2460	-	-	-	-	-	1
ZCCTc	HORVU1Hr1G056120	chr1H_411258383_G/C	1H:411258383-411258383	C	3_prime_UTR_variant	MODIFIER	HORVU1Hr1G056120.2	2/2	-	1377	-	-	-	-	-	1
ZCCTc	HORVU1Hr1G056120	chr1H_411258383_G/C	1H:411258383-411258383	C	downstream_gene_variant	MODIFIER	HORVU1Hr1G056120.3	-	-	-	-	-	-	-	236	1
ZCCTc	HORVU1Hr1G056120	chr1H_411258383_G/C	1H:411258383-411258383	C	downstream_gene_variant	MODIFIER	HORVU1Hr1G056120.4	-	-	-	-	-	-	-	233	1
ZCCTc	HORVU1Hr1G056120	chr1H_411258554_C/G	1H:411258554-411258554	G	3_prime_UTR_variant	MODIFIER	HORVU1Hr1G056120.1	1/1	-	2631	-	-	-	-	-	1
ZCCTc	HORVU1Hr1G056120	chr1H_411258554_C/G	1H:411258554-411258554	G	downstream_gene_variant	MODIFIER	HORVU1Hr1G056120.2	-	-	-	-	-	-	-	52	1
ZCCTc	HORVU1Hr1G056120	chr1H_411258554_C/G	1H:411258554-411258554	G	downstream_gene_variant	MODIFIER	HORVU1Hr1G056120.3	-	-	-	-	-	-	-	407	1
ZCCTc	HORVU1Hr1G056120	chr1H_411258554_C/G	1H:411258554-411258554	G	downstream_gene_variant	MODIFIER	HORVU1Hr1G056120.4	-	-	-	-	-	-	-	404	1
ZCCTc	HORVU1Hr1G056120	chr1H_411258607_T/C	1H:411258607-411258607	C	3_prime_UTR_variant	MODIFIER	HORVU1Hr1G056120.1	1/1	-	2684	-	-	-	-	-	1
ZCCTc	HORVU1Hr1G056120	chr1H_411258607_T/C	1H:411258607-411258607	C	downstream_gene_variant	MODIFIER	HORVU1Hr1G056120.2	-	-	-	-	-	-	-	105	1
ZCCTc	HORVU1Hr1G056120	chr1H_411258607_T/C	1H:411258607-411258607	C	downstream_gene_variant	MODIFIER	HORVU1Hr1G056120.3	-	-	-	-	-	-	-	460	1
ZCCTc	HORVU1Hr1G056120	chr1H_411258607_T/C	1H:411258607-411258607	C	downstream_gene_variant	MODIFIER	HORVU1Hr1G056120.4	-	-	-	-	-	-	-	457	1
ZCCTc	HORVU1Hr1G056120	chr1H_411258613_C/T	1H:411258613-411258613	T	3_prime_UTR_variant	MODIFIER	HORVU1Hr1G056120.1	1/1	-	2690	-	-	-	-	-	1
ZCCTc	HORVU1Hr1G056120	chr1H_411258613_C/T	1H:411258613-411258613	T	downstream_gene_variant	MODIFIER	HORVU1Hr1G056120.2	-	-	-	-	-	-	-	111	1
ZCCTc	HORVU1Hr1G056120	chr1H_411258613_C/T	1H:411258613-411258613	T	downstream_gene_variant	MODIFIER	HORVU1Hr1G056120.3	-	-	-	-	-	-	-	466	1
ZCCTc	HORVU1Hr1G056120	chr1H_411258613_C/T	1H:411258613-411258613	T	downstream_gene_variant	MODIFIER	HORVU1Hr1G056120.4	-	-	-	-	-	-	-	463	1
PAF	HORVU1Hr1G058630	chr1H_427856285_C/A	1H:427856285-427856285	A	3_prime_UTR_variant	MODIFIER	HORVU1Hr1G058630.1	1/1	-	1892	-	-	-	-	-	-1
PAF	HORVU1Hr1G058630	chr1H_427856285_C/A	1H:427856285-427856285	A	downstream_gene_variant	MODIFIER	HORVU1Hr1G058630.2	-	-	-	-	-	-	-	283	-1
PAF	HORVU1Hr1G058630	chr1H_427856371_G/T	1H:427856371-427856371	T	3_prime_UTR_variant	MODIFIER	HORVU1Hr1G058630.1	1/1	-	1806	-	-	-	-	-	-1
PAF	HORVU1Hr1G058630	chr1H_427856371_G/T	1H:427856371-427856371	T	downstream_gene_variant	MODIFIER	HORVU1Hr1G058630.2	-	-	-	-	-	-	-	197	-1
PAF	HORVU1Hr1G058630	chr1H_427856426_A/G	1H:427856426-427856426	G	3_prime_UTR_variant	MODIFIER	HORVU1Hr1G058630.1	1/1	-	1751	-	-	-	-	-	-1
PAF	HORVU1Hr1G058630	chr1H_427856426_A/G	1H:427856426-427856426	G	downstream_gene_variant	MODIFIER	HORVU1Hr1G058630.2	-	-	-	-	-	-	-	142	-1
PAF	HORVU1Hr1G058630	chr1H_427856603_C/T	1H:427856603-427856603	T	3_prime_UTR_variant	MODIFIER	HORVU1Hr1G058630.1	1/1	-	1574	-	-	-	-	-	-1
PAF	HORVU1Hr1G058630	chr1H_427856603_C/T	1H:427856603-427856603	T	3_prime_UTR_variant	MODIFIER	HORVU1Hr1G058630.2	2/2	-	1262	-	-	-	-	-	-1
PAF	HORVU1Hr1G058630	chr1H_427856620_G/A	1H:427856620-427856620	A	3_prime_UTR_variant	MODIFIER	HORVU1Hr1G058630.1	1/1	-	1557	-	-	-	-	-	-1
PAF	HORVU1Hr1G058630	chr1H_427856620_G/A	1H:427856620-427856620	A	3_prime_UTR_variant	MODIFIER	HORVU1Hr1G058630.2	2/2	-	1245	-	-	-	-	-	-1
PAF	HORVU1Hr1G058630	chr1H_427856622_A/G	1H:427856622-427856622	G	3_prime_UTR_variant	MODIFIER	HORVU1Hr1G058630.1	1/1	-	1555	-	-	-	-	-	-1
PAF	HORVU1Hr1G058630	chr1H_427856622_A/G	1H:427856622-427856622	G	3_prime_UTR_variant	MODIFIER	HORVU1Hr1G058630.2	2/2	-	1243	-	-	-	-	-	-1
PAF	HORVU1Hr1G058630	chr1H_427856705_A/G	1H:427856705-427856705	G	3_prime_UTR_variant	MODIFIER	HORVU1Hr1G058630.1	1/1	-	1472	-	-	-	-	-	-1
PAF	HORVU1Hr1G058630	chr1H_427856705_A/G	1H:427856705-427856705	G	3_prime_UTR_variant	MODIFIER	HORVU1Hr1G058630.2	2/2	-	1160	-	-	-	-	-	-1
PAF	HORVU1Hr1G058630	chr1H_427856712_T/C	1H:427856712-427856712	C	3_prime_UTR_variant	MODIFIER	HORVU1Hr1G058630.1	1/1	-	1465	-	-	-	-	-	-1
PAF	HORVU1Hr1G058630	chr1H_427856712_T/C	1H:427856712-427856712	C	3_prime_UTR_variant	MODIFIER	HORVU1Hr1G058630.2	2/2	-	1153	-	-	-	-	-	-1
PAF	HORVU1Hr1G058630	chr1H_427856734_A/G	1H:427856734-427856734	G	3_prime_UTR_variant	MODIFIER	HORVU1Hr1G058630.1	1/1	-	1443	-	-	-	-	-	-1
PAF	HORVU1Hr1G058630	chr1H_427856734_A/G	1H:427856734-427856734	G	3_prime_UTR_variant	MODIFIER	HORVU1Hr1G058630.2	2/2	-	1131	-	-	-	-	-	-1
PAF	HORVU1Hr1G058630	chr1H_427856785_G/A	1H:427856785-427856785	A	3_prime_UTR_variant	MODIFIER	HORVU1Hr1G058630.1	1/1	-	1392	-	-	-	-	-	-1
PAF	HORVU1Hr1G058630	chr1H_427856785_G/A	1H:427856785-427856785	A	3_prime_UTR_variant	MODIFIER	HORVU1Hr1G058630.2	2/2	-	1080	-	-	-	-	-	-1
PAF	HORVU1Hr1G058630	chr1H_427857306_C/G	1H:427857306-427857306	G	missense_variant	MODERATE	HORVU1Hr1G058630.1	1/1	-	871	587	196	G/A	gGg/gCg	-	-1
PAF	HORVU1Hr1G058630	chr1H_427857306_C/G	1H:427857306-427857306	G	missense_variant	MODERATE	HORVU1Hr1G058630.2	2/2	-	559	296	99	G/A	gGg/gCg	-	-1
PAF	HORVU1Hr1G058630	chr1H_427857392_C/G	1H:427857392-427857392	G	synonymous_variant	LOW	HORVU1Hr1G058630.1	1/1	-	785	501	167	A	gcG/gcC	-	-1
PAF	HORVU1Hr1G058630	chr1H_427857392_C/G	1H:427857392-427857392	G	synonymous_variant	LOW	HORVU1Hr1G058630.2	2/2	-	473	210	70	A	gcG/gcC	-	-1
PAF	HORVU1Hr1G058630	chr1H_427857856_C/T	1H:427857856-427857856	T	missense_variant	MODERATE	HORVU1Hr1G058630.1	1/1	-	321	37	13	V/I	Gtc/Atc	-	-1
PAF	HORVU1Hr1G058630	chr1H_427857856_C/T	1H:427857856-427857856	T	5_prime_UTR_variant	MODIFIER	HORVU1Hr1G058630.2	1/2	-	149	-	-	-	-	-	-1
#N/A	HORVU1Hr1G060480	chr1H_439176975_C/T	1H:439176975-439176975	T	downstream_gene_variant	MODIFIER	HORVU1Hr1G060480.10	-	-	-	-	-	-	-	2168	1
#N/A	HORVU1Hr1G060480	chr1H_439176975_C/T	1H:439176975-439176975	T	downstream_gene_variant	MODIFIER	HORVU1Hr1G060480.11	-	-	-	-	-	-	-	2168	1
#N/A	HORVU1Hr1G060480	chr1H_439176975_C/T	1H:439176975-439176975	T	downstream_gene_variant	MODIFIER	HORVU1Hr1G060480.12	-	-	-	-	-	-	-	1772	1
#N/A	HORVU1Hr1G060480	chr1H_439176975_C/T	1H:439176975-439176975	T	downstream_gene_variant	MODIFIER	HORVU1Hr1G060480.2	-	-	-	-	-	-	-	1852	1
#N/A	HORVU1Hr1G060480	chr1H_439176975_C/T	1H:439176975-439176975	T	downstream_gene_variant	MODIFIER	HORVU1Hr1G060480.3	-	-	-	-	-	-	-	2231	1
#N/A	HORVU1Hr1G060480	chr1H_439176975_C/T	1H:439176975-439176975	T	downstream_gene_variant	MODIFIER	HORVU1Hr1G060480.4	-	-	-	-	-	-	-	2275	1
#N/A	HORVU1Hr1G060480	chr1H_439176975_C/T	1H:439176975-439176975	T	downstream_gene_variant	MODIFIER	HORVU1Hr1G060480.5	-	-	-	-	-	-	-	2275	1
#N/A	HORVU1Hr1G060480	chr1H_439176975_C/T	1H:439176975-439176975	T	downstream_gene_variant	MODIFIER	HORVU1Hr1G060480.6	-	-	-	-	-	-	-	1940	1
#N/A	HORVU1Hr1G060480	chr1H_439176975_C/T	1H:439176975-439176975	T	downstream_gene_variant	MODIFIER	HORVU1Hr1G060480.7	-	-	-	-	-	-	-	1181	1
#N/A	HORVU1Hr1G060480	chr1H_439176975_C/T	1H:439176975-439176975	T	downstream_gene_variant	MODIFIER	HORVU1Hr1G060480.8	-	-	-	-	-	-	-	2007	1
#N/A	HORVU1Hr1G060480	chr1H_439176975_C/T	1H:439176975-439176975	T	downstream_gene_variant	MODIFIER	HORVU1Hr1G060480.9	-	-	-	-	-	-	-	2327	1
DRF1	HORVU1Hr1G060490	chr1H_439176975_C/T	1H:439176975-439176975	T	3_prime_UTR_variant	MODIFIER	HORVU1Hr1G060490.1	1/1	-	2971	-	-	-	-	-	-1
DRF1	HORVU1Hr1G060490	chr1H_439176975_C/T	1H:439176975-439176975	T	downstream_gene_variant	MODIFIER	HORVU1Hr1G060490.2	-	-	-	-	-	-	-	136	-1
DRF1	HORVU1Hr1G060490	chr1H_439176975_C/T	1H:439176975-439176975	T	downstream_gene_variant	MODIFIER	HORVU1Hr1G060490.3	-	-	-	-	-	-	-	225	-1
DRF1	HORVU1Hr1G060490	chr1H_439176975_C/T	1H:439176975-439176975	T	downstream_gene_variant	MODIFIER	HORVU1Hr1G060490.4	-	-	-	-	-	-	-	263	-1
DRF1	HORVU1Hr1G060490	chr1H_439176975_C/T	1H:439176975-439176975	T	downstream_gene_variant	MODIFIER	HORVU1Hr1G060490.5	-	-	-	-	-	-	-	271	-1
DRF1	HORVU1Hr1G060490	chr1H_439176975_C/T	1H:439176975-439176975	T	downstream_gene_variant	MODIFIER	HORVU1Hr1G060490.6	-	-	-	-	-	-	-	463	-1
#N/A	HORVU1Hr1G060480	chr1H_439177022_T/C	1H:439177022-439177022	C	downstream_gene_variant	MODIFIER	HORVU1Hr1G060480.10	-	-	-	-	-	-	-	2215	1
#N/A	HORVU1Hr1G060480	chr1H_439177022_T/C	1H:439177022-439177022	C	downstream_gene_variant	MODIFIER	HORVU1Hr1G060480.11	-	-	-	-	-	-	-	2215	1
#N/A	HORVU1Hr1G060480	chr1H_439177022_T/C	1H:439177022-439177022	C	downstream_gene_variant	MODIFIER	HORVU1Hr1G060480.12	-	-	-	-	-	-	-	1819	1
#N/A	HORVU1Hr1G060480	chr1H_439177022_T/C	1H:439177022-439177022	C	downstream_gene_variant	MODIFIER	HORVU1Hr1G060480.2	-	-	-	-	-	-	-	1899	1
#N/A	HORVU1Hr1G060480	chr1H_439177022_T/C	1H:439177022-439177022	C	downstream_gene_variant	MODIFIER	HORVU1Hr1G060480.3	-	-	-	-	-	-	-	2278	1
#N/A	HORVU1Hr1G060480	chr1H_439177022_T/C	1H:439177022-439177022	C	downstream_gene_variant	MODIFIER	HORVU1Hr1G060480.4	-	-	-	-	-	-	-	2322	1
#N/A	HORVU1Hr1G060480	chr1H_439177022_T/C	1H:439177022-439177022	C	downstream_gene_variant	MODIFIER	HORVU1Hr1G060480.5	-	-	-	-	-	-	-	2322	1
#N/A	HORVU1Hr1G060480	chr1H_439177022_T/C	1H:439177022-439177022	C	downstream_gene_variant	MODIFIER	HORVU1Hr1G060480.6	-	-	-	-	-	-	-	1987	1
#N/A	HORVU1Hr1G060480	chr1H_439177022_T/C	1H:439177022-439177022	C	downstream_gene_variant	MODIFIER	HORVU1Hr1G060480.7	-	-	-	-	-	-	-	1228	1
#N/A	HORVU1Hr1G060480	chr1H_439177022_T/C	1H:439177022-439177022	C	downstream_gene_variant	MODIFIER	HORVU1Hr1G060480.8	-	-	-	-	-	-	-	2054	1
#N/A	HORVU1Hr1G060480	chr1H_439177022_T/C	1H:439177022-439177022	C	downstream_gene_variant	MODIFIER	HORVU1Hr1G060480.9	-	-	-	-	-	-	-	2374	1
DRF1	HORVU1Hr1G060490	chr1H_439177022_T/C	1H:439177022-439177022	C	3_prime_UTR_variant	MODIFIER	HORVU1Hr1G060490.1	1/1	-	2924	-	-	-	-	-	-1
DRF1	HORVU1Hr1G060490	chr1H_439177022_T/C	1H:439177022-439177022	C	downstream_gene_variant	MODIFIER	HORVU1Hr1G060490.2	-	-	-	-	-	-	-	89	-1
DRF1	HORVU1Hr1G060490	chr1H_439177022_T/C	1H:439177022-439177022	C	downstream_gene_variant	MODIFIER	HORVU1Hr1G060490.3	-	-	-	-	-	-	-	178	-1
DRF1	HORVU1Hr1G060490	chr1H_439177022_T/C	1H:439177022-439177022	C	downstream_gene_variant	MODIFIER	HORVU1Hr1G060490.4	-	-	-	-	-	-	-	216	-1
DRF1	HORVU1Hr1G060490	chr1H_439177022_T/C	1H:439177022-439177022	C	downstream_gene_variant	MODIFIER	HORVU1Hr1G060490.5	-	-	-	-	-	-	-	224	-1
DRF1	HORVU1Hr1G060490	chr1H_439177022_T/C	1H:439177022-439177022	C	downstream_gene_variant	MODIFIER	HORVU1Hr1G060490.6	-	-	-	-	-	-	-	416	-1
#N/A	HORVU1Hr1G060480	chr1H_439177206_A/G	1H:439177206-439177206	G	downstream_gene_variant	MODIFIER	HORVU1Hr1G060480.10	-	-	-	-	-	-	-	2399	1
#N/A	HORVU1Hr1G060480	chr1H_439177206_A/G	1H:439177206-439177206	G	downstream_gene_variant	MODIFIER	HORVU1Hr1G060480.11	-	-	-	-	-	-	-	2399	1
#N/A	HORVU1Hr1G060480	chr1H_439177206_A/G	1H:439177206-439177206	G	downstream_gene_variant	MODIFIER	HORVU1Hr1G060480.12	-	-	-	-	-	-	-	2003	1
#N/A	HORVU1Hr1G060480	chr1H_439177206_A/G	1H:439177206-439177206	G	downstream_gene_variant	MODIFIER	HORVU1Hr1G060480.2	-	-	-	-	-	-	-	2083	1
#N/A	HORVU1Hr1G060480	chr1H_439177206_A/G	1H:439177206-439177206	G	downstream_gene_variant	MODIFIER	HORVU1Hr1G060480.3	-	-	-	-	-	-	-	2462	1
#N/A	HORVU1Hr1G060480	chr1H_439177206_A/G	1H:439177206-439177206	G	downstream_gene_variant	MODIFIER	HORVU1Hr1G060480.4	-	-	-	-	-	-	-	2506	1
#N/A	HORVU1Hr1G060480	chr1H_439177206_A/G	1H:439177206-439177206	G	downstream_gene_variant	MODIFIER	HORVU1Hr1G060480.5	-	-	-	-	-	-	-	2506	1
#N/A	HORVU1Hr1G060480	chr1H_439177206_A/G	1H:439177206-439177206	G	downstream_gene_variant	MODIFIER	HORVU1Hr1G060480.6	-	-	-	-	-	-	-	2171	1
#N/A	HORVU1Hr1G060480	chr1H_439177206_A/G	1H:439177206-439177206	G	downstream_gene_variant	MODIFIER	HORVU1Hr1G060480.7	-	-	-	-	-	-	-	1412	1
#N/A	HORVU1Hr1G060480	chr1H_439177206_A/G	1H:439177206-439177206	G	downstream_gene_variant	MODIFIER	HORVU1Hr1G060480.8	-	-	-	-	-	-	-	2238	1
#N/A	HORVU1Hr1G060480	chr1H_439177206_A/G	1H:439177206-439177206	G	downstream_gene_variant	MODIFIER	HORVU1Hr1G060480.9	-	-	-	-	-	-	-	2558	1
DRF1	HORVU1Hr1G060490	chr1H_439177206_A/G	1H:439177206-439177206	G	3_prime_UTR_variant	MODIFIER	HORVU1Hr1G060490.1	1/1	-	2740	-	-	-	-	-	-1
DRF1	HORVU1Hr1G060490	chr1H_439177206_A/G	1H:439177206-439177206	G	3_prime_UTR_variant	MODIFIER	HORVU1Hr1G060490.2	2/2	-	1910	-	-	-	-	-	-1
DRF1	HORVU1Hr1G060490	chr1H_439177206_A/G	1H:439177206-439177206	G	3_prime_UTR_variant	MODIFIER	HORVU1Hr1G060490.3	3/3	-	1863	-	-	-	-	-	-1
DRF1	HORVU1Hr1G060490	chr1H_439177206_A/G	1H:439177206-439177206	G	downstream_gene_variant	MODIFIER	HORVU1Hr1G060490.4	-	-	-	-	-	-	-	32	-1
DRF1	HORVU1Hr1G060490	chr1H_439177206_A/G	1H:439177206-439177206	G	downstream_gene_variant	MODIFIER	HORVU1Hr1G060490.5	-	-	-	-	-	-	-	40	-1
DRF1	HORVU1Hr1G060490	chr1H_439177206_A/G	1H:439177206-439177206	G	downstream_gene_variant	MODIFIER	HORVU1Hr1G060490.6	-	-	-	-	-	-	-	232	-1
#N/A	HORVU1Hr1G060480	chr1H_439177207_T/C	1H:439177207-439177207	C	downstream_gene_variant	MODIFIER	HORVU1Hr1G060480.10	-	-	-	-	-	-	-	2400	1
#N/A	HORVU1Hr1G060480	chr1H_439177207_T/C	1H:439177207-439177207	C	downstream_gene_variant	MODIFIER	HORVU1Hr1G060480.11	-	-	-	-	-	-	-	2400	1
#N/A	HORVU1Hr1G060480	chr1H_439177207_T/C	1H:439177207-439177207	C	downstream_gene_variant	MODIFIER	HORVU1Hr1G060480.12	-	-	-	-	-	-	-	2004	1
#N/A	HORVU1Hr1G060480	chr1H_439177207_T/C	1H:439177207-439177207	C	downstream_gene_variant	MODIFIER	HORVU1Hr1G060480.2	-	-	-	-	-	-	-	2084	1
#N/A	HORVU1Hr1G060480	chr1H_439177207_T/C	1H:439177207-439177207	C	downstream_gene_variant	MODIFIER	HORVU1Hr1G060480.3	-	-	-	-	-	-	-	2463	1
#N/A	HORVU1Hr1G060480	chr1H_439177207_T/C	1H:439177207-439177207	C	downstream_gene_variant	MODIFIER	HORVU1Hr1G060480.4	-	-	-	-	-	-	-	2507	1
#N/A	HORVU1Hr1G060480	chr1H_439177207_T/C	1H:439177207-439177207	C	downstream_gene_variant	MODIFIER	HORVU1Hr1G060480.5	-	-	-	-	-	-	-	2507	1
#N/A	HORVU1Hr1G060480	chr1H_439177207_T/C	1H:439177207-439177207	C	downstream_gene_variant	MODIFIER	HORVU1Hr1G060480.6	-	-	-	-	-	-	-	2172	1
#N/A	HORVU1Hr1G060480	chr1H_439177207_T/C	1H:439177207-439177207	C	downstream_gene_variant	MODIFIER	HORVU1Hr1G060480.7	-	-	-	-	-	-	-	1413	1
#N/A	HORVU1Hr1G060480	chr1H_439177207_T/C	1H:439177207-439177207	C	downstream_gene_variant	MODIFIER	HORVU1Hr1G060480.8	-	-	-	-	-	-	-	2239	1
#N/A	HORVU1Hr1G060480	chr1H_439177207_T/C	1H:439177207-439177207	C	downstream_gene_variant	MODIFIER	HORVU1Hr1G060480.9	-	-	-	-	-	-	-	2559	1
DRF1	HORVU1Hr1G060490	chr1H_439177207_T/C	1H:439177207-439177207	C	3_prime_UTR_variant	MODIFIER	HORVU1Hr1G060490.1	1/1	-	2739	-	-	-	-	-	-1
DRF1	HORVU1Hr1G060490	chr1H_439177207_T/C	1H:439177207-439177207	C	3_prime_UTR_variant	MODIFIER	HORVU1Hr1G060490.2	2/2	-	1909	-	-	-	-	-	-1
DRF1	HORVU1Hr1G060490	chr1H_439177207_T/C	1H:439177207-439177207	C	3_prime_UTR_variant	MODIFIER	HORVU1Hr1G060490.3	3/3	-	1862	-	-	-	-	-	-1
DRF1	HORVU1Hr1G060490	chr1H_439177207_T/C	1H:439177207-439177207	C	downstream_gene_variant	MODIFIER	HORVU1Hr1G060490.4	-	-	-	-	-	-	-	31	-1
DRF1	HORVU1Hr1G060490	chr1H_439177207_T/C	1H:439177207-439177207	C	downstream_gene_variant	MODIFIER	HORVU1Hr1G060490.5	-	-	-	-	-	-	-	39	-1
DRF1	HORVU1Hr1G060490	chr1H_439177207_T/C	1H:439177207-439177207	C	downstream_gene_variant	MODIFIER	HORVU1Hr1G060490.6	-	-	-	-	-	-	-	231	-1
#N/A	HORVU1Hr1G060480	chr1H_439177213_T/C	1H:439177213-439177213	C	downstream_gene_variant	MODIFIER	HORVU1Hr1G060480.10	-	-	-	-	-	-	-	2406	1
#N/A	HORVU1Hr1G060480	chr1H_439177213_T/C	1H:439177213-439177213	C	downstream_gene_variant	MODIFIER	HORVU1Hr1G060480.11	-	-	-	-	-	-	-	2406	1
#N/A	HORVU1Hr1G060480	chr1H_439177213_T/C	1H:439177213-439177213	C	downstream_gene_variant	MODIFIER	HORVU1Hr1G060480.12	-	-	-	-	-	-	-	2010	1
#N/A	HORVU1Hr1G060480	chr1H_439177213_T/C	1H:439177213-439177213	C	downstream_gene_variant	MODIFIER	HORVU1Hr1G060480.2	-	-	-	-	-	-	-	2090	1
#N/A	HORVU1Hr1G060480	chr1H_439177213_T/C	1H:439177213-439177213	C	downstream_gene_variant	MODIFIER	HORVU1Hr1G060480.3	-	-	-	-	-	-	-	2469	1
#N/A	HORVU1Hr1G060480	chr1H_439177213_T/C	1H:439177213-439177213	C	downstream_gene_variant	MODIFIER	HORVU1Hr1G060480.4	-	-	-	-	-	-	-	2513	1
#N/A	HORVU1Hr1G060480	chr1H_439177213_T/C	1H:439177213-439177213	C	downstream_gene_variant	MODIFIER	HORVU1Hr1G060480.5	-	-	-	-	-	-	-	2513	1
#N/A	HORVU1Hr1G060480	chr1H_439177213_T/C	1H:439177213-439177213	C	downstream_gene_variant	MODIFIER	HORVU1Hr1G060480.6	-	-	-	-	-	-	-	2178	1
#N/A	HORVU1Hr1G060480	chr1H_439177213_T/C	1H:439177213-439177213	C	downstream_gene_variant	MODIFIER	HORVU1Hr1G060480.7	-	-	-	-	-	-	-	1419	1
#N/A	HORVU1Hr1G060480	chr1H_439177213_T/C	1H:439177213-439177213	C	downstream_gene_variant	MODIFIER	HORVU1Hr1G060480.8	-	-	-	-	-	-	-	2245	1
#N/A	HORVU1Hr1G060480	chr1H_439177213_T/C	1H:439177213-439177213	C	downstream_gene_variant	MODIFIER	HORVU1Hr1G060480.9	-	-	-	-	-	-	-	2565	1
DRF1	HORVU1Hr1G060490	chr1H_439177213_T/C	1H:439177213-439177213	C	3_prime_UTR_variant	MODIFIER	HORVU1Hr1G060490.1	1/1	-	2733	-	-	-	-	-	-1
DRF1	HORVU1Hr1G060490	chr1H_439177213_T/C	1H:439177213-439177213	C	3_prime_UTR_variant	MODIFIER	HORVU1Hr1G060490.2	2/2	-	1903	-	-	-	-	-	-1
DRF1	HORVU1Hr1G060490	chr1H_439177213_T/C	1H:439177213-439177213	C	3_prime_UTR_variant	MODIFIER	HORVU1Hr1G060490.3	3/3	-	1856	-	-	-	-	-	-1
DRF1	HORVU1Hr1G060490	chr1H_439177213_T/C	1H:439177213-439177213	C	downstream_gene_variant	MODIFIER	HORVU1Hr1G060490.4	-	-	-	-	-	-	-	25	-1
DRF1	HORVU1Hr1G060490	chr1H_439177213_T/C	1H:439177213-439177213	C	downstream_gene_variant	MODIFIER	HORVU1Hr1G060490.5	-	-	-	-	-	-	-	33	-1
DRF1	HORVU1Hr1G060490	chr1H_439177213_T/C	1H:439177213-439177213	C	downstream_gene_variant	MODIFIER	HORVU1Hr1G060490.6	-	-	-	-	-	-	-	225	-1
#N/A	HORVU1Hr1G060480	chr1H_439177240_G/T	1H:439177240-439177240	T	downstream_gene_variant	MODIFIER	HORVU1Hr1G060480.10	-	-	-	-	-	-	-	2433	1
#N/A	HORVU1Hr1G060480	chr1H_439177240_G/T	1H:439177240-439177240	T	downstream_gene_variant	MODIFIER	HORVU1Hr1G060480.11	-	-	-	-	-	-	-	2433	1
#N/A	HORVU1Hr1G060480	chr1H_439177240_G/T	1H:439177240-439177240	T	downstream_gene_variant	MODIFIER	HORVU1Hr1G060480.12	-	-	-	-	-	-	-	2037	1
#N/A	HORVU1Hr1G060480	chr1H_439177240_G/T	1H:439177240-439177240	T	downstream_gene_variant	MODIFIER	HORVU1Hr1G060480.2	-	-	-	-	-	-	-	2117	1
#N/A	HORVU1Hr1G060480	chr1H_439177240_G/T	1H:439177240-439177240	T	downstream_gene_variant	MODIFIER	HORVU1Hr1G060480.3	-	-	-	-	-	-	-	2496	1
#N/A	HORVU1Hr1G060480	chr1H_439177240_G/T	1H:439177240-439177240	T	downstream_gene_variant	MODIFIER	HORVU1Hr1G060480.4	-	-	-	-	-	-	-	2540	1
#N/A	HORVU1Hr1G060480	chr1H_439177240_G/T	1H:439177240-439177240	T	downstream_gene_variant	MODIFIER	HORVU1Hr1G060480.5	-	-	-	-	-	-	-	2540	1
#N/A	HORVU1Hr1G060480	chr1H_439177240_G/T	1H:439177240-439177240	T	downstream_gene_variant	MODIFIER	HORVU1Hr1G060480.6	-	-	-	-	-	-	-	2205	1
#N/A	HORVU1Hr1G060480	chr1H_439177240_G/T	1H:439177240-439177240	T	downstream_gene_variant	MODIFIER	HORVU1Hr1G060480.7	-	-	-	-	-	-	-	1446	1
#N/A	HORVU1Hr1G060480	chr1H_439177240_G/T	1H:439177240-439177240	T	downstream_gene_variant	MODIFIER	HORVU1Hr1G060480.8	-	-	-	-	-	-	-	2272	1
#N/A	HORVU1Hr1G060480	chr1H_439177240_G/T	1H:439177240-439177240	T	downstream_gene_variant	MODIFIER	HORVU1Hr1G060480.9	-	-	-	-	-	-	-	2592	1
DRF1	HORVU1Hr1G060490	chr1H_439177240_G/T	1H:439177240-439177240	T	3_prime_UTR_variant	MODIFIER	HORVU1Hr1G060490.1	1/1	-	2706	-	-	-	-	-	-1
DRF1	HORVU1Hr1G060490	chr1H_439177240_G/T	1H:439177240-439177240	T	3_prime_UTR_variant	MODIFIER	HORVU1Hr1G060490.2	2/2	-	1876	-	-	-	-	-	-1
DRF1	HORVU1Hr1G060490	chr1H_439177240_G/T	1H:439177240-439177240	T	3_prime_UTR_variant	MODIFIER	HORVU1Hr1G060490.3	3/3	-	1829	-	-	-	-	-	-1
DRF1	HORVU1Hr1G060490	chr1H_439177240_G/T	1H:439177240-439177240	T	3_prime_UTR_variant	MODIFIER	HORVU1Hr1G060490.4	2/2	-	2073	-	-	-	-	-	-1
DRF1	HORVU1Hr1G060490	chr1H_439177240_G/T	1H:439177240-439177240	T	downstream_gene_variant	MODIFIER	HORVU1Hr1G060490.5	-	-	-	-	-	-	-	6	-1
DRF1	HORVU1Hr1G060490	chr1H_439177240_G/T	1H:439177240-439177240	T	downstream_gene_variant	MODIFIER	HORVU1Hr1G060490.6	-	-	-	-	-	-	-	198	-1
#N/A	HORVU1Hr1G060480	chr1H_439177348_G/C	1H:439177348-439177348	C	downstream_gene_variant	MODIFIER	HORVU1Hr1G060480.10	-	-	-	-	-	-	-	2541	1
#N/A	HORVU1Hr1G060480	chr1H_439177348_G/C	1H:439177348-439177348	C	downstream_gene_variant	MODIFIER	HORVU1Hr1G060480.11	-	-	-	-	-	-	-	2541	1
#N/A	HORVU1Hr1G060480	chr1H_439177348_G/C	1H:439177348-439177348	C	downstream_gene_variant	MODIFIER	HORVU1Hr1G060480.12	-	-	-	-	-	-	-	2145	1
#N/A	HORVU1Hr1G060480	chr1H_439177348_G/C	1H:439177348-439177348	C	downstream_gene_variant	MODIFIER	HORVU1Hr1G060480.2	-	-	-	-	-	-	-	2225	1
#N/A	HORVU1Hr1G060480	chr1H_439177348_G/C	1H:439177348-439177348	C	downstream_gene_variant	MODIFIER	HORVU1Hr1G060480.3	-	-	-	-	-	-	-	2604	1
#N/A	HORVU1Hr1G060480	chr1H_439177348_G/C	1H:439177348-439177348	C	downstream_gene_variant	MODIFIER	HORVU1Hr1G060480.4	-	-	-	-	-	-	-	2648	1
#N/A	HORVU1Hr1G060480	chr1H_439177348_G/C	1H:439177348-439177348	C	downstream_gene_variant	MODIFIER	HORVU1Hr1G060480.5	-	-	-	-	-	-	-	2648	1
#N/A	HORVU1Hr1G060480	chr1H_439177348_G/C	1H:439177348-439177348	C	downstream_gene_variant	MODIFIER	HORVU1Hr1G060480.6	-	-	-	-	-	-	-	2313	1
#N/A	HORVU1Hr1G060480	chr1H_439177348_G/C	1H:439177348-439177348	C	downstream_gene_variant	MODIFIER	HORVU1Hr1G060480.7	-	-	-	-	-	-	-	1554	1
#N/A	HORVU1Hr1G060480	chr1H_439177348_G/C	1H:439177348-439177348	C	downstream_gene_variant	MODIFIER	HORVU1Hr1G060480.8	-	-	-	-	-	-	-	2380	1
#N/A	HORVU1Hr1G060480	chr1H_439177348_G/C	1H:439177348-439177348	C	downstream_gene_variant	MODIFIER	HORVU1Hr1G060480.9	-	-	-	-	-	-	-	2700	1
DRF1	HORVU1Hr1G060490	chr1H_439177348_G/C	1H:439177348-439177348	C	3_prime_UTR_variant	MODIFIER	HORVU1Hr1G060490.1	1/1	-	2598	-	-	-	-	-	-1
DRF1	HORVU1Hr1G060490	chr1H_439177348_G/C	1H:439177348-439177348	C	3_prime_UTR_variant	MODIFIER	HORVU1Hr1G060490.2	2/2	-	1768	-	-	-	-	-	-1
DRF1	HORVU1Hr1G060490	chr1H_439177348_G/C	1H:439177348-439177348	C	3_prime_UTR_variant	MODIFIER	HORVU1Hr1G060490.3	3/3	-	1721	-	-	-	-	-	-1
DRF1	HORVU1Hr1G060490	chr1H_439177348_G/C	1H:439177348-439177348	C	3_prime_UTR_variant	MODIFIER	HORVU1Hr1G060490.4	2/2	-	1965	-	-	-	-	-	-1
DRF1	HORVU1Hr1G060490	chr1H_439177348_G/C	1H:439177348-439177348	C	3_prime_UTR_variant	MODIFIER	HORVU1Hr1G060490.5	3/3	-	1856	-	-	-	-	-	-1
DRF1	HORVU1Hr1G060490	chr1H_439177348_G/C	1H:439177348-439177348	C	downstream_gene_variant	MODIFIER	HORVU1Hr1G060490.6	-	-	-	-	-	-	-	90	-1
#N/A	HORVU1Hr1G060480	chr1H_439177350_C/T	1H:439177350-439177350	T	downstream_gene_variant	MODIFIER	HORVU1Hr1G060480.10	-	-	-	-	-	-	-	2543	1
#N/A	HORVU1Hr1G060480	chr1H_439177350_C/T	1H:439177350-439177350	T	downstream_gene_variant	MODIFIER	HORVU1Hr1G060480.11	-	-	-	-	-	-	-	2543	1
#N/A	HORVU1Hr1G060480	chr1H_439177350_C/T	1H:439177350-439177350	T	downstream_gene_variant	MODIFIER	HORVU1Hr1G060480.12	-	-	-	-	-	-	-	2147	1
#N/A	HORVU1Hr1G060480	chr1H_439177350_C/T	1H:439177350-439177350	T	downstream_gene_variant	MODIFIER	HORVU1Hr1G060480.2	-	-	-	-	-	-	-	2227	1
#N/A	HORVU1Hr1G060480	chr1H_439177350_C/T	1H:439177350-439177350	T	downstream_gene_variant	MODIFIER	HORVU1Hr1G060480.3	-	-	-	-	-	-	-	2606	1
#N/A	HORVU1Hr1G060480	chr1H_439177350_C/T	1H:439177350-439177350	T	downstream_gene_variant	MODIFIER	HORVU1Hr1G060480.4	-	-	-	-	-	-	-	2650	1
#N/A	HORVU1Hr1G060480	chr1H_439177350_C/T	1H:439177350-439177350	T	downstream_gene_variant	MODIFIER	HORVU1Hr1G060480.5	-	-	-	-	-	-	-	2650	1
#N/A	HORVU1Hr1G060480	chr1H_439177350_C/T	1H:439177350-439177350	T	downstream_gene_variant	MODIFIER	HORVU1Hr1G060480.6	-	-	-	-	-	-	-	2315	1
#N/A	HORVU1Hr1G060480	chr1H_439177350_C/T	1H:439177350-439177350	T	downstream_gene_variant	MODIFIER	HORVU1Hr1G060480.7	-	-	-	-	-	-	-	1556	1
#N/A	HORVU1Hr1G060480	chr1H_439177350_C/T	1H:439177350-439177350	T	downstream_gene_variant	MODIFIER	HORVU1Hr1G060480.8	-	-	-	-	-	-	-	2382	1
#N/A	HORVU1Hr1G060480	chr1H_439177350_C/T	1H:439177350-439177350	T	downstream_gene_variant	MODIFIER	HORVU1Hr1G060480.9	-	-	-	-	-	-	-	2702	1
DRF1	HORVU1Hr1G060490	chr1H_439177350_C/T	1H:439177350-439177350	T	3_prime_UTR_variant	MODIFIER	HORVU1Hr1G060490.1	1/1	-	2596	-	-	-	-	-	-1
DRF1	HORVU1Hr1G060490	chr1H_439177350_C/T	1H:439177350-439177350	T	3_prime_UTR_variant	MODIFIER	HORVU1Hr1G060490.2	2/2	-	1766	-	-	-	-	-	-1
DRF1	HORVU1Hr1G060490	chr1H_439177350_C/T	1H:439177350-439177350	T	3_prime_UTR_variant	MODIFIER	HORVU1Hr1G060490.3	3/3	-	1719	-	-	-	-	-	-1
DRF1	HORVU1Hr1G060490	chr1H_439177350_C/T	1H:439177350-439177350	T	3_prime_UTR_variant	MODIFIER	HORVU1Hr1G060490.4	2/2	-	1963	-	-	-	-	-	-1
DRF1	HORVU1Hr1G060490	chr1H_439177350_C/T	1H:439177350-439177350	T	3_prime_UTR_variant	MODIFIER	HORVU1Hr1G060490.5	3/3	-	1854	-	-	-	-	-	-1
DRF1	HORVU1Hr1G060490	chr1H_439177350_C/T	1H:439177350-439177350	T	downstream_gene_variant	MODIFIER	HORVU1Hr1G060490.6	-	-	-	-	-	-	-	88	-1
#N/A	HORVU1Hr1G060480	chr1H_439177423_T/A	1H:439177423-439177423	A	downstream_gene_variant	MODIFIER	HORVU1Hr1G060480.10	-	-	-	-	-	-	-	2616	1
#N/A	HORVU1Hr1G060480	chr1H_439177423_T/A	1H:439177423-439177423	A	downstream_gene_variant	MODIFIER	HORVU1Hr1G060480.11	-	-	-	-	-	-	-	2616	1
#N/A	HORVU1Hr1G060480	chr1H_439177423_T/A	1H:439177423-439177423	A	downstream_gene_variant	MODIFIER	HORVU1Hr1G060480.12	-	-	-	-	-	-	-	2220	1
#N/A	HORVU1Hr1G060480	chr1H_439177423_T/A	1H:439177423-439177423	A	downstream_gene_variant	MODIFIER	HORVU1Hr1G060480.2	-	-	-	-	-	-	-	2300	1
#N/A	HORVU1Hr1G060480	chr1H_439177423_T/A	1H:439177423-439177423	A	downstream_gene_variant	MODIFIER	HORVU1Hr1G060480.3	-	-	-	-	-	-	-	2679	1
#N/A	HORVU1Hr1G060480	chr1H_439177423_T/A	1H:439177423-439177423	A	downstream_gene_variant	MODIFIER	HORVU1Hr1G060480.4	-	-	-	-	-	-	-	2723	1
#N/A	HORVU1Hr1G060480	chr1H_439177423_T/A	1H:439177423-439177423	A	downstream_gene_variant	MODIFIER	HORVU1Hr1G060480.5	-	-	-	-	-	-	-	2723	1
#N/A	HORVU1Hr1G060480	chr1H_439177423_T/A	1H:439177423-439177423	A	downstream_gene_variant	MODIFIER	HORVU1Hr1G060480.6	-	-	-	-	-	-	-	2388	1
#N/A	HORVU1Hr1G060480	chr1H_439177423_T/A	1H:439177423-439177423	A	downstream_gene_variant	MODIFIER	HORVU1Hr1G060480.7	-	-	-	-	-	-	-	1629	1
#N/A	HORVU1Hr1G060480	chr1H_439177423_T/A	1H:439177423-439177423	A	downstream_gene_variant	MODIFIER	HORVU1Hr1G060480.8	-	-	-	-	-	-	-	2455	1
#N/A	HORVU1Hr1G060480	chr1H_439177423_T/A	1H:439177423-439177423	A	downstream_gene_variant	MODIFIER	HORVU1Hr1G060480.9	-	-	-	-	-	-	-	2775	1
DRF1	HORVU1Hr1G060490	chr1H_439177423_T/A	1H:439177423-439177423	A	3_prime_UTR_variant	MODIFIER	HORVU1Hr1G060490.1	1/1	-	2523	-	-	-	-	-	-1
DRF1	HORVU1Hr1G060490	chr1H_439177423_T/A	1H:439177423-439177423	A	3_prime_UTR_variant	MODIFIER	HORVU1Hr1G060490.2	2/2	-	1693	-	-	-	-	-	-1
DRF1	HORVU1Hr1G060490	chr1H_439177423_T/A	1H:439177423-439177423	A	3_prime_UTR_variant	MODIFIER	HORVU1Hr1G060490.3	3/3	-	1646	-	-	-	-	-	-1
DRF1	HORVU1Hr1G060490	chr1H_439177423_T/A	1H:439177423-439177423	A	3_prime_UTR_variant	MODIFIER	HORVU1Hr1G060490.4	2/2	-	1890	-	-	-	-	-	-1
DRF1	HORVU1Hr1G060490	chr1H_439177423_T/A	1H:439177423-439177423	A	3_prime_UTR_variant	MODIFIER	HORVU1Hr1G060490.5	3/3	-	1781	-	-	-	-	-	-1
DRF1	HORVU1Hr1G060490	chr1H_439177423_T/A	1H:439177423-439177423	A	downstream_gene_variant	MODIFIER	HORVU1Hr1G060490.6	-	-	-	-	-	-	-	15	-1
#N/A	HORVU1Hr1G060480	chr1H_439177443_A/G	1H:439177443-439177443	G	downstream_gene_variant	MODIFIER	HORVU1Hr1G060480.10	-	-	-	-	-	-	-	2636	1
#N/A	HORVU1Hr1G060480	chr1H_439177443_A/G	1H:439177443-439177443	G	downstream_gene_variant	MODIFIER	HORVU1Hr1G060480.11	-	-	-	-	-	-	-	2636	1
#N/A	HORVU1Hr1G060480	chr1H_439177443_A/G	1H:439177443-439177443	G	downstream_gene_variant	MODIFIER	HORVU1Hr1G060480.12	-	-	-	-	-	-	-	2240	1
#N/A	HORVU1Hr1G060480	chr1H_439177443_A/G	1H:439177443-439177443	G	downstream_gene_variant	MODIFIER	HORVU1Hr1G060480.2	-	-	-	-	-	-	-	2320	1
#N/A	HORVU1Hr1G060480	chr1H_439177443_A/G	1H:439177443-439177443	G	downstream_gene_variant	MODIFIER	HORVU1Hr1G060480.3	-	-	-	-	-	-	-	2699	1
#N/A	HORVU1Hr1G060480	chr1H_439177443_A/G	1H:439177443-439177443	G	downstream_gene_variant	MODIFIER	HORVU1Hr1G060480.4	-	-	-	-	-	-	-	2743	1
#N/A	HORVU1Hr1G060480	chr1H_439177443_A/G	1H:439177443-439177443	G	downstream_gene_variant	MODIFIER	HORVU1Hr1G060480.5	-	-	-	-	-	-	-	2743	1
#N/A	HORVU1Hr1G060480	chr1H_439177443_A/G	1H:439177443-439177443	G	downstream_gene_variant	MODIFIER	HORVU1Hr1G060480.6	-	-	-	-	-	-	-	2408	1
#N/A	HORVU1Hr1G060480	chr1H_439177443_A/G	1H:439177443-439177443	G	downstream_gene_variant	MODIFIER	HORVU1Hr1G060480.7	-	-	-	-	-	-	-	1649	1
#N/A	HORVU1Hr1G060480	chr1H_439177443_A/G	1H:439177443-439177443	G	downstream_gene_variant	MODIFIER	HORVU1Hr1G060480.8	-	-	-	-	-	-	-	2475	1
#N/A	HORVU1Hr1G060480	chr1H_439177443_A/G	1H:439177443-439177443	G	downstream_gene_variant	MODIFIER	HORVU1Hr1G060480.9	-	-	-	-	-	-	-	2795	1
DRF1	HORVU1Hr1G060490	chr1H_439177443_A/G	1H:439177443-439177443	G	missense_variant	MODERATE	HORVU1Hr1G060490.1	1/1	-	2503	850	284	F/L	Ttt/Ctt	-	-1
DRF1	HORVU1Hr1G060490	chr1H_439177443_A/G	1H:439177443-439177443	G	missense_variant	MODERATE	HORVU1Hr1G060490.2	2/2	-	1673	850	284	F/L	Ttt/Ctt	-	-1
DRF1	HORVU1Hr1G060490	chr1H_439177443_A/G	1H:439177443-439177443	G	missense_variant	MODERATE	HORVU1Hr1G060490.3	3/3	-	1626	850	284	F/L	Ttt/Ctt	-	-1
DRF1	HORVU1Hr1G060490	chr1H_439177443_A/G	1H:439177443-439177443	G	missense_variant	MODERATE	HORVU1Hr1G060490.4	2/2	-	1870	1159	387	F/L	Ttt/Ctt	-	-1
DRF1	HORVU1Hr1G060490	chr1H_439177443_A/G	1H:439177443-439177443	G	missense_variant	MODERATE	HORVU1Hr1G060490.5	3/3	-	1761	1345	449	F/L	Ttt/Ctt	-	-1
DRF1	HORVU1Hr1G060490	chr1H_439177443_A/G	1H:439177443-439177443	G	missense_variant	MODERATE	HORVU1Hr1G060490.6	2/2	-	1147	799	267	F/L	Ttt/Ctt	-	-1
#N/A	HORVU1Hr1G060480	chr1H_439177623_C/T	1H:439177623-439177623	T	downstream_gene_variant	MODIFIER	HORVU1Hr1G060480.10	-	-	-	-	-	-	-	2816	1
#N/A	HORVU1Hr1G060480	chr1H_439177623_C/T	1H:439177623-439177623	T	downstream_gene_variant	MODIFIER	HORVU1Hr1G060480.11	-	-	-	-	-	-	-	2816	1
#N/A	HORVU1Hr1G060480	chr1H_439177623_C/T	1H:439177623-439177623	T	downstream_gene_variant	MODIFIER	HORVU1Hr1G060480.12	-	-	-	-	-	-	-	2420	1
#N/A	HORVU1Hr1G060480	chr1H_439177623_C/T	1H:439177623-439177623	T	downstream_gene_variant	MODIFIER	HORVU1Hr1G060480.2	-	-	-	-	-	-	-	2500	1
#N/A	HORVU1Hr1G060480	chr1H_439177623_C/T	1H:439177623-439177623	T	downstream_gene_variant	MODIFIER	HORVU1Hr1G060480.3	-	-	-	-	-	-	-	2879	1
#N/A	HORVU1Hr1G060480	chr1H_439177623_C/T	1H:439177623-439177623	T	downstream_gene_variant	MODIFIER	HORVU1Hr1G060480.4	-	-	-	-	-	-	-	2923	1
#N/A	HORVU1Hr1G060480	chr1H_439177623_C/T	1H:439177623-439177623	T	downstream_gene_variant	MODIFIER	HORVU1Hr1G060480.5	-	-	-	-	-	-	-	2923	1
#N/A	HORVU1Hr1G060480	chr1H_439177623_C/T	1H:439177623-439177623	T	downstream_gene_variant	MODIFIER	HORVU1Hr1G060480.6	-	-	-	-	-	-	-	2588	1
#N/A	HORVU1Hr1G060480	chr1H_439177623_C/T	1H:439177623-439177623	T	downstream_gene_variant	MODIFIER	HORVU1Hr1G060480.7	-	-	-	-	-	-	-	1829	1
#N/A	HORVU1Hr1G060480	chr1H_439177623_C/T	1H:439177623-439177623	T	downstream_gene_variant	MODIFIER	HORVU1Hr1G060480.8	-	-	-	-	-	-	-	2655	1
#N/A	HORVU1Hr1G060480	chr1H_439177623_C/T	1H:439177623-439177623	T	downstream_gene_variant	MODIFIER	HORVU1Hr1G060480.9	-	-	-	-	-	-	-	2975	1
DRF1	HORVU1Hr1G060490	chr1H_439177623_C/T	1H:439177623-439177623	T	missense_variant	MODERATE	HORVU1Hr1G060490.1	1/1	-	2323	670	224	V/I	Gtc/Atc	-	-1
DRF1	HORVU1Hr1G060490	chr1H_439177623_C/T	1H:439177623-439177623	T	missense_variant	MODERATE	HORVU1Hr1G060490.2	2/2	-	1493	670	224	V/I	Gtc/Atc	-	-1
DRF1	HORVU1Hr1G060490	chr1H_439177623_C/T	1H:439177623-439177623	T	missense_variant	MODERATE	HORVU1Hr1G060490.3	3/3	-	1446	670	224	V/I	Gtc/Atc	-	-1
DRF1	HORVU1Hr1G060490	chr1H_439177623_C/T	1H:439177623-439177623	T	missense_variant	MODERATE	HORVU1Hr1G060490.4	2/2	-	1690	979	327	V/I	Gtc/Atc	-	-1
DRF1	HORVU1Hr1G060490	chr1H_439177623_C/T	1H:439177623-439177623	T	missense_variant	MODERATE	HORVU1Hr1G060490.5	3/3	-	1581	1165	389	V/I	Gtc/Atc	-	-1
DRF1	HORVU1Hr1G060490	chr1H_439177623_C/T	1H:439177623-439177623	T	intron_variant	MODIFIER	HORVU1Hr1G060490.6	-	1/1	-	-	-	-	-	-	-1
#N/A	HORVU1Hr1G060480	chr1H_439177667_G/T	1H:439177667-439177667	T	downstream_gene_variant	MODIFIER	HORVU1Hr1G060480.10	-	-	-	-	-	-	-	2860	1
#N/A	HORVU1Hr1G060480	chr1H_439177667_G/T	1H:439177667-439177667	T	downstream_gene_variant	MODIFIER	HORVU1Hr1G060480.11	-	-	-	-	-	-	-	2860	1
#N/A	HORVU1Hr1G060480	chr1H_439177667_G/T	1H:439177667-439177667	T	downstream_gene_variant	MODIFIER	HORVU1Hr1G060480.12	-	-	-	-	-	-	-	2464	1
#N/A	HORVU1Hr1G060480	chr1H_439177667_G/T	1H:439177667-439177667	T	downstream_gene_variant	MODIFIER	HORVU1Hr1G060480.2	-	-	-	-	-	-	-	2544	1
#N/A	HORVU1Hr1G060480	chr1H_439177667_G/T	1H:439177667-439177667	T	downstream_gene_variant	MODIFIER	HORVU1Hr1G060480.3	-	-	-	-	-	-	-	2923	1
#N/A	HORVU1Hr1G060480	chr1H_439177667_G/T	1H:439177667-439177667	T	downstream_gene_variant	MODIFIER	HORVU1Hr1G060480.4	-	-	-	-	-	-	-	2967	1
#N/A	HORVU1Hr1G060480	chr1H_439177667_G/T	1H:439177667-439177667	T	downstream_gene_variant	MODIFIER	HORVU1Hr1G060480.5	-	-	-	-	-	-	-	2967	1
#N/A	HORVU1Hr1G060480	chr1H_439177667_G/T	1H:439177667-439177667	T	downstream_gene_variant	MODIFIER	HORVU1Hr1G060480.6	-	-	-	-	-	-	-	2632	1
#N/A	HORVU1Hr1G060480	chr1H_439177667_G/T	1H:439177667-439177667	T	downstream_gene_variant	MODIFIER	HORVU1Hr1G060480.7	-	-	-	-	-	-	-	1873	1
#N/A	HORVU1Hr1G060480	chr1H_439177667_G/T	1H:439177667-439177667	T	downstream_gene_variant	MODIFIER	HORVU1Hr1G060480.8	-	-	-	-	-	-	-	2699	1
#N/A	HORVU1Hr1G060480	chr1H_439177667_G/T	1H:439177667-439177667	T	downstream_gene_variant	MODIFIER	HORVU1Hr1G060480.9	-	-	-	-	-	-	-	3019	1
DRF1	HORVU1Hr1G060490	chr1H_439177667_G/T	1H:439177667-439177667	T	missense_variant	MODERATE	HORVU1Hr1G060490.1	1/1	-	2279	626	209	A/D	gCt/gAt	-	-1
DRF1	HORVU1Hr1G060490	chr1H_439177667_G/T	1H:439177667-439177667	T	missense_variant	MODERATE	HORVU1Hr1G060490.2	2/2	-	1449	626	209	A/D	gCt/gAt	-	-1
DRF1	HORVU1Hr1G060490	chr1H_439177667_G/T	1H:439177667-439177667	T	missense_variant	MODERATE	HORVU1Hr1G060490.3	3/3	-	1402	626	209	A/D	gCt/gAt	-	-1
DRF1	HORVU1Hr1G060490	chr1H_439177667_G/T	1H:439177667-439177667	T	missense_variant	MODERATE	HORVU1Hr1G060490.4	2/2	-	1646	935	312	A/D	gCt/gAt	-	-1
DRF1	HORVU1Hr1G060490	chr1H_439177667_G/T	1H:439177667-439177667	T	missense_variant	MODERATE	HORVU1Hr1G060490.5	3/3	-	1537	1121	374	A/D	gCt/gAt	-	-1
DRF1	HORVU1Hr1G060490	chr1H_439177667_G/T	1H:439177667-439177667	T	missense_variant	MODERATE	HORVU1Hr1G060490.6	1/2	-	974	626	209	A/D	gCt/gAt	-	-1
#N/A	HORVU1Hr1G060480	chr1H_439177729_T/C	1H:439177729-439177729	C	downstream_gene_variant	MODIFIER	HORVU1Hr1G060480.10	-	-	-	-	-	-	-	2922	1
#N/A	HORVU1Hr1G060480	chr1H_439177729_T/C	1H:439177729-439177729	C	downstream_gene_variant	MODIFIER	HORVU1Hr1G060480.11	-	-	-	-	-	-	-	2922	1
#N/A	HORVU1Hr1G060480	chr1H_439177729_T/C	1H:439177729-439177729	C	downstream_gene_variant	MODIFIER	HORVU1Hr1G060480.12	-	-	-	-	-	-	-	2526	1
#N/A	HORVU1Hr1G060480	chr1H_439177729_T/C	1H:439177729-439177729	C	downstream_gene_variant	MODIFIER	HORVU1Hr1G060480.2	-	-	-	-	-	-	-	2606	1
#N/A	HORVU1Hr1G060480	chr1H_439177729_T/C	1H:439177729-439177729	C	downstream_gene_variant	MODIFIER	HORVU1Hr1G060480.3	-	-	-	-	-	-	-	2985	1
#N/A	HORVU1Hr1G060480	chr1H_439177729_T/C	1H:439177729-439177729	C	downstream_gene_variant	MODIFIER	HORVU1Hr1G060480.4	-	-	-	-	-	-	-	3029	1
#N/A	HORVU1Hr1G060480	chr1H_439177729_T/C	1H:439177729-439177729	C	downstream_gene_variant	MODIFIER	HORVU1Hr1G060480.5	-	-	-	-	-	-	-	3029	1
#N/A	HORVU1Hr1G060480	chr1H_439177729_T/C	1H:439177729-439177729	C	downstream_gene_variant	MODIFIER	HORVU1Hr1G060480.6	-	-	-	-	-	-	-	2694	1
#N/A	HORVU1Hr1G060480	chr1H_439177729_T/C	1H:439177729-439177729	C	downstream_gene_variant	MODIFIER	HORVU1Hr1G060480.7	-	-	-	-	-	-	-	1935	1
#N/A	HORVU1Hr1G060480	chr1H_439177729_T/C	1H:439177729-439177729	C	downstream_gene_variant	MODIFIER	HORVU1Hr1G060480.8	-	-	-	-	-	-	-	2761	1
#N/A	HORVU1Hr1G060480	chr1H_439177729_T/C	1H:439177729-439177729	C	downstream_gene_variant	MODIFIER	HORVU1Hr1G060480.9	-	-	-	-	-	-	-	3081	1
DRF1	HORVU1Hr1G060490	chr1H_439177729_T/C	1H:439177729-439177729	C	missense_variant	MODERATE	HORVU1Hr1G060490.1	1/1	-	2217	564	188	I/M	atA/atG	-	-1
DRF1	HORVU1Hr1G060490	chr1H_439177729_T/C	1H:439177729-439177729	C	missense_variant	MODERATE	HORVU1Hr1G060490.2	2/2	-	1387	564	188	I/M	atA/atG	-	-1
DRF1	HORVU1Hr1G060490	chr1H_439177729_T/C	1H:439177729-439177729	C	missense_variant	MODERATE	HORVU1Hr1G060490.3	3/3	-	1340	564	188	I/M	atA/atG	-	-1
DRF1	HORVU1Hr1G060490	chr1H_439177729_T/C	1H:439177729-439177729	C	missense_variant	MODERATE	HORVU1Hr1G060490.4	2/2	-	1584	873	291	I/M	atA/atG	-	-1
DRF1	HORVU1Hr1G060490	chr1H_439177729_T/C	1H:439177729-439177729	C	missense_variant	MODERATE	HORVU1Hr1G060490.5	3/3	-	1475	1059	353	I/M	atA/atG	-	-1
DRF1	HORVU1Hr1G060490	chr1H_439177729_T/C	1H:439177729-439177729	C	missense_variant	MODERATE	HORVU1Hr1G060490.6	1/2	-	912	564	188	I/M	atA/atG	-	-1
#N/A	HORVU1Hr1G060480	chr1H_439177943_A/C	1H:439177943-439177943	C	downstream_gene_variant	MODIFIER	HORVU1Hr1G060480.10	-	-	-	-	-	-	-	3136	1
#N/A	HORVU1Hr1G060480	chr1H_439177943_A/C	1H:439177943-439177943	C	downstream_gene_variant	MODIFIER	HORVU1Hr1G060480.11	-	-	-	-	-	-	-	3136	1
#N/A	HORVU1Hr1G060480	chr1H_439177943_A/C	1H:439177943-439177943	C	downstream_gene_variant	MODIFIER	HORVU1Hr1G060480.12	-	-	-	-	-	-	-	2740	1
#N/A	HORVU1Hr1G060480	chr1H_439177943_A/C	1H:439177943-439177943	C	downstream_gene_variant	MODIFIER	HORVU1Hr1G060480.2	-	-	-	-	-	-	-	2820	1
#N/A	HORVU1Hr1G060480	chr1H_439177943_A/C	1H:439177943-439177943	C	downstream_gene_variant	MODIFIER	HORVU1Hr1G060480.3	-	-	-	-	-	-	-	3199	1
#N/A	HORVU1Hr1G060480	chr1H_439177943_A/C	1H:439177943-439177943	C	downstream_gene_variant	MODIFIER	HORVU1Hr1G060480.4	-	-	-	-	-	-	-	3243	1
#N/A	HORVU1Hr1G060480	chr1H_439177943_A/C	1H:439177943-439177943	C	downstream_gene_variant	MODIFIER	HORVU1Hr1G060480.5	-	-	-	-	-	-	-	3243	1
#N/A	HORVU1Hr1G060480	chr1H_439177943_A/C	1H:439177943-439177943	C	downstream_gene_variant	MODIFIER	HORVU1Hr1G060480.6	-	-	-	-	-	-	-	2908	1
#N/A	HORVU1Hr1G060480	chr1H_439177943_A/C	1H:439177943-439177943	C	downstream_gene_variant	MODIFIER	HORVU1Hr1G060480.7	-	-	-	-	-	-	-	2149	1
#N/A	HORVU1Hr1G060480	chr1H_439177943_A/C	1H:439177943-439177943	C	downstream_gene_variant	MODIFIER	HORVU1Hr1G060480.8	-	-	-	-	-	-	-	2975	1
#N/A	HORVU1Hr1G060480	chr1H_439177943_A/C	1H:439177943-439177943	C	downstream_gene_variant	MODIFIER	HORVU1Hr1G060480.9	-	-	-	-	-	-	-	3295	1
DRF1	HORVU1Hr1G060490	chr1H_439177943_A/C	1H:439177943-439177943	C	missense_variant	MODERATE	HORVU1Hr1G060490.1	1/1	-	2003	350	117	L/R	cTa/cGa	-	-1
DRF1	HORVU1Hr1G060490	chr1H_439177943_A/C	1H:439177943-439177943	C	missense_variant	MODERATE	HORVU1Hr1G060490.2	2/2	-	1173	350	117	L/R	cTa/cGa	-	-1
DRF1	HORVU1Hr1G060490	chr1H_439177943_A/C	1H:439177943-439177943	C	missense_variant	MODERATE	HORVU1Hr1G060490.3	3/3	-	1126	350	117	L/R	cTa/cGa	-	-1
DRF1	HORVU1Hr1G060490	chr1H_439177943_A/C	1H:439177943-439177943	C	missense_variant	MODERATE	HORVU1Hr1G060490.4	2/2	-	1370	659	220	L/R	cTa/cGa	-	-1
DRF1	HORVU1Hr1G060490	chr1H_439177943_A/C	1H:439177943-439177943	C	missense_variant	MODERATE	HORVU1Hr1G060490.5	3/3	-	1261	845	282	L/R	cTa/cGa	-	-1
DRF1	HORVU1Hr1G060490	chr1H_439177943_A/C	1H:439177943-439177943	C	missense_variant	MODERATE	HORVU1Hr1G060490.6	1/2	-	698	350	117	L/R	cTa/cGa	-	-1
#N/A	HORVU1Hr1G060480	chr1H_439177957_C/T	1H:439177957-439177957	T	downstream_gene_variant	MODIFIER	HORVU1Hr1G060480.10	-	-	-	-	-	-	-	3150	1
#N/A	HORVU1Hr1G060480	chr1H_439177957_C/T	1H:439177957-439177957	T	downstream_gene_variant	MODIFIER	HORVU1Hr1G060480.11	-	-	-	-	-	-	-	3150	1
#N/A	HORVU1Hr1G060480	chr1H_439177957_C/T	1H:439177957-439177957	T	downstream_gene_variant	MODIFIER	HORVU1Hr1G060480.12	-	-	-	-	-	-	-	2754	1
#N/A	HORVU1Hr1G060480	chr1H_439177957_C/T	1H:439177957-439177957	T	downstream_gene_variant	MODIFIER	HORVU1Hr1G060480.2	-	-	-	-	-	-	-	2834	1
#N/A	HORVU1Hr1G060480	chr1H_439177957_C/T	1H:439177957-439177957	T	downstream_gene_variant	MODIFIER	HORVU1Hr1G060480.3	-	-	-	-	-	-	-	3213	1
#N/A	HORVU1Hr1G060480	chr1H_439177957_C/T	1H:439177957-439177957	T	downstream_gene_variant	MODIFIER	HORVU1Hr1G060480.4	-	-	-	-	-	-	-	3257	1
#N/A	HORVU1Hr1G060480	chr1H_439177957_C/T	1H:439177957-439177957	T	downstream_gene_variant	MODIFIER	HORVU1Hr1G060480.5	-	-	-	-	-	-	-	3257	1
#N/A	HORVU1Hr1G060480	chr1H_439177957_C/T	1H:439177957-439177957	T	downstream_gene_variant	MODIFIER	HORVU1Hr1G060480.6	-	-	-	-	-	-	-	2922	1
#N/A	HORVU1Hr1G060480	chr1H_439177957_C/T	1H:439177957-439177957	T	downstream_gene_variant	MODIFIER	HORVU1Hr1G060480.7	-	-	-	-	-	-	-	2163	1
#N/A	HORVU1Hr1G060480	chr1H_439177957_C/T	1H:439177957-439177957	T	downstream_gene_variant	MODIFIER	HORVU1Hr1G060480.8	-	-	-	-	-	-	-	2989	1
#N/A	HORVU1Hr1G060480	chr1H_439177957_C/T	1H:439177957-439177957	T	downstream_gene_variant	MODIFIER	HORVU1Hr1G060480.9	-	-	-	-	-	-	-	3309	1
DRF1	HORVU1Hr1G060490	chr1H_439177957_C/T	1H:439177957-439177957	T	synonymous_variant	LOW	HORVU1Hr1G060490.1	1/1	-	1989	336	112	S	tcG/tcA	-	-1
DRF1	HORVU1Hr1G060490	chr1H_439177957_C/T	1H:439177957-439177957	T	synonymous_variant	LOW	HORVU1Hr1G060490.2	2/2	-	1159	336	112	S	tcG/tcA	-	-1
DRF1	HORVU1Hr1G060490	chr1H_439177957_C/T	1H:439177957-439177957	T	synonymous_variant	LOW	HORVU1Hr1G060490.3	3/3	-	1112	336	112	S	tcG/tcA	-	-1
DRF1	HORVU1Hr1G060490	chr1H_439177957_C/T	1H:439177957-439177957	T	synonymous_variant	LOW	HORVU1Hr1G060490.4	2/2	-	1356	645	215	S	tcG/tcA	-	-1
DRF1	HORVU1Hr1G060490	chr1H_439177957_C/T	1H:439177957-439177957	T	synonymous_variant	LOW	HORVU1Hr1G060490.5	3/3	-	1247	831	277	S	tcG/tcA	-	-1
DRF1	HORVU1Hr1G060490	chr1H_439177957_C/T	1H:439177957-439177957	T	synonymous_variant	LOW	HORVU1Hr1G060490.6	1/2	-	684	336	112	S	tcG/tcA	-	-1
#N/A	HORVU1Hr1G060480	chr1H_439178058_C/A	1H:439178058-439178058	A	downstream_gene_variant	MODIFIER	HORVU1Hr1G060480.10	-	-	-	-	-	-	-	3251	1
#N/A	HORVU1Hr1G060480	chr1H_439178058_C/A	1H:439178058-439178058	A	downstream_gene_variant	MODIFIER	HORVU1Hr1G060480.11	-	-	-	-	-	-	-	3251	1
#N/A	HORVU1Hr1G060480	chr1H_439178058_C/A	1H:439178058-439178058	A	downstream_gene_variant	MODIFIER	HORVU1Hr1G060480.12	-	-	-	-	-	-	-	2855	1
#N/A	HORVU1Hr1G060480	chr1H_439178058_C/A	1H:439178058-439178058	A	downstream_gene_variant	MODIFIER	HORVU1Hr1G060480.2	-	-	-	-	-	-	-	2935	1
#N/A	HORVU1Hr1G060480	chr1H_439178058_C/A	1H:439178058-439178058	A	downstream_gene_variant	MODIFIER	HORVU1Hr1G060480.3	-	-	-	-	-	-	-	3314	1
#N/A	HORVU1Hr1G060480	chr1H_439178058_C/A	1H:439178058-439178058	A	downstream_gene_variant	MODIFIER	HORVU1Hr1G060480.4	-	-	-	-	-	-	-	3358	1
#N/A	HORVU1Hr1G060480	chr1H_439178058_C/A	1H:439178058-439178058	A	downstream_gene_variant	MODIFIER	HORVU1Hr1G060480.5	-	-	-	-	-	-	-	3358	1
#N/A	HORVU1Hr1G060480	chr1H_439178058_C/A	1H:439178058-439178058	A	downstream_gene_variant	MODIFIER	HORVU1Hr1G060480.6	-	-	-	-	-	-	-	3023	1
#N/A	HORVU1Hr1G060480	chr1H_439178058_C/A	1H:439178058-439178058	A	downstream_gene_variant	MODIFIER	HORVU1Hr1G060480.7	-	-	-	-	-	-	-	2264	1
#N/A	HORVU1Hr1G060480	chr1H_439178058_C/A	1H:439178058-439178058	A	downstream_gene_variant	MODIFIER	HORVU1Hr1G060480.8	-	-	-	-	-	-	-	3090	1
#N/A	HORVU1Hr1G060480	chr1H_439178058_C/A	1H:439178058-439178058	A	downstream_gene_variant	MODIFIER	HORVU1Hr1G060480.9	-	-	-	-	-	-	-	3410	1
DRF1	HORVU1Hr1G060490	chr1H_439178058_C/A	1H:439178058-439178058	A	missense_variant	MODERATE	HORVU1Hr1G060490.1	1/1	-	1888	235	79	A/S	Gct/Tct	-	-1
DRF1	HORVU1Hr1G060490	chr1H_439178058_C/A	1H:439178058-439178058	A	missense_variant	MODERATE	HORVU1Hr1G060490.2	2/2	-	1058	235	79	A/S	Gct/Tct	-	-1
DRF1	HORVU1Hr1G060490	chr1H_439178058_C/A	1H:439178058-439178058	A	missense_variant	MODERATE	HORVU1Hr1G060490.3	3/3	-	1011	235	79	A/S	Gct/Tct	-	-1
DRF1	HORVU1Hr1G060490	chr1H_439178058_C/A	1H:439178058-439178058	A	missense_variant	MODERATE	HORVU1Hr1G060490.4	2/2	-	1255	544	182	A/S	Gct/Tct	-	-1
DRF1	HORVU1Hr1G060490	chr1H_439178058_C/A	1H:439178058-439178058	A	missense_variant	MODERATE	HORVU1Hr1G060490.5	3/3	-	1146	730	244	A/S	Gct/Tct	-	-1
DRF1	HORVU1Hr1G060490	chr1H_439178058_C/A	1H:439178058-439178058	A	missense_variant	MODERATE	HORVU1Hr1G060490.6	1/2	-	583	235	79	A/S	Gct/Tct	-	-1
#N/A	HORVU1Hr1G060480	chr1H_439178080_C/T	1H:439178080-439178080	T	downstream_gene_variant	MODIFIER	HORVU1Hr1G060480.10	-	-	-	-	-	-	-	3273	1
#N/A	HORVU1Hr1G060480	chr1H_439178080_C/T	1H:439178080-439178080	T	downstream_gene_variant	MODIFIER	HORVU1Hr1G060480.11	-	-	-	-	-	-	-	3273	1
#N/A	HORVU1Hr1G060480	chr1H_439178080_C/T	1H:439178080-439178080	T	downstream_gene_variant	MODIFIER	HORVU1Hr1G060480.12	-	-	-	-	-	-	-	2877	1
#N/A	HORVU1Hr1G060480	chr1H_439178080_C/T	1H:439178080-439178080	T	downstream_gene_variant	MODIFIER	HORVU1Hr1G060480.2	-	-	-	-	-	-	-	2957	1
#N/A	HORVU1Hr1G060480	chr1H_439178080_C/T	1H:439178080-439178080	T	downstream_gene_variant	MODIFIER	HORVU1Hr1G060480.3	-	-	-	-	-	-	-	3336	1
#N/A	HORVU1Hr1G060480	chr1H_439178080_C/T	1H:439178080-439178080	T	downstream_gene_variant	MODIFIER	HORVU1Hr1G060480.4	-	-	-	-	-	-	-	3380	1
#N/A	HORVU1Hr1G060480	chr1H_439178080_C/T	1H:439178080-439178080	T	downstream_gene_variant	MODIFIER	HORVU1Hr1G060480.5	-	-	-	-	-	-	-	3380	1
#N/A	HORVU1Hr1G060480	chr1H_439178080_C/T	1H:439178080-439178080	T	downstream_gene_variant	MODIFIER	HORVU1Hr1G060480.6	-	-	-	-	-	-	-	3045	1
#N/A	HORVU1Hr1G060480	chr1H_439178080_C/T	1H:439178080-439178080	T	downstream_gene_variant	MODIFIER	HORVU1Hr1G060480.7	-	-	-	-	-	-	-	2286	1
#N/A	HORVU1Hr1G060480	chr1H_439178080_C/T	1H:439178080-439178080	T	downstream_gene_variant	MODIFIER	HORVU1Hr1G060480.8	-	-	-	-	-	-	-	3112	1
#N/A	HORVU1Hr1G060480	chr1H_439178080_C/T	1H:439178080-439178080	T	downstream_gene_variant	MODIFIER	HORVU1Hr1G060480.9	-	-	-	-	-	-	-	3432	1
DRF1	HORVU1Hr1G060490	chr1H_439178080_C/T	1H:439178080-439178080	T	synonymous_variant	LOW	HORVU1Hr1G060490.1	1/1	-	1866	213	71	V	gtG/gtA	-	-1
DRF1	HORVU1Hr1G060490	chr1H_439178080_C/T	1H:439178080-439178080	T	synonymous_variant	LOW	HORVU1Hr1G060490.2	2/2	-	1036	213	71	V	gtG/gtA	-	-1
DRF1	HORVU1Hr1G060490	chr1H_439178080_C/T	1H:439178080-439178080	T	synonymous_variant	LOW	HORVU1Hr1G060490.3	3/3	-	989	213	71	V	gtG/gtA	-	-1
DRF1	HORVU1Hr1G060490	chr1H_439178080_C/T	1H:439178080-439178080	T	synonymous_variant	LOW	HORVU1Hr1G060490.4	2/2	-	1233	522	174	V	gtG/gtA	-	-1
DRF1	HORVU1Hr1G060490	chr1H_439178080_C/T	1H:439178080-439178080	T	synonymous_variant	LOW	HORVU1Hr1G060490.5	3/3	-	1124	708	236	V	gtG/gtA	-	-1
DRF1	HORVU1Hr1G060490	chr1H_439178080_C/T	1H:439178080-439178080	T	synonymous_variant	LOW	HORVU1Hr1G060490.6	1/2	-	561	213	71	V	gtG/gtA	-	-1
#N/A	HORVU1Hr1G060480	chr1H_439178261_T/C	1H:439178261-439178261	C	downstream_gene_variant	MODIFIER	HORVU1Hr1G060480.10	-	-	-	-	-	-	-	3454	1
#N/A	HORVU1Hr1G060480	chr1H_439178261_T/C	1H:439178261-439178261	C	downstream_gene_variant	MODIFIER	HORVU1Hr1G060480.11	-	-	-	-	-	-	-	3454	1
#N/A	HORVU1Hr1G060480	chr1H_439178261_T/C	1H:439178261-439178261	C	downstream_gene_variant	MODIFIER	HORVU1Hr1G060480.12	-	-	-	-	-	-	-	3058	1
#N/A	HORVU1Hr1G060480	chr1H_439178261_T/C	1H:439178261-439178261	C	downstream_gene_variant	MODIFIER	HORVU1Hr1G060480.2	-	-	-	-	-	-	-	3138	1
#N/A	HORVU1Hr1G060480	chr1H_439178261_T/C	1H:439178261-439178261	C	downstream_gene_variant	MODIFIER	HORVU1Hr1G060480.3	-	-	-	-	-	-	-	3517	1
#N/A	HORVU1Hr1G060480	chr1H_439178261_T/C	1H:439178261-439178261	C	downstream_gene_variant	MODIFIER	HORVU1Hr1G060480.4	-	-	-	-	-	-	-	3561	1
#N/A	HORVU1Hr1G060480	chr1H_439178261_T/C	1H:439178261-439178261	C	downstream_gene_variant	MODIFIER	HORVU1Hr1G060480.5	-	-	-	-	-	-	-	3561	1
#N/A	HORVU1Hr1G060480	chr1H_439178261_T/C	1H:439178261-439178261	C	downstream_gene_variant	MODIFIER	HORVU1Hr1G060480.6	-	-	-	-	-	-	-	3226	1
#N/A	HORVU1Hr1G060480	chr1H_439178261_T/C	1H:439178261-439178261	C	downstream_gene_variant	MODIFIER	HORVU1Hr1G060480.7	-	-	-	-	-	-	-	2467	1
#N/A	HORVU1Hr1G060480	chr1H_439178261_T/C	1H:439178261-439178261	C	downstream_gene_variant	MODIFIER	HORVU1Hr1G060480.8	-	-	-	-	-	-	-	3293	1
#N/A	HORVU1Hr1G060480	chr1H_439178261_T/C	1H:439178261-439178261	C	downstream_gene_variant	MODIFIER	HORVU1Hr1G060480.9	-	-	-	-	-	-	-	3613	1
DRF1	HORVU1Hr1G060490	chr1H_439178261_T/C	1H:439178261-439178261	C	missense_variant	MODERATE	HORVU1Hr1G060490.1	1/1	-	1685	32	11	Q/R	cAa/cGa	-	-1
DRF1	HORVU1Hr1G060490	chr1H_439178261_T/C	1H:439178261-439178261	C	missense_variant	MODERATE	HORVU1Hr1G060490.2	2/2	-	855	32	11	Q/R	cAa/cGa	-	-1
DRF1	HORVU1Hr1G060490	chr1H_439178261_T/C	1H:439178261-439178261	C	missense_variant	MODERATE	HORVU1Hr1G060490.3	3/3	-	808	32	11	Q/R	cAa/cGa	-	-1
DRF1	HORVU1Hr1G060490	chr1H_439178261_T/C	1H:439178261-439178261	C	missense_variant	MODERATE	HORVU1Hr1G060490.4	2/2	-	1052	341	114	Q/R	cAa/cGa	-	-1
DRF1	HORVU1Hr1G060490	chr1H_439178261_T/C	1H:439178261-439178261	C	missense_variant	MODERATE	HORVU1Hr1G060490.5	3/3	-	943	527	176	Q/R	cAa/cGa	-	-1
DRF1	HORVU1Hr1G060490	chr1H_439178261_T/C	1H:439178261-439178261	C	missense_variant	MODERATE	HORVU1Hr1G060490.6	1/2	-	380	32	11	Q/R	cAa/cGa	-	-1
#N/A	HORVU1Hr1G060480	chr1H_439178351_T/C	1H:439178351-439178351	C	downstream_gene_variant	MODIFIER	HORVU1Hr1G060480.10	-	-	-	-	-	-	-	3544	1
#N/A	HORVU1Hr1G060480	chr1H_439178351_T/C	1H:439178351-439178351	C	downstream_gene_variant	MODIFIER	HORVU1Hr1G060480.11	-	-	-	-	-	-	-	3544	1
#N/A	HORVU1Hr1G060480	chr1H_439178351_T/C	1H:439178351-439178351	C	downstream_gene_variant	MODIFIER	HORVU1Hr1G060480.12	-	-	-	-	-	-	-	3148	1
#N/A	HORVU1Hr1G060480	chr1H_439178351_T/C	1H:439178351-439178351	C	downstream_gene_variant	MODIFIER	HORVU1Hr1G060480.2	-	-	-	-	-	-	-	3228	1
#N/A	HORVU1Hr1G060480	chr1H_439178351_T/C	1H:439178351-439178351	C	downstream_gene_variant	MODIFIER	HORVU1Hr1G060480.3	-	-	-	-	-	-	-	3607	1
#N/A	HORVU1Hr1G060480	chr1H_439178351_T/C	1H:439178351-439178351	C	downstream_gene_variant	MODIFIER	HORVU1Hr1G060480.4	-	-	-	-	-	-	-	3651	1
#N/A	HORVU1Hr1G060480	chr1H_439178351_T/C	1H:439178351-439178351	C	downstream_gene_variant	MODIFIER	HORVU1Hr1G060480.5	-	-	-	-	-	-	-	3651	1
#N/A	HORVU1Hr1G060480	chr1H_439178351_T/C	1H:439178351-439178351	C	downstream_gene_variant	MODIFIER	HORVU1Hr1G060480.6	-	-	-	-	-	-	-	3316	1
#N/A	HORVU1Hr1G060480	chr1H_439178351_T/C	1H:439178351-439178351	C	downstream_gene_variant	MODIFIER	HORVU1Hr1G060480.7	-	-	-	-	-	-	-	2557	1
#N/A	HORVU1Hr1G060480	chr1H_439178351_T/C	1H:439178351-439178351	C	downstream_gene_variant	MODIFIER	HORVU1Hr1G060480.8	-	-	-	-	-	-	-	3383	1
#N/A	HORVU1Hr1G060480	chr1H_439178351_T/C	1H:439178351-439178351	C	downstream_gene_variant	MODIFIER	HORVU1Hr1G060480.9	-	-	-	-	-	-	-	3703	1
DRF1	HORVU1Hr1G060490	chr1H_439178351_T/C	1H:439178351-439178351	C	5_prime_UTR_variant	MODIFIER	HORVU1Hr1G060490.1	1/1	-	1595	-	-	-	-	-	-1
DRF1	HORVU1Hr1G060490	chr1H_439178351_T/C	1H:439178351-439178351	C	5_prime_UTR_variant	MODIFIER	HORVU1Hr1G060490.2	2/2	-	765	-	-	-	-	-	-1
DRF1	HORVU1Hr1G060490	chr1H_439178351_T/C	1H:439178351-439178351	C	5_prime_UTR_variant	MODIFIER	HORVU1Hr1G060490.3	3/3	-	718	-	-	-	-	-	-1
DRF1	HORVU1Hr1G060490	chr1H_439178351_T/C	1H:439178351-439178351	C	missense_variant	MODERATE	HORVU1Hr1G060490.4	2/2	-	962	251	84	D/G	gAt/gGt	-	-1
DRF1	HORVU1Hr1G060490	chr1H_439178351_T/C	1H:439178351-439178351	C	missense_variant	MODERATE	HORVU1Hr1G060490.5	3/3	-	853	437	146	D/G	gAt/gGt	-	-1
DRF1	HORVU1Hr1G060490	chr1H_439178351_T/C	1H:439178351-439178351	C	5_prime_UTR_variant	MODIFIER	HORVU1Hr1G060490.6	1/2	-	290	-	-	-	-	-	-1
#N/A	HORVU1Hr1G060480	chr1H_439178693_C/A	1H:439178693-439178693	A	downstream_gene_variant	MODIFIER	HORVU1Hr1G060480.10	-	-	-	-	-	-	-	3886	1
#N/A	HORVU1Hr1G060480	chr1H_439178693_C/A	1H:439178693-439178693	A	downstream_gene_variant	MODIFIER	HORVU1Hr1G060480.11	-	-	-	-	-	-	-	3886	1
#N/A	HORVU1Hr1G060480	chr1H_439178693_C/A	1H:439178693-439178693	A	downstream_gene_variant	MODIFIER	HORVU1Hr1G060480.12	-	-	-	-	-	-	-	3490	1
#N/A	HORVU1Hr1G060480	chr1H_439178693_C/A	1H:439178693-439178693	A	downstream_gene_variant	MODIFIER	HORVU1Hr1G060480.2	-	-	-	-	-	-	-	3570	1
#N/A	HORVU1Hr1G060480	chr1H_439178693_C/A	1H:439178693-439178693	A	downstream_gene_variant	MODIFIER	HORVU1Hr1G060480.3	-	-	-	-	-	-	-	3949	1
#N/A	HORVU1Hr1G060480	chr1H_439178693_C/A	1H:439178693-439178693	A	downstream_gene_variant	MODIFIER	HORVU1Hr1G060480.4	-	-	-	-	-	-	-	3993	1
#N/A	HORVU1Hr1G060480	chr1H_439178693_C/A	1H:439178693-439178693	A	downstream_gene_variant	MODIFIER	HORVU1Hr1G060480.5	-	-	-	-	-	-	-	3993	1
#N/A	HORVU1Hr1G060480	chr1H_439178693_C/A	1H:439178693-439178693	A	downstream_gene_variant	MODIFIER	HORVU1Hr1G060480.6	-	-	-	-	-	-	-	3658	1
#N/A	HORVU1Hr1G060480	chr1H_439178693_C/A	1H:439178693-439178693	A	downstream_gene_variant	MODIFIER	HORVU1Hr1G060480.7	-	-	-	-	-	-	-	2899	1
#N/A	HORVU1Hr1G060480	chr1H_439178693_C/A	1H:439178693-439178693	A	downstream_gene_variant	MODIFIER	HORVU1Hr1G060480.8	-	-	-	-	-	-	-	3725	1
#N/A	HORVU1Hr1G060480	chr1H_439178693_C/A	1H:439178693-439178693	A	downstream_gene_variant	MODIFIER	HORVU1Hr1G060480.9	-	-	-	-	-	-	-	4045	1
DRF1	HORVU1Hr1G060490	chr1H_439178693_C/A	1H:439178693-439178693	A	5_prime_UTR_variant	MODIFIER	HORVU1Hr1G060490.1	1/1	-	1253	-	-	-	-	-	-1
DRF1	HORVU1Hr1G060490	chr1H_439178693_C/A	1H:439178693-439178693	A	intron_variant	MODIFIER	HORVU1Hr1G060490.2	-	1/1	-	-	-	-	-	-	-1
DRF1	HORVU1Hr1G060490	chr1H_439178693_C/A	1H:439178693-439178693	A	intron_variant	MODIFIER	HORVU1Hr1G060490.3	-	2/2	-	-	-	-	-	-	-1
DRF1	HORVU1Hr1G060490	chr1H_439178693_C/A	1H:439178693-439178693	A	intron_variant	MODIFIER	HORVU1Hr1G060490.4	-	1/1	-	-	-	-	-	-	-1
DRF1	HORVU1Hr1G060490	chr1H_439178693_C/A	1H:439178693-439178693	A	intron_variant	MODIFIER	HORVU1Hr1G060490.5	-	2/2	-	-	-	-	-	-	-1
DRF1	HORVU1Hr1G060490	chr1H_439178693_C/A	1H:439178693-439178693	A	upstream_gene_variant	MODIFIER	HORVU1Hr1G060490.6	-	-	-	-	-	-	-	53	-1
#N/A	HORVU1Hr1G060480	chr1H_439178928_C/T	1H:439178928-439178928	T	downstream_gene_variant	MODIFIER	HORVU1Hr1G060480.10	-	-	-	-	-	-	-	4121	1
#N/A	HORVU1Hr1G060480	chr1H_439178928_C/T	1H:439178928-439178928	T	downstream_gene_variant	MODIFIER	HORVU1Hr1G060480.11	-	-	-	-	-	-	-	4121	1
#N/A	HORVU1Hr1G060480	chr1H_439178928_C/T	1H:439178928-439178928	T	downstream_gene_variant	MODIFIER	HORVU1Hr1G060480.12	-	-	-	-	-	-	-	3725	1
#N/A	HORVU1Hr1G060480	chr1H_439178928_C/T	1H:439178928-439178928	T	downstream_gene_variant	MODIFIER	HORVU1Hr1G060480.2	-	-	-	-	-	-	-	3805	1
#N/A	HORVU1Hr1G060480	chr1H_439178928_C/T	1H:439178928-439178928	T	downstream_gene_variant	MODIFIER	HORVU1Hr1G060480.3	-	-	-	-	-	-	-	4184	1
#N/A	HORVU1Hr1G060480	chr1H_439178928_C/T	1H:439178928-439178928	T	downstream_gene_variant	MODIFIER	HORVU1Hr1G060480.4	-	-	-	-	-	-	-	4228	1
#N/A	HORVU1Hr1G060480	chr1H_439178928_C/T	1H:439178928-439178928	T	downstream_gene_variant	MODIFIER	HORVU1Hr1G060480.5	-	-	-	-	-	-	-	4228	1
#N/A	HORVU1Hr1G060480	chr1H_439178928_C/T	1H:439178928-439178928	T	downstream_gene_variant	MODIFIER	HORVU1Hr1G060480.6	-	-	-	-	-	-	-	3893	1
#N/A	HORVU1Hr1G060480	chr1H_439178928_C/T	1H:439178928-439178928	T	downstream_gene_variant	MODIFIER	HORVU1Hr1G060480.7	-	-	-	-	-	-	-	3134	1
#N/A	HORVU1Hr1G060480	chr1H_439178928_C/T	1H:439178928-439178928	T	downstream_gene_variant	MODIFIER	HORVU1Hr1G060480.8	-	-	-	-	-	-	-	3960	1
#N/A	HORVU1Hr1G060480	chr1H_439178928_C/T	1H:439178928-439178928	T	downstream_gene_variant	MODIFIER	HORVU1Hr1G060480.9	-	-	-	-	-	-	-	4280	1
DRF1	HORVU1Hr1G060490	chr1H_439178928_C/T	1H:439178928-439178928	T	5_prime_UTR_variant	MODIFIER	HORVU1Hr1G060490.1	1/1	-	1018	-	-	-	-	-	-1
DRF1	HORVU1Hr1G060490	chr1H_439178928_C/T	1H:439178928-439178928	T	intron_variant	MODIFIER	HORVU1Hr1G060490.2	-	1/1	-	-	-	-	-	-	-1
DRF1	HORVU1Hr1G060490	chr1H_439178928_C/T	1H:439178928-439178928	T	intron_variant	MODIFIER	HORVU1Hr1G060490.3	-	2/2	-	-	-	-	-	-	-1
DRF1	HORVU1Hr1G060490	chr1H_439178928_C/T	1H:439178928-439178928	T	intron_variant	MODIFIER	HORVU1Hr1G060490.4	-	1/1	-	-	-	-	-	-	-1
DRF1	HORVU1Hr1G060490	chr1H_439178928_C/T	1H:439178928-439178928	T	intron_variant	MODIFIER	HORVU1Hr1G060490.5	-	2/2	-	-	-	-	-	-	-1
DRF1	HORVU1Hr1G060490	chr1H_439178928_C/T	1H:439178928-439178928	T	upstream_gene_variant	MODIFIER	HORVU1Hr1G060490.6	-	-	-	-	-	-	-	288	-1
#N/A	HORVU1Hr1G060480	chr1H_439179203_A/G	1H:439179203-439179203	G	downstream_gene_variant	MODIFIER	HORVU1Hr1G060480.10	-	-	-	-	-	-	-	4396	1
#N/A	HORVU1Hr1G060480	chr1H_439179203_A/G	1H:439179203-439179203	G	downstream_gene_variant	MODIFIER	HORVU1Hr1G060480.11	-	-	-	-	-	-	-	4396	1
#N/A	HORVU1Hr1G060480	chr1H_439179203_A/G	1H:439179203-439179203	G	downstream_gene_variant	MODIFIER	HORVU1Hr1G060480.12	-	-	-	-	-	-	-	4000	1
#N/A	HORVU1Hr1G060480	chr1H_439179203_A/G	1H:439179203-439179203	G	downstream_gene_variant	MODIFIER	HORVU1Hr1G060480.2	-	-	-	-	-	-	-	4080	1
#N/A	HORVU1Hr1G060480	chr1H_439179203_A/G	1H:439179203-439179203	G	downstream_gene_variant	MODIFIER	HORVU1Hr1G060480.3	-	-	-	-	-	-	-	4459	1
#N/A	HORVU1Hr1G060480	chr1H_439179203_A/G	1H:439179203-439179203	G	downstream_gene_variant	MODIFIER	HORVU1Hr1G060480.4	-	-	-	-	-	-	-	4503	1
#N/A	HORVU1Hr1G060480	chr1H_439179203_A/G	1H:439179203-439179203	G	downstream_gene_variant	MODIFIER	HORVU1Hr1G060480.5	-	-	-	-	-	-	-	4503	1
#N/A	HORVU1Hr1G060480	chr1H_439179203_A/G	1H:439179203-439179203	G	downstream_gene_variant	MODIFIER	HORVU1Hr1G060480.6	-	-	-	-	-	-	-	4168	1
#N/A	HORVU1Hr1G060480	chr1H_439179203_A/G	1H:439179203-439179203	G	downstream_gene_variant	MODIFIER	HORVU1Hr1G060480.7	-	-	-	-	-	-	-	3409	1
#N/A	HORVU1Hr1G060480	chr1H_439179203_A/G	1H:439179203-439179203	G	downstream_gene_variant	MODIFIER	HORVU1Hr1G060480.8	-	-	-	-	-	-	-	4235	1
#N/A	HORVU1Hr1G060480	chr1H_439179203_A/G	1H:439179203-439179203	G	downstream_gene_variant	MODIFIER	HORVU1Hr1G060480.9	-	-	-	-	-	-	-	4555	1
DRF1	HORVU1Hr1G060490	chr1H_439179203_A/G	1H:439179203-439179203	G	5_prime_UTR_variant	MODIFIER	HORVU1Hr1G060490.1	1/1	-	743	-	-	-	-	-	-1
DRF1	HORVU1Hr1G060490	chr1H_439179203_A/G	1H:439179203-439179203	G	intron_variant	MODIFIER	HORVU1Hr1G060490.2	-	1/1	-	-	-	-	-	-	-1
DRF1	HORVU1Hr1G060490	chr1H_439179203_A/G	1H:439179203-439179203	G	intron_variant	MODIFIER	HORVU1Hr1G060490.3	-	2/2	-	-	-	-	-	-	-1
DRF1	HORVU1Hr1G060490	chr1H_439179203_A/G	1H:439179203-439179203	G	missense_variant	MODERATE	HORVU1Hr1G060490.4	1/2	-	743	32	11	L/P	cTg/cCg	-	-1
DRF1	HORVU1Hr1G060490	chr1H_439179203_A/G	1H:439179203-439179203	G	intron_variant	MODIFIER	HORVU1Hr1G060490.5	-	1/2	-	-	-	-	-	-	-1
DRF1	HORVU1Hr1G060490	chr1H_439179203_A/G	1H:439179203-439179203	G	upstream_gene_variant	MODIFIER	HORVU1Hr1G060490.6	-	-	-	-	-	-	-	563	-1
#N/A	HORVU1Hr1G060480	chr1H_439179417_T/A	1H:439179417-439179417	A	downstream_gene_variant	MODIFIER	HORVU1Hr1G060480.10	-	-	-	-	-	-	-	4610	1
#N/A	HORVU1Hr1G060480	chr1H_439179417_T/A	1H:439179417-439179417	A	downstream_gene_variant	MODIFIER	HORVU1Hr1G060480.11	-	-	-	-	-	-	-	4610	1
#N/A	HORVU1Hr1G060480	chr1H_439179417_T/A	1H:439179417-439179417	A	downstream_gene_variant	MODIFIER	HORVU1Hr1G060480.12	-	-	-	-	-	-	-	4214	1
#N/A	HORVU1Hr1G060480	chr1H_439179417_T/A	1H:439179417-439179417	A	downstream_gene_variant	MODIFIER	HORVU1Hr1G060480.2	-	-	-	-	-	-	-	4294	1
#N/A	HORVU1Hr1G060480	chr1H_439179417_T/A	1H:439179417-439179417	A	downstream_gene_variant	MODIFIER	HORVU1Hr1G060480.3	-	-	-	-	-	-	-	4673	1
#N/A	HORVU1Hr1G060480	chr1H_439179417_T/A	1H:439179417-439179417	A	downstream_gene_variant	MODIFIER	HORVU1Hr1G060480.4	-	-	-	-	-	-	-	4717	1
#N/A	HORVU1Hr1G060480	chr1H_439179417_T/A	1H:439179417-439179417	A	downstream_gene_variant	MODIFIER	HORVU1Hr1G060480.5	-	-	-	-	-	-	-	4717	1
#N/A	HORVU1Hr1G060480	chr1H_439179417_T/A	1H:439179417-439179417	A	downstream_gene_variant	MODIFIER	HORVU1Hr1G060480.6	-	-	-	-	-	-	-	4382	1
#N/A	HORVU1Hr1G060480	chr1H_439179417_T/A	1H:439179417-439179417	A	downstream_gene_variant	MODIFIER	HORVU1Hr1G060480.7	-	-	-	-	-	-	-	3623	1
#N/A	HORVU1Hr1G060480	chr1H_439179417_T/A	1H:439179417-439179417	A	downstream_gene_variant	MODIFIER	HORVU1Hr1G060480.8	-	-	-	-	-	-	-	4449	1
#N/A	HORVU1Hr1G060480	chr1H_439179417_T/A	1H:439179417-439179417	A	downstream_gene_variant	MODIFIER	HORVU1Hr1G060480.9	-	-	-	-	-	-	-	4769	1
DRF1	HORVU1Hr1G060490	chr1H_439179417_T/A	1H:439179417-439179417	A	5_prime_UTR_variant	MODIFIER	HORVU1Hr1G060490.1	1/1	-	529	-	-	-	-	-	-1
DRF1	HORVU1Hr1G060490	chr1H_439179417_T/A	1H:439179417-439179417	A	5_prime_UTR_variant	MODIFIER	HORVU1Hr1G060490.2	1/2	-	529	-	-	-	-	-	-1
DRF1	HORVU1Hr1G060490	chr1H_439179417_T/A	1H:439179417-439179417	A	5_prime_UTR_variant	MODIFIER	HORVU1Hr1G060490.3	1/3	-	529	-	-	-	-	-	-1
DRF1	HORVU1Hr1G060490	chr1H_439179417_T/A	1H:439179417-439179417	A	5_prime_UTR_variant	MODIFIER	HORVU1Hr1G060490.4	1/2	-	529	-	-	-	-	-	-1
DRF1	HORVU1Hr1G060490	chr1H_439179417_T/A	1H:439179417-439179417	A	missense_variant	MODERATE	HORVU1Hr1G060490.5	1/3	-	529	113	38	Y/F	tAt/tTt	-	-1
DRF1	HORVU1Hr1G060490	chr1H_439179417_T/A	1H:439179417-439179417	A	upstream_gene_variant	MODIFIER	HORVU1Hr1G060490.6	-	-	-	-	-	-	-	777	-1
#N/A	HORVU1Hr1G060480	chr1H_439179580_C/G	1H:439179580-439179580	G	downstream_gene_variant	MODIFIER	HORVU1Hr1G060480.10	-	-	-	-	-	-	-	4773	1
#N/A	HORVU1Hr1G060480	chr1H_439179580_C/G	1H:439179580-439179580	G	downstream_gene_variant	MODIFIER	HORVU1Hr1G060480.11	-	-	-	-	-	-	-	4773	1
#N/A	HORVU1Hr1G060480	chr1H_439179580_C/G	1H:439179580-439179580	G	downstream_gene_variant	MODIFIER	HORVU1Hr1G060480.12	-	-	-	-	-	-	-	4377	1
#N/A	HORVU1Hr1G060480	chr1H_439179580_C/G	1H:439179580-439179580	G	downstream_gene_variant	MODIFIER	HORVU1Hr1G060480.2	-	-	-	-	-	-	-	4457	1
#N/A	HORVU1Hr1G060480	chr1H_439179580_C/G	1H:439179580-439179580	G	downstream_gene_variant	MODIFIER	HORVU1Hr1G060480.3	-	-	-	-	-	-	-	4836	1
#N/A	HORVU1Hr1G060480	chr1H_439179580_C/G	1H:439179580-439179580	G	downstream_gene_variant	MODIFIER	HORVU1Hr1G060480.4	-	-	-	-	-	-	-	4880	1
#N/A	HORVU1Hr1G060480	chr1H_439179580_C/G	1H:439179580-439179580	G	downstream_gene_variant	MODIFIER	HORVU1Hr1G060480.5	-	-	-	-	-	-	-	4880	1
#N/A	HORVU1Hr1G060480	chr1H_439179580_C/G	1H:439179580-439179580	G	downstream_gene_variant	MODIFIER	HORVU1Hr1G060480.6	-	-	-	-	-	-	-	4545	1
#N/A	HORVU1Hr1G060480	chr1H_439179580_C/G	1H:439179580-439179580	G	downstream_gene_variant	MODIFIER	HORVU1Hr1G060480.7	-	-	-	-	-	-	-	3786	1
#N/A	HORVU1Hr1G060480	chr1H_439179580_C/G	1H:439179580-439179580	G	downstream_gene_variant	MODIFIER	HORVU1Hr1G060480.8	-	-	-	-	-	-	-	4612	1
#N/A	HORVU1Hr1G060480	chr1H_439179580_C/G	1H:439179580-439179580	G	downstream_gene_variant	MODIFIER	HORVU1Hr1G060480.9	-	-	-	-	-	-	-	4932	1
DRF1	HORVU1Hr1G060490	chr1H_439179580_C/G	1H:439179580-439179580	G	5_prime_UTR_variant	MODIFIER	HORVU1Hr1G060490.1	1/1	-	366	-	-	-	-	-	-1
DRF1	HORVU1Hr1G060490	chr1H_439179580_C/G	1H:439179580-439179580	G	5_prime_UTR_variant	MODIFIER	HORVU1Hr1G060490.2	1/2	-	366	-	-	-	-	-	-1
DRF1	HORVU1Hr1G060490	chr1H_439179580_C/G	1H:439179580-439179580	G	5_prime_UTR_variant	MODIFIER	HORVU1Hr1G060490.3	1/3	-	366	-	-	-	-	-	-1
DRF1	HORVU1Hr1G060490	chr1H_439179580_C/G	1H:439179580-439179580	G	5_prime_UTR_variant	MODIFIER	HORVU1Hr1G060490.4	1/2	-	366	-	-	-	-	-	-1
DRF1	HORVU1Hr1G060490	chr1H_439179580_C/G	1H:439179580-439179580	G	5_prime_UTR_variant	MODIFIER	HORVU1Hr1G060490.5	1/3	-	366	-	-	-	-	-	-1
DRF1	HORVU1Hr1G060490	chr1H_439179580_C/G	1H:439179580-439179580	G	upstream_gene_variant	MODIFIER	HORVU1Hr1G060490.6	-	-	-	-	-	-	-	940	-1
GID1	HORVU1Hr1G060810	chr1H_441474500_C/G	1H:441474500-441474500	G	3_prime_UTR_variant	MODIFIER	HORVU1Hr1G060810.1	2/2	-	2526	-	-	-	-	-	-1
GID1	HORVU1Hr1G060810	chr1H_441474500_C/G	1H:441474500-441474500	G	downstream_gene_variant	MODIFIER	HORVU1Hr1G060810.2	-	-	-	-	-	-	-	182	-1
GID1	HORVU1Hr1G060810	chr1H_441474664_G/C	1H:441474664-441474664	C	3_prime_UTR_variant	MODIFIER	HORVU1Hr1G060810.1	2/2	-	2362	-	-	-	-	-	-1
GID1	HORVU1Hr1G060810	chr1H_441474664_G/C	1H:441474664-441474664	C	downstream_gene_variant	MODIFIER	HORVU1Hr1G060810.2	-	-	-	-	-	-	-	18	-1
GID1	HORVU1Hr1G060810	chr1H_441474775_C/T	1H:441474775-441474775	T	synonymous_variant	LOW	HORVU1Hr1G060810.1	2/2	-	2251	972	324	K	aaG/aaA	-	-1
GID1	HORVU1Hr1G060810	chr1H_441474775_C/T	1H:441474775-441474775	T	synonymous_variant	LOW	HORVU1Hr1G060810.2	2/2	-	973	972	324	K	aaG/aaA	-	-1
GID1	HORVU1Hr1G060810	chr1H_441475609_G/C	1H:441475609-441475609	C	synonymous_variant	LOW	HORVU1Hr1G060810.1	2/2	-	1417	138	46	A	gcC/gcG	-	-1
GID1	HORVU1Hr1G060810	chr1H_441475609_G/C	1H:441475609-441475609	C	synonymous_variant	LOW	HORVU1Hr1G060810.2	2/2	-	139	138	46	A	gcC/gcG	-	-1
GID1	HORVU1Hr1G060810	chr1H_441475831_G/C	1H:441475831-441475831	C	intron_variant	MODIFIER	HORVU1Hr1G060810.1	-	1/1	-	-	-	-	-	-	-1
GID1	HORVU1Hr1G060810	chr1H_441475831_G/C	1H:441475831-441475831	C	intron_variant	MODIFIER	HORVU1Hr1G060810.2	-	1/1	-	-	-	-	-	-	-1
GID1	HORVU1Hr1G060810	chr1H_441475894_T/C	1H:441475894-441475894	C	intron_variant	MODIFIER	HORVU1Hr1G060810.1	-	1/1	-	-	-	-	-	-	-1
GID1	HORVU1Hr1G060810	chr1H_441475894_T/C	1H:441475894-441475894	C	upstream_gene_variant	MODIFIER	HORVU1Hr1G060810.2	-	-	-	-	-	-	-	2	-1
GID1	HORVU1Hr1G060810	chr1H_441476622_T/G	1H:441476622-441476622	G	5_prime_UTR_variant	MODIFIER	HORVU1Hr1G060810.1	1/2	-	1012	-	-	-	-	-	-1
GID1	HORVU1Hr1G060810	chr1H_441476622_T/G	1H:441476622-441476622	G	upstream_gene_variant	MODIFIER	HORVU1Hr1G060810.2	-	-	-	-	-	-	-	730	-1
GID1	HORVU1Hr1G060810	chr1H_441476665_T/C	1H:441476665-441476665	C	5_prime_UTR_variant	MODIFIER	HORVU1Hr1G060810.1	1/2	-	969	-	-	-	-	-	-1
GID1	HORVU1Hr1G060810	chr1H_441476665_T/C	1H:441476665-441476665	C	upstream_gene_variant	MODIFIER	HORVU1Hr1G060810.2	-	-	-	-	-	-	-	773	-1
#N/A	HORVU1Hr1G063610	chr1H_456418960_G/A	1H:456418960-456418960	A	3_prime_UTR_variant	MODIFIER	HORVU1Hr1G063610.1	1/1	-	2546	-	-	-	-	-	1
#N/A	HORVU1Hr1G063610	chr1H_456418960_G/A	1H:456418960-456418960	A	3_prime_UTR_variant	MODIFIER	HORVU1Hr1G063610.10	2/7	-	1783	-	-	-	-	-	1
#N/A	HORVU1Hr1G063610	chr1H_456418960_G/A	1H:456418960-456418960	A	3_prime_UTR_variant	MODIFIER	HORVU1Hr1G063610.11	1/5	-	1823	-	-	-	-	-	1
#N/A	HORVU1Hr1G063610	chr1H_456418960_G/A	1H:456418960-456418960	A	3_prime_UTR_variant	MODIFIER	HORVU1Hr1G063610.12	1/6	-	1823	-	-	-	-	-	1
#N/A	HORVU1Hr1G063610	chr1H_456418960_G/A	1H:456418960-456418960	A	3_prime_UTR_variant	MODIFIER	HORVU1Hr1G063610.13	1/5	-	1823	-	-	-	-	-	1
#N/A	HORVU1Hr1G063610	chr1H_456418960_G/A	1H:456418960-456418960	A	3_prime_UTR_variant	MODIFIER	HORVU1Hr1G063610.14	1/6	-	1823	-	-	-	-	-	1
#N/A	HORVU1Hr1G063610	chr1H_456418960_G/A	1H:456418960-456418960	A	3_prime_UTR_variant	MODIFIER	HORVU1Hr1G063610.15	1/3	-	1760	-	-	-	-	-	1
#N/A	HORVU1Hr1G063610	chr1H_456418960_G/A	1H:456418960-456418960	A	3_prime_UTR_variant	MODIFIER	HORVU1Hr1G063610.16	1/7	-	1746	-	-	-	-	-	1
#N/A	HORVU1Hr1G063610	chr1H_456418960_G/A	1H:456418960-456418960	A	3_prime_UTR_variant	MODIFIER	HORVU1Hr1G063610.17	1/6	-	1733	-	-	-	-	-	1
#N/A	HORVU1Hr1G063610	chr1H_456418960_G/A	1H:456418960-456418960	A	3_prime_UTR_variant	MODIFIER	HORVU1Hr1G063610.18	1/6	-	1692	-	-	-	-	-	1
#N/A	HORVU1Hr1G063610	chr1H_456418960_G/A	1H:456418960-456418960	A	3_prime_UTR_variant	MODIFIER	HORVU1Hr1G063610.19	1/7	-	1692	-	-	-	-	-	1
#N/A	HORVU1Hr1G063610	chr1H_456418960_G/A	1H:456418960-456418960	A	3_prime_UTR_variant	MODIFIER	HORVU1Hr1G063610.2	1/5	-	2341	-	-	-	-	-	1
#N/A	HORVU1Hr1G063610	chr1H_456418960_G/A	1H:456418960-456418960	A	3_prime_UTR_variant	MODIFIER	HORVU1Hr1G063610.20	1/5	-	1652	-	-	-	-	-	1
#N/A	HORVU1Hr1G063610	chr1H_456418960_G/A	1H:456418960-456418960	A	3_prime_UTR_variant	MODIFIER	HORVU1Hr1G063610.21	1/3	-	1622	-	-	-	-	-	1
#N/A	HORVU1Hr1G063610	chr1H_456418960_G/A	1H:456418960-456418960	A	3_prime_UTR_variant	MODIFIER	HORVU1Hr1G063610.22	1/6	-	1622	-	-	-	-	-	1
#N/A	HORVU1Hr1G063610	chr1H_456418960_G/A	1H:456418960-456418960	A	3_prime_UTR_variant	MODIFIER	HORVU1Hr1G063610.3	1/6	-	2341	-	-	-	-	-	1
#N/A	HORVU1Hr1G063610	chr1H_456418960_G/A	1H:456418960-456418960	A	3_prime_UTR_variant	MODIFIER	HORVU1Hr1G063610.4	1/2	-	2332	-	-	-	-	-	1
#N/A	HORVU1Hr1G063610	chr1H_456418960_G/A	1H:456418960-456418960	A	3_prime_UTR_variant	MODIFIER	HORVU1Hr1G063610.5	1/7	-	2332	-	-	-	-	-	1
#N/A	HORVU1Hr1G063610	chr1H_456418960_G/A	1H:456418960-456418960	A	3_prime_UTR_variant	MODIFIER	HORVU1Hr1G063610.6	1/4	-	2315	-	-	-	-	-	1
#N/A	HORVU1Hr1G063610	chr1H_456418960_G/A	1H:456418960-456418960	A	3_prime_UTR_variant	MODIFIER	HORVU1Hr1G063610.7	1/4	-	2315	-	-	-	-	-	1
#N/A	HORVU1Hr1G063610	chr1H_456418960_G/A	1H:456418960-456418960	A	downstream_gene_variant	MODIFIER	HORVU1Hr1G063610.8	-	-	-	-	-	-	-	349	1
#N/A	HORVU1Hr1G063610	chr1H_456418960_G/A	1H:456418960-456418960	A	3_prime_UTR_variant	MODIFIER	HORVU1Hr1G063610.9	2/8	-	1783	-	-	-	-	-	1
PI	HORVU1Hr1G063620	chr1H_456418960_G/A	1H:456418960-456418960	A	3_prime_UTR_variant	MODIFIER	HORVU1Hr1G063620.1	7/7	-	933	-	-	-	-	-	-1
PI	HORVU1Hr1G063620	chr1H_456418960_G/A	1H:456418960-456418960	A	downstream_gene_variant	MODIFIER	HORVU1Hr1G063620.2	-	-	-	-	-	-	-	48	-1
PI	HORVU1Hr1G063620	chr1H_456418960_G/A	1H:456418960-456418960	A	downstream_gene_variant	MODIFIER	HORVU1Hr1G063620.3	-	-	-	-	-	-	-	451	-1
PI	HORVU1Hr1G063620	chr1H_456418960_G/A	1H:456418960-456418960	A	downstream_gene_variant	MODIFIER	HORVU1Hr1G063620.4	-	-	-	-	-	-	-	812	-1
PI	HORVU1Hr1G063620	chr1H_456418960_G/A	1H:456418960-456418960	A	downstream_gene_variant	MODIFIER	HORVU1Hr1G063620.5	-	-	-	-	-	-	-	824	-1
PI	HORVU1Hr1G063620	chr1H_456418960_G/A	1H:456418960-456418960	A	downstream_gene_variant	MODIFIER	HORVU1Hr1G063620.6	-	-	-	-	-	-	-	836	-1
PI	HORVU1Hr1G063620	chr1H_456418960_G/A	1H:456418960-456418960	A	downstream_gene_variant	MODIFIER	HORVU1Hr1G063620.7	-	-	-	-	-	-	-	862	-1
#N/A	HORVU1Hr1G063610	chr1H_456418992_C/G	1H:456418992-456418992	G	3_prime_UTR_variant	MODIFIER	HORVU1Hr1G063610.1	1/1	-	2578	-	-	-	-	-	1
#N/A	HORVU1Hr1G063610	chr1H_456418992_C/G	1H:456418992-456418992	G	3_prime_UTR_variant	MODIFIER	HORVU1Hr1G063610.10	2/7	-	1815	-	-	-	-	-	1
#N/A	HORVU1Hr1G063610	chr1H_456418992_C/G	1H:456418992-456418992	G	3_prime_UTR_variant	MODIFIER	HORVU1Hr1G063610.11	1/5	-	1855	-	-	-	-	-	1
#N/A	HORVU1Hr1G063610	chr1H_456418992_C/G	1H:456418992-456418992	G	3_prime_UTR_variant	MODIFIER	HORVU1Hr1G063610.12	1/6	-	1855	-	-	-	-	-	1
#N/A	HORVU1Hr1G063610	chr1H_456418992_C/G	1H:456418992-456418992	G	3_prime_UTR_variant	MODIFIER	HORVU1Hr1G063610.13	1/5	-	1855	-	-	-	-	-	1
#N/A	HORVU1Hr1G063610	chr1H_456418992_C/G	1H:456418992-456418992	G	3_prime_UTR_variant	MODIFIER	HORVU1Hr1G063610.14	1/6	-	1855	-	-	-	-	-	1
#N/A	HORVU1Hr1G063610	chr1H_456418992_C/G	1H:456418992-456418992	G	3_prime_UTR_variant	MODIFIER	HORVU1Hr1G063610.15	1/3	-	1792	-	-	-	-	-	1
#N/A	HORVU1Hr1G063610	chr1H_456418992_C/G	1H:456418992-456418992	G	3_prime_UTR_variant	MODIFIER	HORVU1Hr1G063610.16	1/7	-	1778	-	-	-	-	-	1
#N/A	HORVU1Hr1G063610	chr1H_456418992_C/G	1H:456418992-456418992	G	3_prime_UTR_variant	MODIFIER	HORVU1Hr1G063610.17	1/6	-	1765	-	-	-	-	-	1
#N/A	HORVU1Hr1G063610	chr1H_456418992_C/G	1H:456418992-456418992	G	3_prime_UTR_variant	MODIFIER	HORVU1Hr1G063610.18	1/6	-	1724	-	-	-	-	-	1
#N/A	HORVU1Hr1G063610	chr1H_456418992_C/G	1H:456418992-456418992	G	3_prime_UTR_variant	MODIFIER	HORVU1Hr1G063610.19	1/7	-	1724	-	-	-	-	-	1
#N/A	HORVU1Hr1G063610	chr1H_456418992_C/G	1H:456418992-456418992	G	3_prime_UTR_variant	MODIFIER	HORVU1Hr1G063610.2	1/5	-	2373	-	-	-	-	-	1
#N/A	HORVU1Hr1G063610	chr1H_456418992_C/G	1H:456418992-456418992	G	3_prime_UTR_variant	MODIFIER	HORVU1Hr1G063610.20	1/5	-	1684	-	-	-	-	-	1
#N/A	HORVU1Hr1G063610	chr1H_456418992_C/G	1H:456418992-456418992	G	3_prime_UTR_variant	MODIFIER	HORVU1Hr1G063610.21	1/3	-	1654	-	-	-	-	-	1
#N/A	HORVU1Hr1G063610	chr1H_456418992_C/G	1H:456418992-456418992	G	3_prime_UTR_variant	MODIFIER	HORVU1Hr1G063610.22	1/6	-	1654	-	-	-	-	-	1
#N/A	HORVU1Hr1G063610	chr1H_456418992_C/G	1H:456418992-456418992	G	3_prime_UTR_variant	MODIFIER	HORVU1Hr1G063610.3	1/6	-	2373	-	-	-	-	-	1
#N/A	HORVU1Hr1G063610	chr1H_456418992_C/G	1H:456418992-456418992	G	3_prime_UTR_variant	MODIFIER	HORVU1Hr1G063610.4	1/2	-	2364	-	-	-	-	-	1
#N/A	HORVU1Hr1G063610	chr1H_456418992_C/G	1H:456418992-456418992	G	3_prime_UTR_variant	MODIFIER	HORVU1Hr1G063610.5	1/7	-	2364	-	-	-	-	-	1
#N/A	HORVU1Hr1G063610	chr1H_456418992_C/G	1H:456418992-456418992	G	3_prime_UTR_variant	MODIFIER	HORVU1Hr1G063610.6	1/4	-	2347	-	-	-	-	-	1
#N/A	HORVU1Hr1G063610	chr1H_456418992_C/G	1H:456418992-456418992	G	3_prime_UTR_variant	MODIFIER	HORVU1Hr1G063610.7	1/4	-	2347	-	-	-	-	-	1
#N/A	HORVU1Hr1G063610	chr1H_456418992_C/G	1H:456418992-456418992	G	downstream_gene_variant	MODIFIER	HORVU1Hr1G063610.8	-	-	-	-	-	-	-	381	1
#N/A	HORVU1Hr1G063610	chr1H_456418992_C/G	1H:456418992-456418992	G	3_prime_UTR_variant	MODIFIER	HORVU1Hr1G063610.9	2/8	-	1815	-	-	-	-	-	1
PI	HORVU1Hr1G063620	chr1H_456418992_C/G	1H:456418992-456418992	G	3_prime_UTR_variant	MODIFIER	HORVU1Hr1G063620.1	7/7	-	901	-	-	-	-	-	-1
PI	HORVU1Hr1G063620	chr1H_456418992_C/G	1H:456418992-456418992	G	downstream_gene_variant	MODIFIER	HORVU1Hr1G063620.2	-	-	-	-	-	-	-	16	-1
PI	HORVU1Hr1G063620	chr1H_456418992_C/G	1H:456418992-456418992	G	downstream_gene_variant	MODIFIER	HORVU1Hr1G063620.3	-	-	-	-	-	-	-	419	-1
PI	HORVU1Hr1G063620	chr1H_456418992_C/G	1H:456418992-456418992	G	downstream_gene_variant	MODIFIER	HORVU1Hr1G063620.4	-	-	-	-	-	-	-	780	-1
PI	HORVU1Hr1G063620	chr1H_456418992_C/G	1H:456418992-456418992	G	downstream_gene_variant	MODIFIER	HORVU1Hr1G063620.5	-	-	-	-	-	-	-	792	-1
PI	HORVU1Hr1G063620	chr1H_456418992_C/G	1H:456418992-456418992	G	downstream_gene_variant	MODIFIER	HORVU1Hr1G063620.6	-	-	-	-	-	-	-	804	-1
PI	HORVU1Hr1G063620	chr1H_456418992_C/G	1H:456418992-456418992	G	downstream_gene_variant	MODIFIER	HORVU1Hr1G063620.7	-	-	-	-	-	-	-	830	-1
#N/A	HORVU1Hr1G063610	chr1H_456419441_G/A	1H:456419441-456419441	A	3_prime_UTR_variant	MODIFIER	HORVU1Hr1G063610.1	1/1	-	3027	-	-	-	-	-	1
#N/A	HORVU1Hr1G063610	chr1H_456419441_G/A	1H:456419441-456419441	A	intron_variant	MODIFIER	HORVU1Hr1G063610.10	-	2/6	-	-	-	-	-	-	1
#N/A	HORVU1Hr1G063610	chr1H_456419441_G/A	1H:456419441-456419441	A	intron_variant	MODIFIER	HORVU1Hr1G063610.11	-	1/4	-	-	-	-	-	-	1
#N/A	HORVU1Hr1G063610	chr1H_456419441_G/A	1H:456419441-456419441	A	3_prime_UTR_variant	MODIFIER	HORVU1Hr1G063610.12	1/6	-	2304	-	-	-	-	-	1
#N/A	HORVU1Hr1G063610	chr1H_456419441_G/A	1H:456419441-456419441	A	3_prime_UTR_variant	MODIFIER	HORVU1Hr1G063610.13	1/5	-	2304	-	-	-	-	-	1
#N/A	HORVU1Hr1G063610	chr1H_456419441_G/A	1H:456419441-456419441	A	intron_variant	MODIFIER	HORVU1Hr1G063610.14	-	1/5	-	-	-	-	-	-	1
#N/A	HORVU1Hr1G063610	chr1H_456419441_G/A	1H:456419441-456419441	A	intron_variant	MODIFIER	HORVU1Hr1G063610.15	-	1/2	-	-	-	-	-	-	1
#N/A	HORVU1Hr1G063610	chr1H_456419441_G/A	1H:456419441-456419441	A	intron_variant	MODIFIER	HORVU1Hr1G063610.16	-	1/6	-	-	-	-	-	-	1
#N/A	HORVU1Hr1G063610	chr1H_456419441_G/A	1H:456419441-456419441	A	intron_variant	MODIFIER	HORVU1Hr1G063610.17	-	1/5	-	-	-	-	-	-	1
#N/A	HORVU1Hr1G063610	chr1H_456419441_G/A	1H:456419441-456419441	A	intron_variant	MODIFIER	HORVU1Hr1G063610.18	-	1/5	-	-	-	-	-	-	1
#N/A	HORVU1Hr1G063610	chr1H_456419441_G/A	1H:456419441-456419441	A	intron_variant	MODIFIER	HORVU1Hr1G063610.19	-	1/6	-	-	-	-	-	-	1
#N/A	HORVU1Hr1G063610	chr1H_456419441_G/A	1H:456419441-456419441	A	intron_variant	MODIFIER	HORVU1Hr1G063610.2	-	1/4	-	-	-	-	-	-	1
#N/A	HORVU1Hr1G063610	chr1H_456419441_G/A	1H:456419441-456419441	A	intron_variant	MODIFIER	HORVU1Hr1G063610.20	-	1/4	-	-	-	-	-	-	1
#N/A	HORVU1Hr1G063610	chr1H_456419441_G/A	1H:456419441-456419441	A	intron_variant	MODIFIER	HORVU1Hr1G063610.21	-	1/2	-	-	-	-	-	-	1
#N/A	HORVU1Hr1G063610	chr1H_456419441_G/A	1H:456419441-456419441	A	intron_variant	MODIFIER	HORVU1Hr1G063610.22	-	1/5	-	-	-	-	-	-	1
#N/A	HORVU1Hr1G063610	chr1H_456419441_G/A	1H:456419441-456419441	A	intron_variant	MODIFIER	HORVU1Hr1G063610.3	-	1/5	-	-	-	-	-	-	1
#N/A	HORVU1Hr1G063610	chr1H_456419441_G/A	1H:456419441-456419441	A	intron_variant	MODIFIER	HORVU1Hr1G063610.4	-	1/1	-	-	-	-	-	-	1
#N/A	HORVU1Hr1G063610	chr1H_456419441_G/A	1H:456419441-456419441	A	intron_variant	MODIFIER	HORVU1Hr1G063610.5	-	1/6	-	-	-	-	-	-	1
#N/A	HORVU1Hr1G063610	chr1H_456419441_G/A	1H:456419441-456419441	A	3_prime_UTR_variant	MODIFIER	HORVU1Hr1G063610.6	1/4	-	2796	-	-	-	-	-	1
#N/A	HORVU1Hr1G063610	chr1H_456419441_G/A	1H:456419441-456419441	A	intron_variant	MODIFIER	HORVU1Hr1G063610.7	-	1/3	-	-	-	-	-	-	1
#N/A	HORVU1Hr1G063610	chr1H_456419441_G/A	1H:456419441-456419441	A	downstream_gene_variant	MODIFIER	HORVU1Hr1G063610.8	-	-	-	-	-	-	-	830	1
#N/A	HORVU1Hr1G063610	chr1H_456419441_G/A	1H:456419441-456419441	A	intron_variant	MODIFIER	HORVU1Hr1G063610.9	-	2/7	-	-	-	-	-	-	1
PI	HORVU1Hr1G063620	chr1H_456419441_G/A	1H:456419441-456419441	A	intron_variant	MODIFIER	HORVU1Hr1G063620.1	-	6/6	-	-	-	-	-	-	-1
PI	HORVU1Hr1G063620	chr1H_456419441_G/A	1H:456419441-456419441	A	intron_variant	MODIFIER	HORVU1Hr1G063620.2	-	6/6	-	-	-	-	-	-	-1
PI	HORVU1Hr1G063620	chr1H_456419441_G/A	1H:456419441-456419441	A	3_prime_UTR_variant	MODIFIER	HORVU1Hr1G063620.3	5/5	-	1475	-	-	-	-	-	-1
PI	HORVU1Hr1G063620	chr1H_456419441_G/A	1H:456419441-456419441	A	downstream_gene_variant	MODIFIER	HORVU1Hr1G063620.4	-	-	-	-	-	-	-	331	-1
PI	HORVU1Hr1G063620	chr1H_456419441_G/A	1H:456419441-456419441	A	downstream_gene_variant	MODIFIER	HORVU1Hr1G063620.5	-	-	-	-	-	-	-	343	-1
PI	HORVU1Hr1G063620	chr1H_456419441_G/A	1H:456419441-456419441	A	downstream_gene_variant	MODIFIER	HORVU1Hr1G063620.6	-	-	-	-	-	-	-	355	-1
PI	HORVU1Hr1G063620	chr1H_456419441_G/A	1H:456419441-456419441	A	downstream_gene_variant	MODIFIER	HORVU1Hr1G063620.7	-	-	-	-	-	-	-	381	-1
#N/A	HORVU1Hr1G063610	chr1H_456419618_G/T	1H:456419618-456419618	T	3_prime_UTR_variant	MODIFIER	HORVU1Hr1G063610.1	1/1	-	3204	-	-	-	-	-	1
#N/A	HORVU1Hr1G063610	chr1H_456419618_G/T	1H:456419618-456419618	T	intron_variant	MODIFIER	HORVU1Hr1G063610.10	-	2/6	-	-	-	-	-	-	1
#N/A	HORVU1Hr1G063610	chr1H_456419618_G/T	1H:456419618-456419618	T	intron_variant	MODIFIER	HORVU1Hr1G063610.11	-	1/4	-	-	-	-	-	-	1
#N/A	HORVU1Hr1G063610	chr1H_456419618_G/T	1H:456419618-456419618	T	3_prime_UTR_variant	MODIFIER	HORVU1Hr1G063610.12	1/6	-	2481	-	-	-	-	-	1
#N/A	HORVU1Hr1G063610	chr1H_456419618_G/T	1H:456419618-456419618	T	3_prime_UTR_variant	MODIFIER	HORVU1Hr1G063610.13	1/5	-	2481	-	-	-	-	-	1
#N/A	HORVU1Hr1G063610	chr1H_456419618_G/T	1H:456419618-456419618	T	intron_variant	MODIFIER	HORVU1Hr1G063610.14	-	1/5	-	-	-	-	-	-	1
#N/A	HORVU1Hr1G063610	chr1H_456419618_G/T	1H:456419618-456419618	T	intron_variant	MODIFIER	HORVU1Hr1G063610.15	-	1/2	-	-	-	-	-	-	1
#N/A	HORVU1Hr1G063610	chr1H_456419618_G/T	1H:456419618-456419618	T	intron_variant	MODIFIER	HORVU1Hr1G063610.16	-	1/6	-	-	-	-	-	-	1
#N/A	HORVU1Hr1G063610	chr1H_456419618_G/T	1H:456419618-456419618	T	intron_variant	MODIFIER	HORVU1Hr1G063610.17	-	1/5	-	-	-	-	-	-	1
#N/A	HORVU1Hr1G063610	chr1H_456419618_G/T	1H:456419618-456419618	T	intron_variant	MODIFIER	HORVU1Hr1G063610.18	-	1/5	-	-	-	-	-	-	1
#N/A	HORVU1Hr1G063610	chr1H_456419618_G/T	1H:456419618-456419618	T	intron_variant	MODIFIER	HORVU1Hr1G063610.19	-	1/6	-	-	-	-	-	-	1
#N/A	HORVU1Hr1G063610	chr1H_456419618_G/T	1H:456419618-456419618	T	intron_variant	MODIFIER	HORVU1Hr1G063610.2	-	1/4	-	-	-	-	-	-	1
#N/A	HORVU1Hr1G063610	chr1H_456419618_G/T	1H:456419618-456419618	T	intron_variant	MODIFIER	HORVU1Hr1G063610.20	-	1/4	-	-	-	-	-	-	1
#N/A	HORVU1Hr1G063610	chr1H_456419618_G/T	1H:456419618-456419618	T	intron_variant	MODIFIER	HORVU1Hr1G063610.21	-	1/2	-	-	-	-	-	-	1
#N/A	HORVU1Hr1G063610	chr1H_456419618_G/T	1H:456419618-456419618	T	intron_variant	MODIFIER	HORVU1Hr1G063610.22	-	1/5	-	-	-	-	-	-	1
#N/A	HORVU1Hr1G063610	chr1H_456419618_G/T	1H:456419618-456419618	T	intron_variant	MODIFIER	HORVU1Hr1G063610.3	-	1/5	-	-	-	-	-	-	1
#N/A	HORVU1Hr1G063610	chr1H_456419618_G/T	1H:456419618-456419618	T	intron_variant	MODIFIER	HORVU1Hr1G063610.4	-	1/1	-	-	-	-	-	-	1
#N/A	HORVU1Hr1G063610	chr1H_456419618_G/T	1H:456419618-456419618	T	intron_variant	MODIFIER	HORVU1Hr1G063610.5	-	1/6	-	-	-	-	-	-	1
#N/A	HORVU1Hr1G063610	chr1H_456419618_G/T	1H:456419618-456419618	T	3_prime_UTR_variant	MODIFIER	HORVU1Hr1G063610.6	1/4	-	2973	-	-	-	-	-	1
#N/A	HORVU1Hr1G063610	chr1H_456419618_G/T	1H:456419618-456419618	T	intron_variant	MODIFIER	HORVU1Hr1G063610.7	-	1/3	-	-	-	-	-	-	1
#N/A	HORVU1Hr1G063610	chr1H_456419618_G/T	1H:456419618-456419618	T	downstream_gene_variant	MODIFIER	HORVU1Hr1G063610.8	-	-	-	-	-	-	-	1007	1
#N/A	HORVU1Hr1G063610	chr1H_456419618_G/T	1H:456419618-456419618	T	intron_variant	MODIFIER	HORVU1Hr1G063610.9	-	2/7	-	-	-	-	-	-	1
PI	HORVU1Hr1G063620	chr1H_456419618_G/T	1H:456419618-456419618	T	intron_variant	MODIFIER	HORVU1Hr1G063620.1	-	6/6	-	-	-	-	-	-	-1
PI	HORVU1Hr1G063620	chr1H_456419618_G/T	1H:456419618-456419618	T	intron_variant	MODIFIER	HORVU1Hr1G063620.2	-	6/6	-	-	-	-	-	-	-1
PI	HORVU1Hr1G063620	chr1H_456419618_G/T	1H:456419618-456419618	T	3_prime_UTR_variant	MODIFIER	HORVU1Hr1G063620.3	5/5	-	1298	-	-	-	-	-	-1
PI	HORVU1Hr1G063620	chr1H_456419618_G/T	1H:456419618-456419618	T	downstream_gene_variant	MODIFIER	HORVU1Hr1G063620.4	-	-	-	-	-	-	-	154	-1
PI	HORVU1Hr1G063620	chr1H_456419618_G/T	1H:456419618-456419618	T	downstream_gene_variant	MODIFIER	HORVU1Hr1G063620.5	-	-	-	-	-	-	-	166	-1
PI	HORVU1Hr1G063620	chr1H_456419618_G/T	1H:456419618-456419618	T	downstream_gene_variant	MODIFIER	HORVU1Hr1G063620.6	-	-	-	-	-	-	-	178	-1
PI	HORVU1Hr1G063620	chr1H_456419618_G/T	1H:456419618-456419618	T	downstream_gene_variant	MODIFIER	HORVU1Hr1G063620.7	-	-	-	-	-	-	-	204	-1
#N/A	HORVU1Hr1G063610	chr1H_456419657_G/A	1H:456419657-456419657	A	3_prime_UTR_variant	MODIFIER	HORVU1Hr1G063610.1	1/1	-	3243	-	-	-	-	-	1
#N/A	HORVU1Hr1G063610	chr1H_456419657_G/A	1H:456419657-456419657	A	intron_variant	MODIFIER	HORVU1Hr1G063610.10	-	2/6	-	-	-	-	-	-	1
#N/A	HORVU1Hr1G063610	chr1H_456419657_G/A	1H:456419657-456419657	A	intron_variant	MODIFIER	HORVU1Hr1G063610.11	-	1/4	-	-	-	-	-	-	1
#N/A	HORVU1Hr1G063610	chr1H_456419657_G/A	1H:456419657-456419657	A	3_prime_UTR_variant	MODIFIER	HORVU1Hr1G063610.12	1/6	-	2520	-	-	-	-	-	1
#N/A	HORVU1Hr1G063610	chr1H_456419657_G/A	1H:456419657-456419657	A	3_prime_UTR_variant	MODIFIER	HORVU1Hr1G063610.13	1/5	-	2520	-	-	-	-	-	1
#N/A	HORVU1Hr1G063610	chr1H_456419657_G/A	1H:456419657-456419657	A	intron_variant	MODIFIER	HORVU1Hr1G063610.14	-	1/5	-	-	-	-	-	-	1
#N/A	HORVU1Hr1G063610	chr1H_456419657_G/A	1H:456419657-456419657	A	intron_variant	MODIFIER	HORVU1Hr1G063610.15	-	1/2	-	-	-	-	-	-	1
#N/A	HORVU1Hr1G063610	chr1H_456419657_G/A	1H:456419657-456419657	A	intron_variant	MODIFIER	HORVU1Hr1G063610.16	-	1/6	-	-	-	-	-	-	1
#N/A	HORVU1Hr1G063610	chr1H_456419657_G/A	1H:456419657-456419657	A	intron_variant	MODIFIER	HORVU1Hr1G063610.17	-	1/5	-	-	-	-	-	-	1
#N/A	HORVU1Hr1G063610	chr1H_456419657_G/A	1H:456419657-456419657	A	intron_variant	MODIFIER	HORVU1Hr1G063610.18	-	1/5	-	-	-	-	-	-	1
#N/A	HORVU1Hr1G063610	chr1H_456419657_G/A	1H:456419657-456419657	A	intron_variant	MODIFIER	HORVU1Hr1G063610.19	-	1/6	-	-	-	-	-	-	1
#N/A	HORVU1Hr1G063610	chr1H_456419657_G/A	1H:456419657-456419657	A	intron_variant	MODIFIER	HORVU1Hr1G063610.2	-	1/4	-	-	-	-	-	-	1
#N/A	HORVU1Hr1G063610	chr1H_456419657_G/A	1H:456419657-456419657	A	intron_variant	MODIFIER	HORVU1Hr1G063610.20	-	1/4	-	-	-	-	-	-	1
#N/A	HORVU1Hr1G063610	chr1H_456419657_G/A	1H:456419657-456419657	A	intron_variant	MODIFIER	HORVU1Hr1G063610.21	-	1/2	-	-	-	-	-	-	1
#N/A	HORVU1Hr1G063610	chr1H_456419657_G/A	1H:456419657-456419657	A	intron_variant	MODIFIER	HORVU1Hr1G063610.22	-	1/5	-	-	-	-	-	-	1
#N/A	HORVU1Hr1G063610	chr1H_456419657_G/A	1H:456419657-456419657	A	intron_variant	MODIFIER	HORVU1Hr1G063610.3	-	1/5	-	-	-	-	-	-	1
#N/A	HORVU1Hr1G063610	chr1H_456419657_G/A	1H:456419657-456419657	A	intron_variant	MODIFIER	HORVU1Hr1G063610.4	-	1/1	-	-	-	-	-	-	1
#N/A	HORVU1Hr1G063610	chr1H_456419657_G/A	1H:456419657-456419657	A	intron_variant	MODIFIER	HORVU1Hr1G063610.5	-	1/6	-	-	-	-	-	-	1
#N/A	HORVU1Hr1G063610	chr1H_456419657_G/A	1H:456419657-456419657	A	3_prime_UTR_variant	MODIFIER	HORVU1Hr1G063610.6	1/4	-	3012	-	-	-	-	-	1
#N/A	HORVU1Hr1G063610	chr1H_456419657_G/A	1H:456419657-456419657	A	intron_variant	MODIFIER	HORVU1Hr1G063610.7	-	1/3	-	-	-	-	-	-	1
#N/A	HORVU1Hr1G063610	chr1H_456419657_G/A	1H:456419657-456419657	A	downstream_gene_variant	MODIFIER	HORVU1Hr1G063610.8	-	-	-	-	-	-	-	1046	1
#N/A	HORVU1Hr1G063610	chr1H_456419657_G/A	1H:456419657-456419657	A	intron_variant	MODIFIER	HORVU1Hr1G063610.9	-	2/7	-	-	-	-	-	-	1
PI	HORVU1Hr1G063620	chr1H_456419657_G/A	1H:456419657-456419657	A	intron_variant	MODIFIER	HORVU1Hr1G063620.1	-	6/6	-	-	-	-	-	-	-1
PI	HORVU1Hr1G063620	chr1H_456419657_G/A	1H:456419657-456419657	A	intron_variant	MODIFIER	HORVU1Hr1G063620.2	-	6/6	-	-	-	-	-	-	-1
PI	HORVU1Hr1G063620	chr1H_456419657_G/A	1H:456419657-456419657	A	3_prime_UTR_variant	MODIFIER	HORVU1Hr1G063620.3	5/5	-	1259	-	-	-	-	-	-1
PI	HORVU1Hr1G063620	chr1H_456419657_G/A	1H:456419657-456419657	A	downstream_gene_variant	MODIFIER	HORVU1Hr1G063620.4	-	-	-	-	-	-	-	115	-1
PI	HORVU1Hr1G063620	chr1H_456419657_G/A	1H:456419657-456419657	A	downstream_gene_variant	MODIFIER	HORVU1Hr1G063620.5	-	-	-	-	-	-	-	127	-1
PI	HORVU1Hr1G063620	chr1H_456419657_G/A	1H:456419657-456419657	A	downstream_gene_variant	MODIFIER	HORVU1Hr1G063620.6	-	-	-	-	-	-	-	139	-1
PI	HORVU1Hr1G063620	chr1H_456419657_G/A	1H:456419657-456419657	A	downstream_gene_variant	MODIFIER	HORVU1Hr1G063620.7	-	-	-	-	-	-	-	165	-1
#N/A	HORVU1Hr1G063610	chr1H_456419695_T/C	1H:456419695-456419695	C	3_prime_UTR_variant	MODIFIER	HORVU1Hr1G063610.1	1/1	-	3281	-	-	-	-	-	1
#N/A	HORVU1Hr1G063610	chr1H_456419695_T/C	1H:456419695-456419695	C	intron_variant	MODIFIER	HORVU1Hr1G063610.10	-	2/6	-	-	-	-	-	-	1
#N/A	HORVU1Hr1G063610	chr1H_456419695_T/C	1H:456419695-456419695	C	intron_variant	MODIFIER	HORVU1Hr1G063610.11	-	1/4	-	-	-	-	-	-	1
#N/A	HORVU1Hr1G063610	chr1H_456419695_T/C	1H:456419695-456419695	C	3_prime_UTR_variant	MODIFIER	HORVU1Hr1G063610.12	1/6	-	2558	-	-	-	-	-	1
#N/A	HORVU1Hr1G063610	chr1H_456419695_T/C	1H:456419695-456419695	C	3_prime_UTR_variant	MODIFIER	HORVU1Hr1G063610.13	1/5	-	2558	-	-	-	-	-	1
#N/A	HORVU1Hr1G063610	chr1H_456419695_T/C	1H:456419695-456419695	C	intron_variant	MODIFIER	HORVU1Hr1G063610.14	-	1/5	-	-	-	-	-	-	1
#N/A	HORVU1Hr1G063610	chr1H_456419695_T/C	1H:456419695-456419695	C	intron_variant	MODIFIER	HORVU1Hr1G063610.15	-	1/2	-	-	-	-	-	-	1
#N/A	HORVU1Hr1G063610	chr1H_456419695_T/C	1H:456419695-456419695	C	intron_variant	MODIFIER	HORVU1Hr1G063610.16	-	1/6	-	-	-	-	-	-	1
#N/A	HORVU1Hr1G063610	chr1H_456419695_T/C	1H:456419695-456419695	C	intron_variant	MODIFIER	HORVU1Hr1G063610.17	-	1/5	-	-	-	-	-	-	1
#N/A	HORVU1Hr1G063610	chr1H_456419695_T/C	1H:456419695-456419695	C	intron_variant	MODIFIER	HORVU1Hr1G063610.18	-	1/5	-	-	-	-	-	-	1
#N/A	HORVU1Hr1G063610	chr1H_456419695_T/C	1H:456419695-456419695	C	intron_variant	MODIFIER	HORVU1Hr1G063610.19	-	1/6	-	-	-	-	-	-	1
#N/A	HORVU1Hr1G063610	chr1H_456419695_T/C	1H:456419695-456419695	C	intron_variant	MODIFIER	HORVU1Hr1G063610.2	-	1/4	-	-	-	-	-	-	1
#N/A	HORVU1Hr1G063610	chr1H_456419695_T/C	1H:456419695-456419695	C	intron_variant	MODIFIER	HORVU1Hr1G063610.20	-	1/4	-	-	-	-	-	-	1
#N/A	HORVU1Hr1G063610	chr1H_456419695_T/C	1H:456419695-456419695	C	intron_variant	MODIFIER	HORVU1Hr1G063610.21	-	1/2	-	-	-	-	-	-	1
#N/A	HORVU1Hr1G063610	chr1H_456419695_T/C	1H:456419695-456419695	C	intron_variant	MODIFIER	HORVU1Hr1G063610.22	-	1/5	-	-	-	-	-	-	1
#N/A	HORVU1Hr1G063610	chr1H_456419695_T/C	1H:456419695-456419695	C	intron_variant	MODIFIER	HORVU1Hr1G063610.3	-	1/5	-	-	-	-	-	-	1
#N/A	HORVU1Hr1G063610	chr1H_456419695_T/C	1H:456419695-456419695	C	intron_variant	MODIFIER	HORVU1Hr1G063610.4	-	1/1	-	-	-	-	-	-	1
#N/A	HORVU1Hr1G063610	chr1H_456419695_T/C	1H:456419695-456419695	C	intron_variant	MODIFIER	HORVU1Hr1G063610.5	-	1/6	-	-	-	-	-	-	1
#N/A	HORVU1Hr1G063610	chr1H_456419695_T/C	1H:456419695-456419695	C	3_prime_UTR_variant	MODIFIER	HORVU1Hr1G063610.6	1/4	-	3050	-	-	-	-	-	1
#N/A	HORVU1Hr1G063610	chr1H_456419695_T/C	1H:456419695-456419695	C	intron_variant	MODIFIER	HORVU1Hr1G063610.7	-	1/3	-	-	-	-	-	-	1
#N/A	HORVU1Hr1G063610	chr1H_456419695_T/C	1H:456419695-456419695	C	downstream_gene_variant	MODIFIER	HORVU1Hr1G063610.8	-	-	-	-	-	-	-	1084	1
#N/A	HORVU1Hr1G063610	chr1H_456419695_T/C	1H:456419695-456419695	C	intron_variant	MODIFIER	HORVU1Hr1G063610.9	-	2/7	-	-	-	-	-	-	1
PI	HORVU1Hr1G063620	chr1H_456419695_T/C	1H:456419695-456419695	C	intron_variant	MODIFIER	HORVU1Hr1G063620.1	-	6/6	-	-	-	-	-	-	-1
PI	HORVU1Hr1G063620	chr1H_456419695_T/C	1H:456419695-456419695	C	intron_variant	MODIFIER	HORVU1Hr1G063620.2	-	6/6	-	-	-	-	-	-	-1
PI	HORVU1Hr1G063620	chr1H_456419695_T/C	1H:456419695-456419695	C	3_prime_UTR_variant	MODIFIER	HORVU1Hr1G063620.3	5/5	-	1221	-	-	-	-	-	-1
PI	HORVU1Hr1G063620	chr1H_456419695_T/C	1H:456419695-456419695	C	downstream_gene_variant	MODIFIER	HORVU1Hr1G063620.4	-	-	-	-	-	-	-	77	-1
PI	HORVU1Hr1G063620	chr1H_456419695_T/C	1H:456419695-456419695	C	downstream_gene_variant	MODIFIER	HORVU1Hr1G063620.5	-	-	-	-	-	-	-	89	-1
PI	HORVU1Hr1G063620	chr1H_456419695_T/C	1H:456419695-456419695	C	downstream_gene_variant	MODIFIER	HORVU1Hr1G063620.6	-	-	-	-	-	-	-	101	-1
PI	HORVU1Hr1G063620	chr1H_456419695_T/C	1H:456419695-456419695	C	downstream_gene_variant	MODIFIER	HORVU1Hr1G063620.7	-	-	-	-	-	-	-	127	-1
#N/A	HORVU1Hr1G063610	chr1H_456420084_G/A	1H:456420084-456420084	A	3_prime_UTR_variant	MODIFIER	HORVU1Hr1G063610.1	1/1	-	3670	-	-	-	-	-	1
#N/A	HORVU1Hr1G063610	chr1H_456420084_G/A	1H:456420084-456420084	A	3_prime_UTR_variant	MODIFIER	HORVU1Hr1G063610.10	4/7	-	2320	-	-	-	-	-	1
#N/A	HORVU1Hr1G063610	chr1H_456420084_G/A	1H:456420084-456420084	A	3_prime_UTR_variant	MODIFIER	HORVU1Hr1G063610.11	4/5	-	2212	-	-	-	-	-	1
#N/A	HORVU1Hr1G063610	chr1H_456420084_G/A	1H:456420084-456420084	A	3_prime_UTR_variant	MODIFIER	HORVU1Hr1G063610.12	3/6	-	2693	-	-	-	-	-	1
#N/A	HORVU1Hr1G063610	chr1H_456420084_G/A	1H:456420084-456420084	A	splice_region_variant,intron_variant	LOW	HORVU1Hr1G063610.13	-	1/4	-	-	-	-	-	-	1
#N/A	HORVU1Hr1G063610	chr1H_456420084_G/A	1H:456420084-456420084	A	3_prime_UTR_variant	MODIFIER	HORVU1Hr1G063610.14	3/6	-	2360	-	-	-	-	-	1
#N/A	HORVU1Hr1G063610	chr1H_456420084_G/A	1H:456420084-456420084	A	downstream_gene_variant	MODIFIER	HORVU1Hr1G063610.15	-	-	-	-	-	-	-	118	1
#N/A	HORVU1Hr1G063610	chr1H_456420084_G/A	1H:456420084-456420084	A	3_prime_UTR_variant	MODIFIER	HORVU1Hr1G063610.16	4/7	-	2135	-	-	-	-	-	1
#N/A	HORVU1Hr1G063610	chr1H_456420084_G/A	1H:456420084-456420084	A	3_prime_UTR_variant	MODIFIER	HORVU1Hr1G063610.17	4/6	-	2123	-	-	-	-	-	1
#N/A	HORVU1Hr1G063610	chr1H_456420084_G/A	1H:456420084-456420084	A	3_prime_UTR_variant	MODIFIER	HORVU1Hr1G063610.18	4/6	-	2081	-	-	-	-	-	1
#N/A	HORVU1Hr1G063610	chr1H_456420084_G/A	1H:456420084-456420084	A	3_prime_UTR_variant	MODIFIER	HORVU1Hr1G063610.19	4/7	-	2083	-	-	-	-	-	1
#N/A	HORVU1Hr1G063610	chr1H_456420084_G/A	1H:456420084-456420084	A	3_prime_UTR_variant	MODIFIER	HORVU1Hr1G063610.2	3/5	-	2878	-	-	-	-	-	1
#N/A	HORVU1Hr1G063610	chr1H_456420084_G/A	1H:456420084-456420084	A	3_prime_UTR_variant	MODIFIER	HORVU1Hr1G063610.20	4/5	-	2035	-	-	-	-	-	1
#N/A	HORVU1Hr1G063610	chr1H_456420084_G/A	1H:456420084-456420084	A	3_prime_UTR_variant	MODIFIER	HORVU1Hr1G063610.21	3/3	-	2159	-	-	-	-	-	1
#N/A	HORVU1Hr1G063610	chr1H_456420084_G/A	1H:456420084-456420084	A	3_prime_UTR_variant	MODIFIER	HORVU1Hr1G063610.22	3/6	-	2160	-	-	-	-	-	1
#N/A	HORVU1Hr1G063610	chr1H_456420084_G/A	1H:456420084-456420084	A	3_prime_UTR_variant	MODIFIER	HORVU1Hr1G063610.3	4/6	-	2730	-	-	-	-	-	1
#N/A	HORVU1Hr1G063610	chr1H_456420084_G/A	1H:456420084-456420084	A	3_prime_UTR_variant	MODIFIER	HORVU1Hr1G063610.4	2/2	-	2975	-	-	-	-	-	1
#N/A	HORVU1Hr1G063610	chr1H_456420084_G/A	1H:456420084-456420084	A	3_prime_UTR_variant	MODIFIER	HORVU1Hr1G063610.5	4/7	-	2721	-	-	-	-	-	1
#N/A	HORVU1Hr1G063610	chr1H_456420084_G/A	1H:456420084-456420084	A	3_prime_UTR_variant	MODIFIER	HORVU1Hr1G063610.6	2/4	-	3333	-	-	-	-	-	1
#N/A	HORVU1Hr1G063610	chr1H_456420084_G/A	1H:456420084-456420084	A	3_prime_UTR_variant	MODIFIER	HORVU1Hr1G063610.7	4/4	-	2704	-	-	-	-	-	1
#N/A	HORVU1Hr1G063610	chr1H_456420084_G/A	1H:456420084-456420084	A	downstream_gene_variant	MODIFIER	HORVU1Hr1G063610.8	-	-	-	-	-	-	-	1473	1
#N/A	HORVU1Hr1G063610	chr1H_456420084_G/A	1H:456420084-456420084	A	3_prime_UTR_variant	MODIFIER	HORVU1Hr1G063610.9	5/8	-	2172	-	-	-	-	-	1
PI	HORVU1Hr1G063620	chr1H_456420084_G/A	1H:456420084-456420084	A	synonymous_variant	LOW	HORVU1Hr1G063620.1	4/7	-	502	405	135	L	ctC/ctT	-	-1
PI	HORVU1Hr1G063620	chr1H_456420084_G/A	1H:456420084-456420084	A	synonymous_variant	LOW	HORVU1Hr1G063620.2	4/7	-	863	405	135	L	ctC/ctT	-	-1
PI	HORVU1Hr1G063620	chr1H_456420084_G/A	1H:456420084-456420084	A	synonymous_variant	LOW	HORVU1Hr1G063620.3	4/5	-	938	405	135	L	ctC/ctT	-	-1
PI	HORVU1Hr1G063620	chr1H_456420084_G/A	1H:456420084-456420084	A	3_prime_UTR_variant	MODIFIER	HORVU1Hr1G063620.4	4/6	-	430	-	-	-	-	-	-1
PI	HORVU1Hr1G063620	chr1H_456420084_G/A	1H:456420084-456420084	A	synonymous_variant	LOW	HORVU1Hr1G063620.5	4/6	-	405	405	135	L	ctC/ctT	-	-1
PI	HORVU1Hr1G063620	chr1H_456420084_G/A	1H:456420084-456420084	A	synonymous_variant	LOW	HORVU1Hr1G063620.6	4/6	-	405	405	135	L	ctC/ctT	-	-1
PI	HORVU1Hr1G063620	chr1H_456420084_G/A	1H:456420084-456420084	A	3_prime_UTR_variant	MODIFIER	HORVU1Hr1G063620.7	4/5	-	885	-	-	-	-	-	-1
#N/A	HORVU1Hr1G063610	chr1H_456420210_T/C	1H:456420210-456420210	C	3_prime_UTR_variant	MODIFIER	HORVU1Hr1G063610.1	1/1	-	3796	-	-	-	-	-	1
#N/A	HORVU1Hr1G063610	chr1H_456420210_T/C	1H:456420210-456420210	C	intron_variant	MODIFIER	HORVU1Hr1G063610.10	-	4/6	-	-	-	-	-	-	1
#N/A	HORVU1Hr1G063610	chr1H_456420210_T/C	1H:456420210-456420210	C	intron_variant	MODIFIER	HORVU1Hr1G063610.11	-	4/4	-	-	-	-	-	-	1
#N/A	HORVU1Hr1G063610	chr1H_456420210_T/C	1H:456420210-456420210	C	intron_variant	MODIFIER	HORVU1Hr1G063610.12	-	3/5	-	-	-	-	-	-	1
#N/A	HORVU1Hr1G063610	chr1H_456420210_T/C	1H:456420210-456420210	C	intron_variant	MODIFIER	HORVU1Hr1G063610.13	-	2/4	-	-	-	-	-	-	1
#N/A	HORVU1Hr1G063610	chr1H_456420210_T/C	1H:456420210-456420210	C	intron_variant	MODIFIER	HORVU1Hr1G063610.14	-	3/5	-	-	-	-	-	-	1
#N/A	HORVU1Hr1G063610	chr1H_456420210_T/C	1H:456420210-456420210	C	downstream_gene_variant	MODIFIER	HORVU1Hr1G063610.15	-	-	-	-	-	-	-	244	1
#N/A	HORVU1Hr1G063610	chr1H_456420210_T/C	1H:456420210-456420210	C	intron_variant	MODIFIER	HORVU1Hr1G063610.16	-	4/6	-	-	-	-	-	-	1
#N/A	HORVU1Hr1G063610	chr1H_456420210_T/C	1H:456420210-456420210	C	intron_variant	MODIFIER	HORVU1Hr1G063610.17	-	4/5	-	-	-	-	-	-	1
#N/A	HORVU1Hr1G063610	chr1H_456420210_T/C	1H:456420210-456420210	C	3_prime_UTR_variant	MODIFIER	HORVU1Hr1G063610.18	4/6	-	2207	-	-	-	-	-	1
#N/A	HORVU1Hr1G063610	chr1H_456420210_T/C	1H:456420210-456420210	C	intron_variant	MODIFIER	HORVU1Hr1G063610.19	-	4/6	-	-	-	-	-	-	1
#N/A	HORVU1Hr1G063610	chr1H_456420210_T/C	1H:456420210-456420210	C	3_prime_UTR_variant	MODIFIER	HORVU1Hr1G063610.2	3/5	-	3004	-	-	-	-	-	1
#N/A	HORVU1Hr1G063610	chr1H_456420210_T/C	1H:456420210-456420210	C	intron_variant	MODIFIER	HORVU1Hr1G063610.20	-	4/4	-	-	-	-	-	-	1
#N/A	HORVU1Hr1G063610	chr1H_456420210_T/C	1H:456420210-456420210	C	3_prime_UTR_variant	MODIFIER	HORVU1Hr1G063610.21	3/3	-	2285	-	-	-	-	-	1
#N/A	HORVU1Hr1G063610	chr1H_456420210_T/C	1H:456420210-456420210	C	intron_variant	MODIFIER	HORVU1Hr1G063610.22	-	3/5	-	-	-	-	-	-	1
#N/A	HORVU1Hr1G063610	chr1H_456420210_T/C	1H:456420210-456420210	C	intron_variant	MODIFIER	HORVU1Hr1G063610.3	-	4/5	-	-	-	-	-	-	1
#N/A	HORVU1Hr1G063610	chr1H_456420210_T/C	1H:456420210-456420210	C	3_prime_UTR_variant	MODIFIER	HORVU1Hr1G063610.4	2/2	-	3101	-	-	-	-	-	1
#N/A	HORVU1Hr1G063610	chr1H_456420210_T/C	1H:456420210-456420210	C	intron_variant	MODIFIER	HORVU1Hr1G063610.5	-	4/6	-	-	-	-	-	-	1
#N/A	HORVU1Hr1G063610	chr1H_456420210_T/C	1H:456420210-456420210	C	intron_variant	MODIFIER	HORVU1Hr1G063610.6	-	2/3	-	-	-	-	-	-	1
#N/A	HORVU1Hr1G063610	chr1H_456420210_T/C	1H:456420210-456420210	C	3_prime_UTR_variant	MODIFIER	HORVU1Hr1G063610.7	4/4	-	2830	-	-	-	-	-	1
#N/A	HORVU1Hr1G063610	chr1H_456420210_T/C	1H:456420210-456420210	C	downstream_gene_variant	MODIFIER	HORVU1Hr1G063610.8	-	-	-	-	-	-	-	1599	1
#N/A	HORVU1Hr1G063610	chr1H_456420210_T/C	1H:456420210-456420210	C	intron_variant	MODIFIER	HORVU1Hr1G063610.9	-	5/7	-	-	-	-	-	-	1
PI	HORVU1Hr1G063620	chr1H_456420210_T/C	1H:456420210-456420210	C	intron_variant	MODIFIER	HORVU1Hr1G063620.1	-	3/6	-	-	-	-	-	-	-1
PI	HORVU1Hr1G063620	chr1H_456420210_T/C	1H:456420210-456420210	C	intron_variant	MODIFIER	HORVU1Hr1G063620.2	-	3/6	-	-	-	-	-	-	-1
PI	HORVU1Hr1G063620	chr1H_456420210_T/C	1H:456420210-456420210	C	intron_variant	MODIFIER	HORVU1Hr1G063620.3	-	3/4	-	-	-	-	-	-	-1
PI	HORVU1Hr1G063620	chr1H_456420210_T/C	1H:456420210-456420210	C	intron_variant	MODIFIER	HORVU1Hr1G063620.4	-	3/5	-	-	-	-	-	-	-1
PI	HORVU1Hr1G063620	chr1H_456420210_T/C	1H:456420210-456420210	C	intron_variant	MODIFIER	HORVU1Hr1G063620.5	-	3/5	-	-	-	-	-	-	-1
PI	HORVU1Hr1G063620	chr1H_456420210_T/C	1H:456420210-456420210	C	intron_variant	MODIFIER	HORVU1Hr1G063620.6	-	3/5	-	-	-	-	-	-	-1
PI	HORVU1Hr1G063620	chr1H_456420210_T/C	1H:456420210-456420210	C	intron_variant	MODIFIER	HORVU1Hr1G063620.7	-	3/4	-	-	-	-	-	-	-1
#N/A	HORVU1Hr1G063610	chr1H_456420258_A/T	1H:456420258-456420258	T	3_prime_UTR_variant	MODIFIER	HORVU1Hr1G063610.1	1/1	-	3844	-	-	-	-	-	1
#N/A	HORVU1Hr1G063610	chr1H_456420258_A/T	1H:456420258-456420258	T	intron_variant	MODIFIER	HORVU1Hr1G063610.10	-	4/6	-	-	-	-	-	-	1
#N/A	HORVU1Hr1G063610	chr1H_456420258_A/T	1H:456420258-456420258	T	intron_variant	MODIFIER	HORVU1Hr1G063610.11	-	4/4	-	-	-	-	-	-	1
#N/A	HORVU1Hr1G063610	chr1H_456420258_A/T	1H:456420258-456420258	T	intron_variant	MODIFIER	HORVU1Hr1G063610.12	-	3/5	-	-	-	-	-	-	1
#N/A	HORVU1Hr1G063610	chr1H_456420258_A/T	1H:456420258-456420258	T	intron_variant	MODIFIER	HORVU1Hr1G063610.13	-	2/4	-	-	-	-	-	-	1
#N/A	HORVU1Hr1G063610	chr1H_456420258_A/T	1H:456420258-456420258	T	intron_variant	MODIFIER	HORVU1Hr1G063610.14	-	3/5	-	-	-	-	-	-	1
#N/A	HORVU1Hr1G063610	chr1H_456420258_A/T	1H:456420258-456420258	T	downstream_gene_variant	MODIFIER	HORVU1Hr1G063610.15	-	-	-	-	-	-	-	292	1
#N/A	HORVU1Hr1G063610	chr1H_456420258_A/T	1H:456420258-456420258	T	intron_variant	MODIFIER	HORVU1Hr1G063610.16	-	4/6	-	-	-	-	-	-	1
#N/A	HORVU1Hr1G063610	chr1H_456420258_A/T	1H:456420258-456420258	T	intron_variant	MODIFIER	HORVU1Hr1G063610.17	-	4/5	-	-	-	-	-	-	1
#N/A	HORVU1Hr1G063610	chr1H_456420258_A/T	1H:456420258-456420258	T	3_prime_UTR_variant	MODIFIER	HORVU1Hr1G063610.18	4/6	-	2255	-	-	-	-	-	1
#N/A	HORVU1Hr1G063610	chr1H_456420258_A/T	1H:456420258-456420258	T	intron_variant	MODIFIER	HORVU1Hr1G063610.19	-	4/6	-	-	-	-	-	-	1
#N/A	HORVU1Hr1G063610	chr1H_456420258_A/T	1H:456420258-456420258	T	3_prime_UTR_variant	MODIFIER	HORVU1Hr1G063610.2	3/5	-	3052	-	-	-	-	-	1
#N/A	HORVU1Hr1G063610	chr1H_456420258_A/T	1H:456420258-456420258	T	intron_variant	MODIFIER	HORVU1Hr1G063610.20	-	4/4	-	-	-	-	-	-	1
#N/A	HORVU1Hr1G063610	chr1H_456420258_A/T	1H:456420258-456420258	T	3_prime_UTR_variant	MODIFIER	HORVU1Hr1G063610.21	3/3	-	2333	-	-	-	-	-	1
#N/A	HORVU1Hr1G063610	chr1H_456420258_A/T	1H:456420258-456420258	T	intron_variant	MODIFIER	HORVU1Hr1G063610.22	-	3/5	-	-	-	-	-	-	1
#N/A	HORVU1Hr1G063610	chr1H_456420258_A/T	1H:456420258-456420258	T	intron_variant	MODIFIER	HORVU1Hr1G063610.3	-	4/5	-	-	-	-	-	-	1
#N/A	HORVU1Hr1G063610	chr1H_456420258_A/T	1H:456420258-456420258	T	3_prime_UTR_variant	MODIFIER	HORVU1Hr1G063610.4	2/2	-	3149	-	-	-	-	-	1
#N/A	HORVU1Hr1G063610	chr1H_456420258_A/T	1H:456420258-456420258	T	intron_variant	MODIFIER	HORVU1Hr1G063610.5	-	4/6	-	-	-	-	-	-	1
#N/A	HORVU1Hr1G063610	chr1H_456420258_A/T	1H:456420258-456420258	T	intron_variant	MODIFIER	HORVU1Hr1G063610.6	-	2/3	-	-	-	-	-	-	1
#N/A	HORVU1Hr1G063610	chr1H_456420258_A/T	1H:456420258-456420258	T	3_prime_UTR_variant	MODIFIER	HORVU1Hr1G063610.7	4/4	-	2878	-	-	-	-	-	1
#N/A	HORVU1Hr1G063610	chr1H_456420258_A/T	1H:456420258-456420258	T	downstream_gene_variant	MODIFIER	HORVU1Hr1G063610.8	-	-	-	-	-	-	-	1647	1
#N/A	HORVU1Hr1G063610	chr1H_456420258_A/T	1H:456420258-456420258	T	intron_variant	MODIFIER	HORVU1Hr1G063610.9	-	5/7	-	-	-	-	-	-	1
PI	HORVU1Hr1G063620	chr1H_456420258_A/T	1H:456420258-456420258	T	intron_variant	MODIFIER	HORVU1Hr1G063620.1	-	3/6	-	-	-	-	-	-	-1
PI	HORVU1Hr1G063620	chr1H_456420258_A/T	1H:456420258-456420258	T	intron_variant	MODIFIER	HORVU1Hr1G063620.2	-	3/6	-	-	-	-	-	-	-1
PI	HORVU1Hr1G063620	chr1H_456420258_A/T	1H:456420258-456420258	T	intron_variant	MODIFIER	HORVU1Hr1G063620.3	-	3/4	-	-	-	-	-	-	-1
PI	HORVU1Hr1G063620	chr1H_456420258_A/T	1H:456420258-456420258	T	intron_variant	MODIFIER	HORVU1Hr1G063620.4	-	3/5	-	-	-	-	-	-	-1
PI	HORVU1Hr1G063620	chr1H_456420258_A/T	1H:456420258-456420258	T	intron_variant	MODIFIER	HORVU1Hr1G063620.5	-	3/5	-	-	-	-	-	-	-1
PI	HORVU1Hr1G063620	chr1H_456420258_A/T	1H:456420258-456420258	T	intron_variant	MODIFIER	HORVU1Hr1G063620.6	-	3/5	-	-	-	-	-	-	-1
PI	HORVU1Hr1G063620	chr1H_456420258_A/T	1H:456420258-456420258	T	intron_variant	MODIFIER	HORVU1Hr1G063620.7	-	3/4	-	-	-	-	-	-	-1
#N/A	HORVU1Hr1G063610	chr1H_456420530_G/T	1H:456420530-456420530	T	3_prime_UTR_variant	MODIFIER	HORVU1Hr1G063610.1	1/1	-	4116	-	-	-	-	-	1
#N/A	HORVU1Hr1G063610	chr1H_456420530_G/T	1H:456420530-456420530	T	intron_variant	MODIFIER	HORVU1Hr1G063610.10	-	6/6	-	-	-	-	-	-	1
#N/A	HORVU1Hr1G063610	chr1H_456420530_G/T	1H:456420530-456420530	T	3_prime_UTR_variant	MODIFIER	HORVU1Hr1G063610.11	5/5	-	2546	-	-	-	-	-	1
#N/A	HORVU1Hr1G063610	chr1H_456420530_G/T	1H:456420530-456420530	T	intron_variant	MODIFIER	HORVU1Hr1G063610.12	-	5/5	-	-	-	-	-	-	1
#N/A	HORVU1Hr1G063610	chr1H_456420530_G/T	1H:456420530-456420530	T	intron_variant	MODIFIER	HORVU1Hr1G063610.13	-	4/4	-	-	-	-	-	-	1
#N/A	HORVU1Hr1G063610	chr1H_456420530_G/T	1H:456420530-456420530	T	intron_variant	MODIFIER	HORVU1Hr1G063610.14	-	5/5	-	-	-	-	-	-	1
#N/A	HORVU1Hr1G063610	chr1H_456420530_G/T	1H:456420530-456420530	T	downstream_gene_variant	MODIFIER	HORVU1Hr1G063610.15	-	-	-	-	-	-	-	564	1
#N/A	HORVU1Hr1G063610	chr1H_456420530_G/T	1H:456420530-456420530	T	intron_variant	MODIFIER	HORVU1Hr1G063610.16	-	6/6	-	-	-	-	-	-	1
#N/A	HORVU1Hr1G063610	chr1H_456420530_G/T	1H:456420530-456420530	T	3_prime_UTR_variant	MODIFIER	HORVU1Hr1G063610.17	6/6	-	2360	-	-	-	-	-	1
#N/A	HORVU1Hr1G063610	chr1H_456420530_G/T	1H:456420530-456420530	T	intron_variant	MODIFIER	HORVU1Hr1G063610.18	-	5/5	-	-	-	-	-	-	1
#N/A	HORVU1Hr1G063610	chr1H_456420530_G/T	1H:456420530-456420530	T	intron_variant	MODIFIER	HORVU1Hr1G063610.19	-	6/6	-	-	-	-	-	-	1
#N/A	HORVU1Hr1G063610	chr1H_456420530_G/T	1H:456420530-456420530	T	intron_variant	MODIFIER	HORVU1Hr1G063610.2	-	4/4	-	-	-	-	-	-	1
#N/A	HORVU1Hr1G063610	chr1H_456420530_G/T	1H:456420530-456420530	T	downstream_gene_variant	MODIFIER	HORVU1Hr1G063610.20	-	-	-	-	-	-	-	145	1
#N/A	HORVU1Hr1G063610	chr1H_456420530_G/T	1H:456420530-456420530	T	downstream_gene_variant	MODIFIER	HORVU1Hr1G063610.21	-	-	-	-	-	-	-	69	1
#N/A	HORVU1Hr1G063610	chr1H_456420530_G/T	1H:456420530-456420530	T	intron_variant	MODIFIER	HORVU1Hr1G063610.22	-	5/5	-	-	-	-	-	-	1
#N/A	HORVU1Hr1G063610	chr1H_456420530_G/T	1H:456420530-456420530	T	3_prime_UTR_variant	MODIFIER	HORVU1Hr1G063610.3	6/6	-	2964	-	-	-	-	-	1
#N/A	HORVU1Hr1G063610	chr1H_456420530_G/T	1H:456420530-456420530	T	3_prime_UTR_variant	MODIFIER	HORVU1Hr1G063610.4	2/2	-	3421	-	-	-	-	-	1
#N/A	HORVU1Hr1G063610	chr1H_456420530_G/T	1H:456420530-456420530	T	intron_variant	MODIFIER	HORVU1Hr1G063610.5	-	6/6	-	-	-	-	-	-	1
#N/A	HORVU1Hr1G063610	chr1H_456420530_G/T	1H:456420530-456420530	T	intron_variant	MODIFIER	HORVU1Hr1G063610.6	-	3/3	-	-	-	-	-	-	1
#N/A	HORVU1Hr1G063610	chr1H_456420530_G/T	1H:456420530-456420530	T	3_prime_UTR_variant	MODIFIER	HORVU1Hr1G063610.7	4/4	-	3150	-	-	-	-	-	1
#N/A	HORVU1Hr1G063610	chr1H_456420530_G/T	1H:456420530-456420530	T	downstream_gene_variant	MODIFIER	HORVU1Hr1G063610.8	-	-	-	-	-	-	-	1919	1
#N/A	HORVU1Hr1G063610	chr1H_456420530_G/T	1H:456420530-456420530	T	intron_variant	MODIFIER	HORVU1Hr1G063610.9	-	7/7	-	-	-	-	-	-	1
PI	HORVU1Hr1G063620	chr1H_456420530_G/T	1H:456420530-456420530	T	intron_variant	MODIFIER	HORVU1Hr1G063620.1	-	1/6	-	-	-	-	-	-	-1
PI	HORVU1Hr1G063620	chr1H_456420530_G/T	1H:456420530-456420530	T	intron_variant	MODIFIER	HORVU1Hr1G063620.2	-	1/6	-	-	-	-	-	-	-1
PI	HORVU1Hr1G063620	chr1H_456420530_G/T	1H:456420530-456420530	T	intron_variant	MODIFIER	HORVU1Hr1G063620.3	-	1/4	-	-	-	-	-	-	-1
PI	HORVU1Hr1G063620	chr1H_456420530_G/T	1H:456420530-456420530	T	3_prime_UTR_variant	MODIFIER	HORVU1Hr1G063620.4	2/6	-	196	-	-	-	-	-	-1
PI	HORVU1Hr1G063620	chr1H_456420530_G/T	1H:456420530-456420530	T	intron_variant	MODIFIER	HORVU1Hr1G063620.5	-	1/5	-	-	-	-	-	-	-1
PI	HORVU1Hr1G063620	chr1H_456420530_G/T	1H:456420530-456420530	T	intron_variant	MODIFIER	HORVU1Hr1G063620.6	-	1/5	-	-	-	-	-	-	-1
PI	HORVU1Hr1G063620	chr1H_456420530_G/T	1H:456420530-456420530	T	intron_variant	MODIFIER	HORVU1Hr1G063620.7	-	1/4	-	-	-	-	-	-	-1
#N/A	HORVU1Hr1G063610	chr1H_456420541_C/T	1H:456420541-456420541	T	3_prime_UTR_variant	MODIFIER	HORVU1Hr1G063610.1	1/1	-	4127	-	-	-	-	-	1
#N/A	HORVU1Hr1G063610	chr1H_456420541_C/T	1H:456420541-456420541	T	intron_variant	MODIFIER	HORVU1Hr1G063610.10	-	6/6	-	-	-	-	-	-	1
#N/A	HORVU1Hr1G063610	chr1H_456420541_C/T	1H:456420541-456420541	T	3_prime_UTR_variant	MODIFIER	HORVU1Hr1G063610.11	5/5	-	2557	-	-	-	-	-	1
#N/A	HORVU1Hr1G063610	chr1H_456420541_C/T	1H:456420541-456420541	T	intron_variant	MODIFIER	HORVU1Hr1G063610.12	-	5/5	-	-	-	-	-	-	1
#N/A	HORVU1Hr1G063610	chr1H_456420541_C/T	1H:456420541-456420541	T	intron_variant	MODIFIER	HORVU1Hr1G063610.13	-	4/4	-	-	-	-	-	-	1
#N/A	HORVU1Hr1G063610	chr1H_456420541_C/T	1H:456420541-456420541	T	intron_variant	MODIFIER	HORVU1Hr1G063610.14	-	5/5	-	-	-	-	-	-	1
#N/A	HORVU1Hr1G063610	chr1H_456420541_C/T	1H:456420541-456420541	T	downstream_gene_variant	MODIFIER	HORVU1Hr1G063610.15	-	-	-	-	-	-	-	575	1
#N/A	HORVU1Hr1G063610	chr1H_456420541_C/T	1H:456420541-456420541	T	intron_variant	MODIFIER	HORVU1Hr1G063610.16	-	6/6	-	-	-	-	-	-	1
#N/A	HORVU1Hr1G063610	chr1H_456420541_C/T	1H:456420541-456420541	T	3_prime_UTR_variant	MODIFIER	HORVU1Hr1G063610.17	6/6	-	2371	-	-	-	-	-	1
#N/A	HORVU1Hr1G063610	chr1H_456420541_C/T	1H:456420541-456420541	T	intron_variant	MODIFIER	HORVU1Hr1G063610.18	-	5/5	-	-	-	-	-	-	1
#N/A	HORVU1Hr1G063610	chr1H_456420541_C/T	1H:456420541-456420541	T	intron_variant	MODIFIER	HORVU1Hr1G063610.19	-	6/6	-	-	-	-	-	-	1
#N/A	HORVU1Hr1G063610	chr1H_456420541_C/T	1H:456420541-456420541	T	intron_variant	MODIFIER	HORVU1Hr1G063610.2	-	4/4	-	-	-	-	-	-	1
#N/A	HORVU1Hr1G063610	chr1H_456420541_C/T	1H:456420541-456420541	T	downstream_gene_variant	MODIFIER	HORVU1Hr1G063610.20	-	-	-	-	-	-	-	156	1
#N/A	HORVU1Hr1G063610	chr1H_456420541_C/T	1H:456420541-456420541	T	downstream_gene_variant	MODIFIER	HORVU1Hr1G063610.21	-	-	-	-	-	-	-	80	1
#N/A	HORVU1Hr1G063610	chr1H_456420541_C/T	1H:456420541-456420541	T	intron_variant	MODIFIER	HORVU1Hr1G063610.22	-	5/5	-	-	-	-	-	-	1
#N/A	HORVU1Hr1G063610	chr1H_456420541_C/T	1H:456420541-456420541	T	3_prime_UTR_variant	MODIFIER	HORVU1Hr1G063610.3	6/6	-	2975	-	-	-	-	-	1
#N/A	HORVU1Hr1G063610	chr1H_456420541_C/T	1H:456420541-456420541	T	3_prime_UTR_variant	MODIFIER	HORVU1Hr1G063610.4	2/2	-	3432	-	-	-	-	-	1
#N/A	HORVU1Hr1G063610	chr1H_456420541_C/T	1H:456420541-456420541	T	intron_variant	MODIFIER	HORVU1Hr1G063610.5	-	6/6	-	-	-	-	-	-	1
#N/A	HORVU1Hr1G063610	chr1H_456420541_C/T	1H:456420541-456420541	T	intron_variant	MODIFIER	HORVU1Hr1G063610.6	-	3/3	-	-	-	-	-	-	1
#N/A	HORVU1Hr1G063610	chr1H_456420541_C/T	1H:456420541-456420541	T	3_prime_UTR_variant	MODIFIER	HORVU1Hr1G063610.7	4/4	-	3161	-	-	-	-	-	1
#N/A	HORVU1Hr1G063610	chr1H_456420541_C/T	1H:456420541-456420541	T	downstream_gene_variant	MODIFIER	HORVU1Hr1G063610.8	-	-	-	-	-	-	-	1930	1
#N/A	HORVU1Hr1G063610	chr1H_456420541_C/T	1H:456420541-456420541	T	intron_variant	MODIFIER	HORVU1Hr1G063610.9	-	7/7	-	-	-	-	-	-	1
PI	HORVU1Hr1G063620	chr1H_456420541_C/T	1H:456420541-456420541	T	intron_variant	MODIFIER	HORVU1Hr1G063620.1	-	1/6	-	-	-	-	-	-	-1
PI	HORVU1Hr1G063620	chr1H_456420541_C/T	1H:456420541-456420541	T	intron_variant	MODIFIER	HORVU1Hr1G063620.2	-	1/6	-	-	-	-	-	-	-1
PI	HORVU1Hr1G063620	chr1H_456420541_C/T	1H:456420541-456420541	T	intron_variant	MODIFIER	HORVU1Hr1G063620.3	-	1/4	-	-	-	-	-	-	-1
PI	HORVU1Hr1G063620	chr1H_456420541_C/T	1H:456420541-456420541	T	splice_region_variant,intron_variant	LOW	HORVU1Hr1G063620.4	-	1/5	-	-	-	-	-	-	-1
PI	HORVU1Hr1G063620	chr1H_456420541_C/T	1H:456420541-456420541	T	intron_variant	MODIFIER	HORVU1Hr1G063620.5	-	1/5	-	-	-	-	-	-	-1
PI	HORVU1Hr1G063620	chr1H_456420541_C/T	1H:456420541-456420541	T	intron_variant	MODIFIER	HORVU1Hr1G063620.6	-	1/5	-	-	-	-	-	-	-1
PI	HORVU1Hr1G063620	chr1H_456420541_C/T	1H:456420541-456420541	T	intron_variant	MODIFIER	HORVU1Hr1G063620.7	-	1/4	-	-	-	-	-	-	-1
#N/A	HORVU1Hr1G063610	chr1H_456420577_A/G	1H:456420577-456420577	G	3_prime_UTR_variant	MODIFIER	HORVU1Hr1G063610.1	1/1	-	4163	-	-	-	-	-	1
#N/A	HORVU1Hr1G063610	chr1H_456420577_A/G	1H:456420577-456420577	G	intron_variant	MODIFIER	HORVU1Hr1G063610.10	-	6/6	-	-	-	-	-	-	1
#N/A	HORVU1Hr1G063610	chr1H_456420577_A/G	1H:456420577-456420577	G	3_prime_UTR_variant	MODIFIER	HORVU1Hr1G063610.11	5/5	-	2593	-	-	-	-	-	1
#N/A	HORVU1Hr1G063610	chr1H_456420577_A/G	1H:456420577-456420577	G	intron_variant	MODIFIER	HORVU1Hr1G063610.12	-	5/5	-	-	-	-	-	-	1
#N/A	HORVU1Hr1G063610	chr1H_456420577_A/G	1H:456420577-456420577	G	intron_variant	MODIFIER	HORVU1Hr1G063610.13	-	4/4	-	-	-	-	-	-	1
#N/A	HORVU1Hr1G063610	chr1H_456420577_A/G	1H:456420577-456420577	G	intron_variant	MODIFIER	HORVU1Hr1G063610.14	-	5/5	-	-	-	-	-	-	1
#N/A	HORVU1Hr1G063610	chr1H_456420577_A/G	1H:456420577-456420577	G	downstream_gene_variant	MODIFIER	HORVU1Hr1G063610.15	-	-	-	-	-	-	-	611	1
#N/A	HORVU1Hr1G063610	chr1H_456420577_A/G	1H:456420577-456420577	G	intron_variant	MODIFIER	HORVU1Hr1G063610.16	-	6/6	-	-	-	-	-	-	1
#N/A	HORVU1Hr1G063610	chr1H_456420577_A/G	1H:456420577-456420577	G	downstream_gene_variant	MODIFIER	HORVU1Hr1G063610.17	-	-	-	-	-	-	-	33	1
#N/A	HORVU1Hr1G063610	chr1H_456420577_A/G	1H:456420577-456420577	G	intron_variant	MODIFIER	HORVU1Hr1G063610.18	-	5/5	-	-	-	-	-	-	1
#N/A	HORVU1Hr1G063610	chr1H_456420577_A/G	1H:456420577-456420577	G	intron_variant	MODIFIER	HORVU1Hr1G063610.19	-	6/6	-	-	-	-	-	-	1
#N/A	HORVU1Hr1G063610	chr1H_456420577_A/G	1H:456420577-456420577	G	intron_variant	MODIFIER	HORVU1Hr1G063610.2	-	4/4	-	-	-	-	-	-	1
#N/A	HORVU1Hr1G063610	chr1H_456420577_A/G	1H:456420577-456420577	G	downstream_gene_variant	MODIFIER	HORVU1Hr1G063610.20	-	-	-	-	-	-	-	192	1
#N/A	HORVU1Hr1G063610	chr1H_456420577_A/G	1H:456420577-456420577	G	downstream_gene_variant	MODIFIER	HORVU1Hr1G063610.21	-	-	-	-	-	-	-	116	1
#N/A	HORVU1Hr1G063610	chr1H_456420577_A/G	1H:456420577-456420577	G	intron_variant	MODIFIER	HORVU1Hr1G063610.22	-	5/5	-	-	-	-	-	-	1
#N/A	HORVU1Hr1G063610	chr1H_456420577_A/G	1H:456420577-456420577	G	3_prime_UTR_variant	MODIFIER	HORVU1Hr1G063610.3	6/6	-	3011	-	-	-	-	-	1
#N/A	HORVU1Hr1G063610	chr1H_456420577_A/G	1H:456420577-456420577	G	3_prime_UTR_variant	MODIFIER	HORVU1Hr1G063610.4	2/2	-	3468	-	-	-	-	-	1
#N/A	HORVU1Hr1G063610	chr1H_456420577_A/G	1H:456420577-456420577	G	intron_variant	MODIFIER	HORVU1Hr1G063610.5	-	6/6	-	-	-	-	-	-	1
#N/A	HORVU1Hr1G063610	chr1H_456420577_A/G	1H:456420577-456420577	G	intron_variant	MODIFIER	HORVU1Hr1G063610.6	-	3/3	-	-	-	-	-	-	1
#N/A	HORVU1Hr1G063610	chr1H_456420577_A/G	1H:456420577-456420577	G	3_prime_UTR_variant	MODIFIER	HORVU1Hr1G063610.7	4/4	-	3197	-	-	-	-	-	1
#N/A	HORVU1Hr1G063610	chr1H_456420577_A/G	1H:456420577-456420577	G	downstream_gene_variant	MODIFIER	HORVU1Hr1G063610.8	-	-	-	-	-	-	-	1966	1
#N/A	HORVU1Hr1G063610	chr1H_456420577_A/G	1H:456420577-456420577	G	intron_variant	MODIFIER	HORVU1Hr1G063610.9	-	7/7	-	-	-	-	-	-	1
PI	HORVU1Hr1G063620	chr1H_456420577_A/G	1H:456420577-456420577	G	intron_variant	MODIFIER	HORVU1Hr1G063620.1	-	1/6	-	-	-	-	-	-	-1
PI	HORVU1Hr1G063620	chr1H_456420577_A/G	1H:456420577-456420577	G	intron_variant	MODIFIER	HORVU1Hr1G063620.2	-	1/6	-	-	-	-	-	-	-1
PI	HORVU1Hr1G063620	chr1H_456420577_A/G	1H:456420577-456420577	G	intron_variant	MODIFIER	HORVU1Hr1G063620.3	-	1/4	-	-	-	-	-	-	-1
PI	HORVU1Hr1G063620	chr1H_456420577_A/G	1H:456420577-456420577	G	intron_variant	MODIFIER	HORVU1Hr1G063620.4	-	1/5	-	-	-	-	-	-	-1
PI	HORVU1Hr1G063620	chr1H_456420577_A/G	1H:456420577-456420577	G	intron_variant	MODIFIER	HORVU1Hr1G063620.5	-	1/5	-	-	-	-	-	-	-1
PI	HORVU1Hr1G063620	chr1H_456420577_A/G	1H:456420577-456420577	G	intron_variant	MODIFIER	HORVU1Hr1G063620.6	-	1/5	-	-	-	-	-	-	-1
PI	HORVU1Hr1G063620	chr1H_456420577_A/G	1H:456420577-456420577	G	intron_variant	MODIFIER	HORVU1Hr1G063620.7	-	1/4	-	-	-	-	-	-	-1
#N/A	HORVU1Hr1G063610	chr1H_456420711_G/A	1H:456420711-456420711	A	3_prime_UTR_variant	MODIFIER	HORVU1Hr1G063610.1	1/1	-	4297	-	-	-	-	-	1
#N/A	HORVU1Hr1G063610	chr1H_456420711_G/A	1H:456420711-456420711	A	3_prime_UTR_variant	MODIFIER	HORVU1Hr1G063610.10	7/7	-	2605	-	-	-	-	-	1
#N/A	HORVU1Hr1G063610	chr1H_456420711_G/A	1H:456420711-456420711	A	3_prime_UTR_variant	MODIFIER	HORVU1Hr1G063610.11	5/5	-	2727	-	-	-	-	-	1
#N/A	HORVU1Hr1G063610	chr1H_456420711_G/A	1H:456420711-456420711	A	3_prime_UTR_variant	MODIFIER	HORVU1Hr1G063610.12	6/6	-	2978	-	-	-	-	-	1
#N/A	HORVU1Hr1G063610	chr1H_456420711_G/A	1H:456420711-456420711	A	3_prime_UTR_variant	MODIFIER	HORVU1Hr1G063610.13	5/5	-	3126	-	-	-	-	-	1
#N/A	HORVU1Hr1G063610	chr1H_456420711_G/A	1H:456420711-456420711	A	3_prime_UTR_variant	MODIFIER	HORVU1Hr1G063610.14	6/6	-	2645	-	-	-	-	-	1
#N/A	HORVU1Hr1G063610	chr1H_456420711_G/A	1H:456420711-456420711	A	downstream_gene_variant	MODIFIER	HORVU1Hr1G063610.15	-	-	-	-	-	-	-	745	1
#N/A	HORVU1Hr1G063610	chr1H_456420711_G/A	1H:456420711-456420711	A	3_prime_UTR_variant	MODIFIER	HORVU1Hr1G063610.16	7/7	-	2423	-	-	-	-	-	1
#N/A	HORVU1Hr1G063610	chr1H_456420711_G/A	1H:456420711-456420711	A	downstream_gene_variant	MODIFIER	HORVU1Hr1G063610.17	-	-	-	-	-	-	-	167	1
#N/A	HORVU1Hr1G063610	chr1H_456420711_G/A	1H:456420711-456420711	A	3_prime_UTR_variant	MODIFIER	HORVU1Hr1G063610.18	6/6	-	2487	-	-	-	-	-	1
#N/A	HORVU1Hr1G063610	chr1H_456420711_G/A	1H:456420711-456420711	A	3_prime_UTR_variant	MODIFIER	HORVU1Hr1G063610.19	7/7	-	2368	-	-	-	-	-	1
#N/A	HORVU1Hr1G063610	chr1H_456420711_G/A	1H:456420711-456420711	A	3_prime_UTR_variant	MODIFIER	HORVU1Hr1G063610.2	5/5	-	3276	-	-	-	-	-	1
#N/A	HORVU1Hr1G063610	chr1H_456420711_G/A	1H:456420711-456420711	A	downstream_gene_variant	MODIFIER	HORVU1Hr1G063610.20	-	-	-	-	-	-	-	326	1
#N/A	HORVU1Hr1G063610	chr1H_456420711_G/A	1H:456420711-456420711	A	downstream_gene_variant	MODIFIER	HORVU1Hr1G063610.21	-	-	-	-	-	-	-	250	1
#N/A	HORVU1Hr1G063610	chr1H_456420711_G/A	1H:456420711-456420711	A	3_prime_UTR_variant	MODIFIER	HORVU1Hr1G063610.22	6/6	-	2445	-	-	-	-	-	1
#N/A	HORVU1Hr1G063610	chr1H_456420711_G/A	1H:456420711-456420711	A	3_prime_UTR_variant	MODIFIER	HORVU1Hr1G063610.3	6/6	-	3145	-	-	-	-	-	1
#N/A	HORVU1Hr1G063610	chr1H_456420711_G/A	1H:456420711-456420711	A	3_prime_UTR_variant	MODIFIER	HORVU1Hr1G063610.4	2/2	-	3602	-	-	-	-	-	1
#N/A	HORVU1Hr1G063610	chr1H_456420711_G/A	1H:456420711-456420711	A	3_prime_UTR_variant	MODIFIER	HORVU1Hr1G063610.5	7/7	-	3006	-	-	-	-	-	1
#N/A	HORVU1Hr1G063610	chr1H_456420711_G/A	1H:456420711-456420711	A	3_prime_UTR_variant	MODIFIER	HORVU1Hr1G063610.6	4/4	-	3717	-	-	-	-	-	1
#N/A	HORVU1Hr1G063610	chr1H_456420711_G/A	1H:456420711-456420711	A	3_prime_UTR_variant	MODIFIER	HORVU1Hr1G063610.7	4/4	-	3331	-	-	-	-	-	1
#N/A	HORVU1Hr1G063610	chr1H_456420711_G/A	1H:456420711-456420711	A	downstream_gene_variant	MODIFIER	HORVU1Hr1G063610.8	-	-	-	-	-	-	-	2100	1
#N/A	HORVU1Hr1G063610	chr1H_456420711_G/A	1H:456420711-456420711	A	3_prime_UTR_variant	MODIFIER	HORVU1Hr1G063610.9	8/8	-	2457	-	-	-	-	-	1
PI	HORVU1Hr1G063620	chr1H_456420711_G/A	1H:456420711-456420711	A	synonymous_variant	LOW	HORVU1Hr1G063620.1	1/7	-	217	120	40	D	gaC/gaT	-	-1
PI	HORVU1Hr1G063620	chr1H_456420711_G/A	1H:456420711-456420711	A	synonymous_variant	LOW	HORVU1Hr1G063620.2	1/7	-	578	120	40	D	gaC/gaT	-	-1
PI	HORVU1Hr1G063620	chr1H_456420711_G/A	1H:456420711-456420711	A	synonymous_variant	LOW	HORVU1Hr1G063620.3	1/5	-	653	120	40	D	gaC/gaT	-	-1
PI	HORVU1Hr1G063620	chr1H_456420711_G/A	1H:456420711-456420711	A	synonymous_variant	LOW	HORVU1Hr1G063620.4	1/6	-	120	120	40	D	gaC/gaT	-	-1
PI	HORVU1Hr1G063620	chr1H_456420711_G/A	1H:456420711-456420711	A	synonymous_variant	LOW	HORVU1Hr1G063620.5	1/6	-	120	120	40	D	gaC/gaT	-	-1
PI	HORVU1Hr1G063620	chr1H_456420711_G/A	1H:456420711-456420711	A	synonymous_variant	LOW	HORVU1Hr1G063620.6	1/6	-	120	120	40	D	gaC/gaT	-	-1
PI	HORVU1Hr1G063620	chr1H_456420711_G/A	1H:456420711-456420711	A	synonymous_variant	LOW	HORVU1Hr1G063620.7	1/5	-	598	120	40	D	gaC/gaT	-	-1
#N/A	HORVU1Hr1G063610	chr1H_456420756_C/T	1H:456420756-456420756	T	3_prime_UTR_variant	MODIFIER	HORVU1Hr1G063610.1	1/1	-	4342	-	-	-	-	-	1
#N/A	HORVU1Hr1G063610	chr1H_456420756_C/T	1H:456420756-456420756	T	3_prime_UTR_variant	MODIFIER	HORVU1Hr1G063610.10	7/7	-	2650	-	-	-	-	-	1
#N/A	HORVU1Hr1G063610	chr1H_456420756_C/T	1H:456420756-456420756	T	3_prime_UTR_variant	MODIFIER	HORVU1Hr1G063610.11	5/5	-	2772	-	-	-	-	-	1
#N/A	HORVU1Hr1G063610	chr1H_456420756_C/T	1H:456420756-456420756	T	3_prime_UTR_variant	MODIFIER	HORVU1Hr1G063610.12	6/6	-	3023	-	-	-	-	-	1
#N/A	HORVU1Hr1G063610	chr1H_456420756_C/T	1H:456420756-456420756	T	3_prime_UTR_variant	MODIFIER	HORVU1Hr1G063610.13	5/5	-	3171	-	-	-	-	-	1
#N/A	HORVU1Hr1G063610	chr1H_456420756_C/T	1H:456420756-456420756	T	3_prime_UTR_variant	MODIFIER	HORVU1Hr1G063610.14	6/6	-	2690	-	-	-	-	-	1
#N/A	HORVU1Hr1G063610	chr1H_456420756_C/T	1H:456420756-456420756	T	downstream_gene_variant	MODIFIER	HORVU1Hr1G063610.15	-	-	-	-	-	-	-	790	1
#N/A	HORVU1Hr1G063610	chr1H_456420756_C/T	1H:456420756-456420756	T	3_prime_UTR_variant	MODIFIER	HORVU1Hr1G063610.16	7/7	-	2468	-	-	-	-	-	1
#N/A	HORVU1Hr1G063610	chr1H_456420756_C/T	1H:456420756-456420756	T	downstream_gene_variant	MODIFIER	HORVU1Hr1G063610.17	-	-	-	-	-	-	-	212	1
#N/A	HORVU1Hr1G063610	chr1H_456420756_C/T	1H:456420756-456420756	T	3_prime_UTR_variant	MODIFIER	HORVU1Hr1G063610.18	6/6	-	2532	-	-	-	-	-	1
#N/A	HORVU1Hr1G063610	chr1H_456420756_C/T	1H:456420756-456420756	T	3_prime_UTR_variant	MODIFIER	HORVU1Hr1G063610.19	7/7	-	2413	-	-	-	-	-	1
#N/A	HORVU1Hr1G063610	chr1H_456420756_C/T	1H:456420756-456420756	T	3_prime_UTR_variant	MODIFIER	HORVU1Hr1G063610.2	5/5	-	3321	-	-	-	-	-	1
#N/A	HORVU1Hr1G063610	chr1H_456420756_C/T	1H:456420756-456420756	T	downstream_gene_variant	MODIFIER	HORVU1Hr1G063610.20	-	-	-	-	-	-	-	371	1
#N/A	HORVU1Hr1G063610	chr1H_456420756_C/T	1H:456420756-456420756	T	downstream_gene_variant	MODIFIER	HORVU1Hr1G063610.21	-	-	-	-	-	-	-	295	1
#N/A	HORVU1Hr1G063610	chr1H_456420756_C/T	1H:456420756-456420756	T	3_prime_UTR_variant	MODIFIER	HORVU1Hr1G063610.22	6/6	-	2490	-	-	-	-	-	1
#N/A	HORVU1Hr1G063610	chr1H_456420756_C/T	1H:456420756-456420756	T	3_prime_UTR_variant	MODIFIER	HORVU1Hr1G063610.3	6/6	-	3190	-	-	-	-	-	1
#N/A	HORVU1Hr1G063610	chr1H_456420756_C/T	1H:456420756-456420756	T	3_prime_UTR_variant	MODIFIER	HORVU1Hr1G063610.4	2/2	-	3647	-	-	-	-	-	1
#N/A	HORVU1Hr1G063610	chr1H_456420756_C/T	1H:456420756-456420756	T	3_prime_UTR_variant	MODIFIER	HORVU1Hr1G063610.5	7/7	-	3051	-	-	-	-	-	1
#N/A	HORVU1Hr1G063610	chr1H_456420756_C/T	1H:456420756-456420756	T	3_prime_UTR_variant	MODIFIER	HORVU1Hr1G063610.6	4/4	-	3762	-	-	-	-	-	1
#N/A	HORVU1Hr1G063610	chr1H_456420756_C/T	1H:456420756-456420756	T	3_prime_UTR_variant	MODIFIER	HORVU1Hr1G063610.7	4/4	-	3376	-	-	-	-	-	1
#N/A	HORVU1Hr1G063610	chr1H_456420756_C/T	1H:456420756-456420756	T	downstream_gene_variant	MODIFIER	HORVU1Hr1G063610.8	-	-	-	-	-	-	-	2145	1
#N/A	HORVU1Hr1G063610	chr1H_456420756_C/T	1H:456420756-456420756	T	3_prime_UTR_variant	MODIFIER	HORVU1Hr1G063610.9	8/8	-	2502	-	-	-	-	-	1
PI	HORVU1Hr1G063620	chr1H_456420756_C/T	1H:456420756-456420756	T	synonymous_variant	LOW	HORVU1Hr1G063620.1	1/7	-	172	75	25	R	cgG/cgA	-	-1
PI	HORVU1Hr1G063620	chr1H_456420756_C/T	1H:456420756-456420756	T	synonymous_variant	LOW	HORVU1Hr1G063620.2	1/7	-	533	75	25	R	cgG/cgA	-	-1
PI	HORVU1Hr1G063620	chr1H_456420756_C/T	1H:456420756-456420756	T	synonymous_variant	LOW	HORVU1Hr1G063620.3	1/5	-	608	75	25	R	cgG/cgA	-	-1
PI	HORVU1Hr1G063620	chr1H_456420756_C/T	1H:456420756-456420756	T	synonymous_variant	LOW	HORVU1Hr1G063620.4	1/6	-	75	75	25	R	cgG/cgA	-	-1
PI	HORVU1Hr1G063620	chr1H_456420756_C/T	1H:456420756-456420756	T	synonymous_variant	LOW	HORVU1Hr1G063620.5	1/6	-	75	75	25	R	cgG/cgA	-	-1
PI	HORVU1Hr1G063620	chr1H_456420756_C/T	1H:456420756-456420756	T	synonymous_variant	LOW	HORVU1Hr1G063620.6	1/6	-	75	75	25	R	cgG/cgA	-	-1
PI	HORVU1Hr1G063620	chr1H_456420756_C/T	1H:456420756-456420756	T	synonymous_variant	LOW	HORVU1Hr1G063620.7	1/5	-	553	75	25	R	cgG/cgA	-	-1
#N/A	HORVU1Hr1G063610	chr1H_456421071_G/A	1H:456421071-456421071	A	3_prime_UTR_variant	MODIFIER	HORVU1Hr1G063610.1	1/1	-	4657	-	-	-	-	-	1
#N/A	HORVU1Hr1G063610	chr1H_456421071_G/A	1H:456421071-456421071	A	3_prime_UTR_variant	MODIFIER	HORVU1Hr1G063610.10	7/7	-	2965	-	-	-	-	-	1
#N/A	HORVU1Hr1G063610	chr1H_456421071_G/A	1H:456421071-456421071	A	3_prime_UTR_variant	MODIFIER	HORVU1Hr1G063610.11	5/5	-	3087	-	-	-	-	-	1
#N/A	HORVU1Hr1G063610	chr1H_456421071_G/A	1H:456421071-456421071	A	3_prime_UTR_variant	MODIFIER	HORVU1Hr1G063610.12	6/6	-	3338	-	-	-	-	-	1
#N/A	HORVU1Hr1G063610	chr1H_456421071_G/A	1H:456421071-456421071	A	3_prime_UTR_variant	MODIFIER	HORVU1Hr1G063610.13	5/5	-	3486	-	-	-	-	-	1
#N/A	HORVU1Hr1G063610	chr1H_456421071_G/A	1H:456421071-456421071	A	3_prime_UTR_variant	MODIFIER	HORVU1Hr1G063610.14	6/6	-	3005	-	-	-	-	-	1
#N/A	HORVU1Hr1G063610	chr1H_456421071_G/A	1H:456421071-456421071	A	downstream_gene_variant	MODIFIER	HORVU1Hr1G063610.15	-	-	-	-	-	-	-	1105	1
#N/A	HORVU1Hr1G063610	chr1H_456421071_G/A	1H:456421071-456421071	A	3_prime_UTR_variant	MODIFIER	HORVU1Hr1G063610.16	7/7	-	2783	-	-	-	-	-	1
#N/A	HORVU1Hr1G063610	chr1H_456421071_G/A	1H:456421071-456421071	A	downstream_gene_variant	MODIFIER	HORVU1Hr1G063610.17	-	-	-	-	-	-	-	527	1
#N/A	HORVU1Hr1G063610	chr1H_456421071_G/A	1H:456421071-456421071	A	downstream_gene_variant	MODIFIER	HORVU1Hr1G063610.18	-	-	-	-	-	-	-	93	1
#N/A	HORVU1Hr1G063610	chr1H_456421071_G/A	1H:456421071-456421071	A	downstream_gene_variant	MODIFIER	HORVU1Hr1G063610.19	-	-	-	-	-	-	-	93	1
#N/A	HORVU1Hr1G063610	chr1H_456421071_G/A	1H:456421071-456421071	A	3_prime_UTR_variant	MODIFIER	HORVU1Hr1G063610.2	5/5	-	3636	-	-	-	-	-	1
#N/A	HORVU1Hr1G063610	chr1H_456421071_G/A	1H:456421071-456421071	A	downstream_gene_variant	MODIFIER	HORVU1Hr1G063610.20	-	-	-	-	-	-	-	686	1
#N/A	HORVU1Hr1G063610	chr1H_456421071_G/A	1H:456421071-456421071	A	downstream_gene_variant	MODIFIER	HORVU1Hr1G063610.21	-	-	-	-	-	-	-	610	1
#N/A	HORVU1Hr1G063610	chr1H_456421071_G/A	1H:456421071-456421071	A	3_prime_UTR_variant	MODIFIER	HORVU1Hr1G063610.22	6/6	-	2805	-	-	-	-	-	1
#N/A	HORVU1Hr1G063610	chr1H_456421071_G/A	1H:456421071-456421071	A	3_prime_UTR_variant	MODIFIER	HORVU1Hr1G063610.3	6/6	-	3505	-	-	-	-	-	1
#N/A	HORVU1Hr1G063610	chr1H_456421071_G/A	1H:456421071-456421071	A	3_prime_UTR_variant	MODIFIER	HORVU1Hr1G063610.4	2/2	-	3962	-	-	-	-	-	1
#N/A	HORVU1Hr1G063610	chr1H_456421071_G/A	1H:456421071-456421071	A	3_prime_UTR_variant	MODIFIER	HORVU1Hr1G063610.5	7/7	-	3366	-	-	-	-	-	1
#N/A	HORVU1Hr1G063610	chr1H_456421071_G/A	1H:456421071-456421071	A	3_prime_UTR_variant	MODIFIER	HORVU1Hr1G063610.6	4/4	-	4077	-	-	-	-	-	1
#N/A	HORVU1Hr1G063610	chr1H_456421071_G/A	1H:456421071-456421071	A	3_prime_UTR_variant	MODIFIER	HORVU1Hr1G063610.7	4/4	-	3691	-	-	-	-	-	1
[truncated: 57,080 more rows]
