# Supplementary material for: Hybridisation‐based target enrichment of phenology genes to dissect the genetic basis of yield and adaptation in barley
Source: Plant Biotechnol J. 2018 Dec 6;17(5):932–44. doi: 10.1111/pbi.13029 (PMC6587706; doi:10.1111/pbi.13029)
Supplement: Supplementary file 7 — Data S4. Final filtered SNP set of 4260 SNPs. [file PBI-17-932-s010.xlsx]

## Sheet: Legend
Supplemental Data Set S4. Final filtered SNP set of 4,260 SNPs. Of the 6,030 SNPs that where within the targeted phenology gene regions, 2,350 SNPs had more than 10% missing data, and 1,109 SNPs had a MAF of less than 0.01. After filtering and pruning, a total of 2,758 SNPs were retained. Of the 467,339 SNPs that where outside the targeted phenology gene regions, the majority of SNPs were filtere…

## Sheet: Supplemental Data Set S4
							020055-57	02043-20	02055-94	02S169-51-45	04053-034	04053-099	04055-119	04056-088	04S213D-B-11	04S213D-B-110	04S213D-B-12	04S213D-B-125	04S213D-B-20	04S213D-B-27	04S213D-B-57	04S353D-84	05054-039	05060-061	05066-186	05067-062	05067-128	05067-238	05068-003	05072-022	05072-268	05073-075	07T738	07T741	2B01-2015	2B03-3560	2B03-3859	2ND25389	83SL:517	83SM:522	84SH:540	84SL:551	85SW:576	86S513-34-33	86S642-27-40	90S205-129-19	90S205-45-46	90S228-151-2	90S277-54-29
#CHROM	POS	ID	Gene ID	Gene Name	REF	ALT	P0001	P0002	P0003	P0004	P0005	P0006	P0007	P0008	P0010	P0011	P0012	P0013	P0014	P0015	P0016	P0017	P0018	P0019	P0020	P0021	P0022	P0023	P0024	P0025	P0026	P0027	P0028	P0029	P0030	P0031	P0032	P0034	P0035	P0036	P0037	P0038	P0039	P0040	P0041	P0043	P0044	P0045	P0046
1	26220293	snp_1_26220293	HORVU1Hr1G011030		T	C	1	1	1	1	1	1	1	1	99	99	1	99	1	1	1	1	1	1	1	1	1	1	1	1	1	1	99	1	1	1	1	1	1	1	1	1	1	2	1	1	1	1	1
1	26220407	snp_1_26220407	HORVU1Hr1G011030		G	C	1	1	1	1	1	1	1	1	99	99	1	1	1	1	1	1	1	1	1	1	1	1	1	1	1	1	99	1	1	1	1	1	1	1	1	1	1	0	1	1	1	1	1
1	26221922	snp_1_26221922	HORVU1Hr1G011030		C	T	0	0	0	0	0	0	0	0	1	99	0	0	0	0	1	0	0	0	0	0	0	0	0	0	0	0	2	0	0	0	0	0	0	0	0	0	0	0	0	0	0	0	0
1	26222016	snp_1_26222016	HORVU1Hr1G011030		G	A	1	0	0	2	0	0	1	0	1	99	0	0	0	0	1	1	0	1	1	1	0	0	1	1	0	0	99	1	0	0	0	0	0	0	0	0	0	0	0	0	0	0	0
1	56757062	snp_1_56757062	.		C	G	1	1	0	99	0	1	1	0	99	99	2	1	2	0	1	0	0	1	0	1	1	1	1	1	0	0	1	1	1	0	0	0	1	1	1	1	1	1	1	2	1	1	0
1	64437209	snp_1_64437209	.		T	C	1	1	1	1	1	1	1	1	99	99	2	1	2	1	1	1	1	1	1	1	1	1	1	1	1	1	1	1	1	1	1	1	1	1	1	1	99	1	99	2	1	1	1
1	64437258	snp_1_64437258	.		T	C	2	2	2	2	2	2	2	2	2	99	2	2	2	2	2	2	2	2	2	2	2	2	2	2	2	2	2	2	2	2	2	2	2	2	2	2	99	2	99	2	2	2	2
1	64437541	snp_1_64437541	.		C	G	0	0	1	99	1	1	1	1	1	99	1	1	1	1	1	0	1	1	1	1	1	1	1	1	1	1	1	99	1	0	1	1	1	1	1	1	99	1	2	1	1	1	0
1	64437548	snp_1_64437548	.		C	T	0	0	1	99	1	1	1	1	1	99	1	1	1	1	1	0	1	1	1	1	1	99	1	1	1	1	1	99	1	0	1	1	0	1	1	1	99	1	2	1	1	1	0
1	74250961	snp_1_74250961	.		T	A	0	0	0	99	0	1	0	0	1	99	0	0	0	0	1	1	0	1	0	1	1	1	1	0	1	1	99	0	0	0	0	1	0	0	0	0	0	0	99	0	0	0	0
1	74250964	snp_1_74250964	.		A	T	0	0	0	99	0	1	0	0	1	99	1	1	0	0	1	1	1	0	0	0	1	1	1	0	1	1	99	0	0	0	0	0	1	1	1	0	1	0	0	1	1	0	1
1	74250985	snp_1_74250985	.		T	A	1	1	0	99	1	1	1	1	0	99	0	1	1	0	1	1	1	0	1	0	2	0	1	0	1	0	99	1	0	1	1	1	0	0	0	1	1	1	0	0	1	1	1
1	74250989	snp_1_74250989	.		C	T	2	2	0	99	2	2	2	2	2	99	2	2	0	2	2	2	0	2	2	0	2	2	2	2	2	99	99	2	0	0	2	0	2	2	2	0	2	2	2	0	0	0	0
1	74250995	snp_1_74250995	.		C	T	0	2	0	99	99	2	2	0	2	99	2	2	0	2	2	2	0	2	2	99	2	2	2	2	2	2	99	2	0	2	2	2	2	2	2	0	99	2	2	0	0	0	2
1	74251015	snp_1_74251015	.		T	A	0	1	0	99	0	1	0	0	0	99	1	1	1	1	0	99	1	0	0	1	1	0	1	0	1	1	99	0	0	0	0	1	1	1	1	1	0	1	1	0	0	1	1
1	74251518	snp_1_74251518	.		T	A	0	0	1	99	0	0	1	1	1	99	1	0	0	0	0	1	0	1	0	0	1	1	0	1	0	1	99	0	1	1	1	1	0	0	1	0	1	0	0	1	0	1	0
1	91113540	snp_1_91113540	HORVU1Hr1G022010		T	A	0	1	0	99	0	0	0	0	2	99	2	99	0	2	2	0	99	0	0	0	0	0	0	0	1	99	2	2	0	0	0	0	0	0	99	0	2	0	0	0	0	0	0
1	91113644	snp_1_91113644	HORVU1Hr1G022010		A	C	0	0	0	0	0	0	0	0	0	0	0	0	0	0	0	0	0	0	0	0	0	0	0	0	0	0	0	0	0	0	0	0	0	0	0	0	0	0	0	0	0	0	0
1	91115148	snp_1_91115148	.		G	C	0	0	0	0	0	1	0	0	1	99	0	0	99	0	0	99	0	2	0	1	0	2	0	0	0	0	0	0	0	0	0	0	0	0	0	0	0	0	0	0	0	0	0
1	91115160	snp_1_91115160	.		G	C	0	0	0	0	0	1	0	0	0	99	0	0	0	0	0	0	1	2	0	99	0	2	99	0	0	0	0	0	0	0	0	0	0	0	0	0	0	0	0	0	0	0	0
1	91116335	snp_1_91116335	.		C	T	0	0	0	2	0	0	0	0	99	0	0	0	0	0	0	0	0	0	0	0	0	0	1	0	0	0	0	0	0	0	0	0	0	0	0	0	0	0	0	0	0	0	0
1	91116474	snp_1_91116474	.		G	C	0	0	0	1	0	99	0	0	2	99	0	1	1	0	0	1	0	0	0	0	2	0	1	0	1	0	99	1	0	0	0	0	0	0	0	0	0	0	0	0	0	0	0
1	91116483	snp_1_91116483	.		C	G	0	0	1	1	1	99	0	0	2	99	0	0	1	0	0	1	1	0	0	0	1	1	1	0	1	1	99	1	0	0	0	0	0	1	0	0	0	1	1	0	0	0	0
1	91116636	snp_1_91116636	.		G	C	0	0	0	1	0	0	0	0	1	2	0	0	0	0	0	0	0	0	0	0	99	2	0	0	0	1	0	1	0	0	0	0	0	0	0	0	0	0	0	0	0	0	0
1	91116674	snp_1_91116674	.		A	T	2	2	0	2	0	0	2	2	1	2	2	0	2	0	0	0	0	0	99	2	0	2	0	0	0	2	99	2	2	2	0	2	0	0	2	0	99	0	2	0	0	2	2
1	91116708	snp_1_91116708	.		A	C	2	99	0	2	99	2	0	2	99	2	0	0	2	0	0	99	2	2	2	0	2	99	2	0	2	99	99	0	2	0	2	0	0	0	0	0	0	0	2	0	0	0	0
1	91183339	snp_1_91183339	.		C	G	0	0	0	0	0	0	0	0	1	2	0	0	0	0	0	2	0	0	0	0	0	99	99	0	1	0	99	2	99	0	0	0	0	0	0	0	0	0	0	0	0	0	0
1	91183361	snp_1_91183361	.		A	G	1	0	0	0	0	1	0	0	2	0	0	0	1	0	1	99	1	0	0	1	1	99	0	0	0	1	99	0	0	1	1	0	0	0	0	1	0	0	1	0	1	0	0
1	96552621	snp_1_96552621	.		A	C	0	0	0	1	0	1	1	0	99	1	1	1	1	0	1	1	1	99	0	1	1	1	1	99	1	1	1	1	0	1	0	0	0	0	0	1	1	0	0	0	0	1	1
1	96552624	snp_1_96552624	.		A	C	0	0	0	1	0	1	1	0	99	1	0	1	1	0	1	1	1	99	0	0	1	1	1	1	1	1	1	1	0	1	0	0	0	0	0	1	1	0	0	0	0	1	1
1	96920151	snp_1_96920151	.		G	A	0	0	0	2	0	2	0	0	2	99	0	0	0	0	0	2	0	1	0	0	2	1	2	0	0	0	2	2	0	0	0	0	0	0	0	0	0	0	0	0	0	0	2
1	96920205	snp_1_96920205	.		T	A	0	0	0	0	0	0	0	0	0	99	0	0	0	0	0	0	0	0	0	0	0	0	0	0	0	0	0	0	0	0	0	0	0	0	0	0	0	0	0	0	0	0	0
1	96920347	snp_1_96920347	.		T	G	0	0	0	2	0	0	0	0	2	99	0	99	0	0	0	0	0	2	0	0	0	0	0	0	0	0	2	0	0	0	0	0	0	0	0	0	0	0	0	0	0	0	0
1	96920353	snp_1_96920353	.		T	G	0	0	0	2	0	0	0	0	2	99	2	0	0	0	0	0	2	2	0	0	0	0	0	0	2	2	0	0	0	0	0	0	0	0	0	0	0	0	2	0	0	0	0
1	96920359	snp_1_96920359	.		T	G	0	0	0	2	0	0	0	0	2	99	0	2	0	2	0	0	2	2	2	0	0	0	0	0	2	0	0	0	0	0	0	0	0	0	0	0	0	0	99	0	2	0	0
1	104417575	snp_1_104417575	HORVU1Hr1G023620	HvSHP1	G	T	2	2	2	2	2	2	2	2	1	1	1	2	1	2	2	2	2	2	2	2	2	2	2	2	2	2	0	2	2	2	2	2	1	1	1	2	1	2	1	1	2	2	2
1	104419156	snp_1_104419156	HORVU1Hr1G023620	HvSHP1	G	A	2	2	2	99	2	2	2	2	1	99	1	2	1	2	2	99	2	2	2	2	2	2	2	2	2	2	1	2	2	2	2	2	1	1	1	2	1	2	1	1	2	2	2
1	104421087	snp_1_104421087	HORVU1Hr1G023620	HvSHP1	C	T	1	1	1	1	1	1	1	1	1	99	1	1	1	1	1	1	1	1	1	1	1	1	1	1	1	1	1	1	1	1	1	1	2	2	2	1	2	1	2	1	1	1	1
1	132723013	snp_1_132723013	.		T	A	0	1	1	99	0	0	1	0	99	99	1	1	1	0	0	99	0	99	0	0	1	2	1	0	1	0	99	0	1	0	0	1	0	0	0	0	0	0	1	0	99	0	0
1	162383393	snp_1_162383393	HORVU1Hr1G029220	HvAG2	C	A	1	1	1	99	1	1	1	1	1	1	1	1	1	1	1	1	1	1	1	1	1	1	1	1	1	1	1	2	1	1	1	1	1	1	1	1	1	1	1	1	1	1	1
1	162385526	snp_1_162385526	HORVU1Hr1G029220	HvAG2	T	A	1	1	1	99	1	1	1	1	1	99	1	0	1	1	1	1	1	1	1	1	1	1	1	1	1	0	1	1	1	1	1	1	1	1	1	1	1	1	1	1	1	0	1
1	162386348	snp_1_162386348	HORVU1Hr1G029220	HvAG2	A	T	1	1	1	99	1	1	1	1	1	99	1	1	1	1	1	1	1	1	1	1	1	1	1	1	1	1	1	1	1	1	1	1	1	1	1	1	1	1	1	1	1	1	1
1	221395146	snp_1_221395146	HORVU1Hr1G034470	HvABC1	A	G	2	2	2	99	2	2	2	2	2	2	2	2	2	2	2	2	2	2	2	2	2	2	2	2	2	2	2	2	2	2	2	2	2	2	2	2	2	2	2	2	2	2	2
1	227399440	snp_1_227399440	.		C	T	0	1	0	2	0	1	0	0	0	99	0	0	0	0	0	0	0	99	0	0	0	0	0	0	0	0	1	0	0	0	0	0	0	0	0	0	0	0	0	0	0	0	0
1	257469051	snp_1_257469051	HORVU1Hr1G037570	HvGID1L2	G	C	1	1	1	99	1	1	1	1	1	99	1	1	1	1	1	1	1	1	1	1	1	1	1	1	1	99	99	2	1	1	1	1	1	1	1	1	1	1	1	1	1	1	1
1	257469093	snp_1_257469093	HORVU1Hr1G037570	HvGID1L2	T	C	1	1	1	99	1	1	1	1	2	99	2	2	2	2	1	2	1	1	1	1	1	1	1	0	0	1	99	2	1	1	1	1	1	1	2	1	1	2	2	1	1	2	1
1	257469218	snp_1_257469218	HORVU1Hr1G037570	HvGID1L2	G	T	1	1	1	1	1	1	1	1	1	1	1	1	1	1	1	1	1	1	1	1	1	1	1	1	1	1	1	2	1	1	1	1	1	1	1	1	1	1	1	1	1	1	1
1	257469230	snp_1_257469230	HORVU1Hr1G037570	HvGID1L2	A	T	1	1	1	1	1	1	1	1	1	1	1	1	1	1	1	1	1	1	1	1	1	1	1	1	1	1	1	2	1	1	1	1	1	1	1	1	1	1	1	1	1	1	1
1	274327555	snp_1_274327555	.		G	A	0	0	0	99	1	99	0	0	1	1	1	0	1	0	1	1	1	1	0	2	1	0	0	0	1	1	99	0	0	1	0	0	0	0	0	0	0	0	99	0	0	1	0
1	301167598	snp_1_301167598	.		G	A	1	1	1	1	1	1	1	1	1	99	1	1	1	1	1	1	1	1	1	1	1	1	1	1	1	1	0	1	1	1	1	1	1	1	1	1	1	1	1	1	1	1	1
1	301167684	snp_1_301167684	.		G	C	1	1	1	1	1	1	1	1	1	99	1	1	1	1	1	1	1	1	1	1	1	1	1	1	1	1	0	1	1	1	1	1	2	2	0	1	2	1	2	1	1	1	1
1	301167693	snp_1_301167693	.		T	G	1	1	1	1	1	1	1	1	1	99	1	1	1	1	1	1	1	1	1	1	1	1	1	1	1	1	0	1	1	1	1	1	2	2	2	1	2	1	2	1	1	1	1
1	301167706	snp_1_301167706	.		C	G	1	1	1	1	1	1	1	1	1	99	1	1	1	1	1	1	1	1	1	1	1	1	1	1	1	1	2	1	1	1	1	1	2	2	2	1	2	1	2	1	1	1	1
1	301167830	snp_1_301167830	HORVU1Hr1G041860		C	T	1	1	1	1	1	1	1	1	1	99	1	1	1	1	1	1	1	1	1	1	1	1	1	1	1	1	2	1	1	1	1	1	0	2	2	1	2	1	2	1	1	1	1
1	301168313	snp_1_301168313	HORVU1Hr1G041860		C	G	1	1	1	1	1	1	1	1	1	99	1	1	1	1	1	1	1	1	1	1	1	1	1	1	1	1	1	1	1	1	1	1	2	2	2	1	2	1	2	1	1	1	1
1	301168350	snp_1_301168350	HORVU1Hr1G041860		A	G	1	1	1	1	1	1	1	1	1	1	1	1	1	1	1	1	1	1	1	1	1	1	1	1	1	1	0	1	1	1	1	1	2	2	2	1	2	1	2	1	1	1	1
1	301168412	snp_1_301168412	HORVU1Hr1G041860		C	T	1	1	1	1	1	1	1	1	1	1	1	1	1	1	1	1	1	1	1	1	1	1	1	1	1	1	0	1	1	1	1	1	2	2	2	1	2	1	2	1	1	1	1
1	305889485	snp_1_305889485	.		G	A	1	1	1	99	1	0	1	1	1	99	1	1	1	1	1	1	1	1	1	1	1	1	1	1	1	1	1	1	1	1	1	1	1	1	1	1	1	1	1	1	1	1	1
1	305889677	snp_1_305889677	.		C	T	1	1	1	1	1	1	1	1	99	99	1	1	1	1	1	1	1	1	1	1	1	1	1	1	1	1	1	1	1	1	1	1	1	1	1	1	1	1	99	1	1	1	1
1	305889853	snp_1_305889853	.		C	T	1	1	1	99	1	1	1	1	99	99	1	1	1	1	1	1	1	1	1	1	1	1	99	1	99	1	1	1	1	1	1	1	1	1	1	1	1	1	1	1	1	1	1
1	305890003	snp_1_305890003	.		C	T	2	2	2	99	2	2	2	2	99	99	2	2	2	2	2	2	2	2	2	2	2	2	2	2	2	2	2	2	2	2	2	2	2	2	2	2	2	2	2	2	2	2	2
1	305890050	snp_1_305890050	.		T	C	0	0	1	99	0	0	0	0	1	99	0	0	0	0	0	1	0	0	0	0	0	0	0	0	0	0	2	0	0	0	0	0	0	0	0	0	0	0	0	0	1	0	0
1	305890241	snp_1_305890241	.		G	C	0	0	0	99	0	0	0	0	1	99	0	0	0	1	0	1	0	0	0	0	0	0	0	0	0	0	0	0	0	0	0	1	0	0	0	0	0	0	0	0	0	0	0
1	305890564	snp_1_305890564	.		G	C	1	1	1	99	1	1	1	1	1	1	1	1	1	1	1	1	1	1	1	1	1	1	1	1	1	1	99	99	1	1	1	1	1	1	1	1	1	1	1	1	1	1	1
1	305890570	snp_1_305890570	.		T	C	2	2	2	99	2	2	2	2	2	2	2	2	2	2	2	2	2	2	2	2	2	2	2	2	2	2	99	99	2	2	2	2	2	2	2	2	2	2	2	2	2	2	2
1	317428802	snp_1_317428802	HORVU1Hr1G043690		G	A	0	0	0	2	0	0	0	0	0	99	0	0	0	0	0	99	0	0	0	0	0	0	0	0	0	0	99	0	0	0	0	0	0	0	0	0	0	0	0	0	0	0	0
1	318673362	snp_1_318673362	.		C	G	1	1	1	99	1	1	1	1	1	99	1	1	1	1	1	1	1	1	1	1	1	1	1	1	1	1	1	99	1	1	1	1	2	2	2	1	0	1	2	1	1	1	1
1	318673388	snp_1_318673388	.		T	C	1	1	1	99	1	1	1	1	1	99	1	1	1	1	1	1	1	1	1	1	1	1	1	1	1	1	1	1	1	1	1	1	2	2	2	1	2	1	2	1	1	1	1
1	318673410	snp_1_318673410	.		C	T	1	1	1	99	1	1	1	1	1	99	1	1	1	1	1	1	1	1	1	1	1	1	1	1	1	1	1	1	1	1	1	1	2	2	2	1	2	1	2	1	1	1	1
1	318673417	snp_1_318673417	.		A	G	1	1	1	99	1	1	1	1	1	99	1	1	1	1	1	1	1	1	1	1	1	1	1	1	1	1	1	1	1	1	1	1	2	2	2	1	2	1	2	1	1	1	1
1	318673429	snp_1_318673429	.		G	T	2	2	2	99	2	2	2	2	2	99	2	2	2	2	2	2	2	2	2	2	2	2	2	2	2	2	2	2	2	2	2	2	1	1	1	2	1	2	1	2	2	2	2
1	318673652	snp_1_318673652	.		G	A	1	1	1	99	1	1	1	1	99	99	1	1	1	1	1	1	1	1	1	1	1	1	1	1	1	1	1	1	1	1	1	1	1	1	1	1	1	1	1	1	1	1	1
1	318673661	snp_1_318673661	.		A	G	1	1	1	99	1	1	1	1	1	99	1	1	1	1	1	1	1	1	1	1	1	1	1	1	1	1	1	1	1	1	1	1	2	2	2	1	2	1	2	1	1	1	1
1	318673662	snp_1_318673662	.		G	C	1	1	1	99	1	1	1	1	1	99	1	1	1	1	1	1	1	1	1	1	1	1	1	1	1	1	1	1	1	1	1	1	2	2	2	1	2	1	2	1	1	1	1
1	318673663	snp_1_318673663	.		G	A	1	1	1	99	1	1	1	1	1	99	1	1	1	1	1	1	1	1	1	1	1	1	1	1	1	1	1	1	1	1	1	1	2	2	2	1	2	1	2	1	1	1	1
1	318673708	snp_1_318673708	.		A	G	1	1	1	99	1	1	1	1	1	99	1	1	1	1	1	1	1	1	1	1	1	1	1	1	1	1	1	1	1	1	1	1	2	0	2	1	2	1	0	1	1	1	1
1	318673730	snp_1_318673730	.		A	T	1	1	1	99	1	0	0	0	1	99	1	1	1	1	1	1	1	1	1	1	1	1	1	1	1	1	1	1	1	1	1	1	2	2	2	1	2	1	2	1	1	1	1
1	318673758	snp_1_318673758	.		T	C	1	1	0	99	1	0	0	0	1	99	1	1	1	1	1	1	1	1	1	1	1	1	1	1	1	1	1	1	1	1	1	1	0	2	2	1	2	1	0	1	1	1	0
1	321264664	snp_1_321264664	.		G	C	0	0	0	1	0	0	1	0	99	99	0	0	1	0	99	1	1	1	0	0	1	0	1	0	99	99	1	1	0	0	0	0	0	0	0	1	0	1	0	0	0	0	0
1	321264670	snp_1_321264670	.		G	C	0	0	0	1	0	1	0	0	1	99	0	2	1	0	1	1	0	0	0	0	99	0	0	0	99	0	1	1	0	0	0	0	1	0	1	0	1	0	0	0	0	0	0
1	321264694	snp_1_321264694	.		G	C	0	0	0	1	1	0	0	0	1	99	0	0	1	0	2	1	1	0	1	0	99	1	0	0	99	1	1	1	0	0	1	1	0	0	0	0	1	0	1	0	1	0	0
1	321264706	snp_1_321264706	.		G	C	0	0	0	2	1	0	0	0	0	99	0	0	1	0	1	2	1	1	0	0	99	0	0	0	1	0	1	1	0	1	0	0	99	0	1	0	1	0	1	1	0	0	0
1	321264860	snp_1_321264860	.		C	T	0	0	2	1	0	0	0	0	2	99	0	2	0	99	0	99	2	0	0	2	1	2	2	0	99	0	1	0	2	0	0	99	0	0	0	0	0	0	0	0	0	0	0
1	321264875	snp_1_321264875	.		C	T	0	0	0	1	0	99	0	0	0	99	2	0	0	0	0	99	99	0	0	0	2	2	0	0	0	0	0	0	0	0	0	0	0	0	0	0	0	0	0	0	0	0	0
1	321264918	snp_1_321264918	.		A	T	0	0	0	0	0	0	0	0	0	99	0	0	0	0	0	99	0	2	0	0	0	0	0	0	0	0	2	0	0	0	0	0	0	0	0	0	0	0	0	0	0	0	0
1	321264941	snp_1_321264941	.		C	T	0	0	0	99	0	0	0	0	1	99	0	0	0	0	0	0	0	0	0	0	0	0	0	0	0	0	2	0	0	0	0	0	0	0	0	0	0	0	0	0	0	0	0
1	321265254	snp_1_321265254	.		G	C	0	0	0	99	0	99	0	0	0	99	0	1	0	0	0	0	1	0	0	0	0	99	0	0	1	1	1	1	0	0	0	0	0	0	0	0	0	0	0	0	0	0	0
1	321265309	snp_1_321265309	.		C	T	0	0	0	1	0	2	0	0	0	99	0	0	0	0	0	2	0	2	0	2	99	99	2	0	2	2	2	1	0	0	0	0	0	0	0	0	0	0	0	0	0	0	0
1	324649745	snp_1_324649745	.		G	A	0	0	0	99	0	0	0	0	99	1	99	2	1	0	0	0	99	0	0	0	1	1	0	0	1	0	2	99	0	0	0	0	0	0	0	0	1	0	0	0	0	0	1
1	333658868	snp_1_333658868	.		C	T	2	0	0	0	0	2	0	0	0	2	0	0	0	2	0	0	2	0	0	0	0	0	0	0	0	2	2	2	0	0	0	0	2	0	0	0	0	0	0	2	0	0	0
1	333658897	snp_1_333658897	.		A	C	2	0	0	2	2	2	2	2	2	2	2	2	2	2	2	2	2	2	0	2	2	2	2	2	2	0	2	2	2	2	2	2	2	2	2	2	2	2	2	2	0	2	2
1	333658909	snp_1_333658909	.		A	C	2	0	0	99	2	0	0	0	2	2	2	0	2	2	2	0	0	2	2	2	2	2	2	2	0	2	2	0	2	2	2	2	2	2	2	2	2	2	2	2	0	2	2
1	333659476	snp_1_333659476	.		C	T	1	99	1	99	1	0	0	0	1	99	1	1	99	1	0	1	1	99	1	1	1	1	1	0	99	1	1	1	1	1	0	0	1	1	1	1	1	1	1	1	1	1	0
1	351779044	snp_1_351779044	.		T	C	1	1	1	99	1	1	1	1	1	99	1	1	1	1	1	1	1	1	1	1	1	1	1	1	1	1	1	1	1	1	1	1	1	1	1	1	1	1	1	1	1	1	1
1	351779045	snp_1_351779045	.		T	C	1	1	1	99	1	1	1	1	1	99	1	1	1	1	1	1	1	2	1	1	1	1	1	0	0	2	1	2	2	1	0	2	1	1	1	1	1	1	1	2	2	1	1
1	351779081	snp_1_351779081	.		C	T	1	1	1	99	1	1	1	1	99	99	1	1	1	1	1	1	1	1	1	1	1	1	1	1	1	1	1	1	1	1	1	1	1	1	1	1	1	1	1	1	1	1	1
1	351779114	snp_1_351779114	.		A	G	1	1	1	1	1	1	1	1	1	99	1	1	1	1	1	1	1	1	1	1	1	1	1	1	1	1	1	1	1	1	1	1	1	1	1	1	1	1	1	1	1	1	1
1	351779122	snp_1_351779122	.		G	A	1	1	1	1	1	1	1	1	1	99	1	1	1	1	1	1	1	1	1	1	1	1	1	1	1	1	1	1	1	1	1	1	1	1	1	1	1	1	1	1	1	1	1
1	351779284	snp_1_351779284	.		A	G	1	1	1	1	1	1	1	1	1	99	1	1	1	1	1	1	1	1	1	1	1	1	1	1	1	1	1	1	1	1	1	1	1	1	1	1	1	1	1	1	1	1	1
1	359703657	snp_1_359703657	.		C	T	1	1	1	1	1	1	1	1	99	99	1	1	1	1	1	99	1	1	1	1	1	99	1	1	1	1	1	1	1	1	1	1	1	1	1	1	1	1	1	2	2	1	1
1	359703784	snp_1_359703784	.		A	G	1	1	1	1	1	1	1	1	1	99	1	1	1	1	1	1	1	1	1	1	1	1	1	1	1	1	1	1	1	1	1	1	1	1	1	1	1	1	1	2	2	1	1
1	359703842	snp_1_359703842	.		C	T	1	1	1	1	1	1	1	1	1	99	1	1	1	1	1	1	1	1	1	1	1	1	1	1	1	1	1	1	1	1	1	1	1	1	1	1	1	1	1	2	2	1	1
1	359703846	snp_1_359703846	.		A	G	2	2	2	2	2	2	2	2	2	99	2	2	2	2	2	2	2	1	2	2	2	2	2	0	0	1	1	1	1	2	0	1	2	2	2	2	2	2	2	2	2	2	2
1	359703848	snp_1_359703848	.		C	T	2	2	2	2	2	2	2	2	2	99	2	2	2	2	2	2	2	1	2	2	2	2	2	0	0	1	1	1	1	2	0	1	2	2	2	2	2	2	2	1	1	2	2
1	359703971	snp_1_359703971	.		C	A	1	1	1	99	1	1	1	1	99	99	1	1	1	1	1	1	1	1	1	1	1	1	1	1	1	1	99	1	1	1	1	1	1	1	1	1	1	1	1	2	2	1	1
1	359703985	snp_1_359703985	.		G	T	2	2	0	99	2	2	2	2	99	99	2	2	2	2	2	2	2	1	2	2	2	2	2	0	0	1	99	1	1	0	0	1	0	2	2	2	2	2	2	1	1	2	2
1	359704001	snp_1_359704001	.		C	T	2	2	0	99	2	2	2	2	99	99	2	2	2	2	2	2	2	1	2	2	2	99	2	0	0	1	99	1	1	0	0	1	0	2	2	2	2	2	2	1	1	2	2
1	359704003	snp_1_359704003	.		G	A	1	1	1	99	1	1	1	1	99	99	1	1	1	1	1	1	1	1	1	1	1	99	1	1	1	1	99	1	1	1	1	1	1	1	1	1	1	1	1	2	2	1	1
1	405061018	snp_1_405061018	HORVU1Hr1G055250	HvCK2B	G	A	2	2	2	99	2	0	2	2	99	99	2	2	2	2	2	2	2	2	2	2	2	2	2	2	2	2	0	2	2	2	2	2	1	2	2	1	2	2	2	1	1	2	2
1	405061032	snp_1_405061032	HORVU1Hr1G055250	HvCK2B	T	G	1	1	1	99	1	1	1	1	1	99	1	1	1	1	1	1	1	1	1	1	1	1	1	1	1	1	1	1	1	1	1	1	1	1	1	1	1	1	1	1	1	1	1
1	405061045	snp_1_405061045	HORVU1Hr1G055250	HvCK2B	A	G	2	2	2	99	2	0	2	2	2	99	2	2	2	2	2	2	2	2	2	2	2	2	2	2	2	2	99	2	2	2	2	2	1	2	2	1	2	2	2	1	1	2	2
1	405061091	snp_1_405061091	HORVU1Hr1G055250	HvCK2B	T	A	2	2	2	99	2	0	2	2	2	99	2	2	2	2	2	2	2	2	2	2	2	2	2	2	2	2	1	2	2	2	2	2	1	2	2	1	2	2	2	1	1	2	2
1	405061144	snp_1_405061144	HORVU1Hr1G055250	HvCK2B	T	A	2	2	2	99	2	0	2	2	2	99	2	2	2	2	2	2	2	2	2	2	2	2	2	2	2	2	0	2	2	2	2	2	1	2	2	1	2	2	2	1	1	2	2
1	405061154	snp_1_405061154	HORVU1Hr1G055250	HvCK2B	T	C	1	1	1	99	1	1	1	1	1	99	1	1	1	1	1	1	1	1	1	1	1	1	1	1	1	1	1	1	1	1	1	1	1	1	1	1	1	1	1	1	1	1	1
1	405061299	snp_1_405061299	HORVU1Hr1G055250	HvCK2B	T	G	2	2	2	99	2	0	2	2	2	99	2	2	2	2	2	2	2	2	2	2	2	2	2	2	2	2	1	2	2	2	2	2	1	2	2	1	2	2	2	1	1	2	2
1	405062161	snp_1_405062161	HORVU1Hr1G055250	HvCK2B	C	T	1	1	1	1	1	1	1	1	1	99	1	1	1	1	1	1	1	1	1	1	99	1	99	1	1	1	1	1	1	1	1	1	1	1	1	1	1	1	1	1	1	1	1
1	405062179	snp_1_405062179	HORVU1Hr1G055250	HvCK2B	A	G	2	2	2	2	2	0	2	2	2	99	2	2	2	2	2	2	2	2	2	2	2	2	99	2	2	2	99	2	2	2	2	2	1	2	2	1	2	2	2	1	1	2	2
1	411255965	snp_1_411255965	HORVU1Hr1G056120	HvZCCTc	A	C	1	1	1	1	1	1	1	1	1	99	1	1	1	1	1	1	1	1	1	1	1	1	1	1	1	1	0	1	1	1	1	1	1	1	1	2	1	1	1	1	1	1	1
1	411256093	snp_1_411256093	HORVU1Hr1G056120	HvZCCTc	C	G	1	1	1	1	1	1	1	1	1	99	1	1	1	1	1	1	1	1	1	1	1	1	1	1	1	1	0	1	1	1	1	1	1	1	1	2	1	1	1	1	1	1	1
1	411256783	snp_1_411256783	HORVU1Hr1G056120	HvZCCTc	C	T	1	1	1	1	1	1	1	1	1	99	1	1	1	1	1	1	1	1	1	1	1	1	1	1	1	1	2	1	1	1	1	1	1	1	1	2	1	1	1	1	1	1	1
1	411256803	snp_1_411256803	HORVU1Hr1G056120	HvZCCTc	C	A	1	1	1	1	1	1	1	1	1	99	1	1	1	1	1	1	1	1	1	1	1	1	1	1	1	1	1	1	1	1	1	1	1	1	1	1	1	1	1	1	1	1	1
1	411257151	snp_1_411257151	HORVU1Hr1G056120	HvZCCTc	A	T	2	2	2	99	2	2	2	2	99	2	2	0	2	2	2	2	2	2	2	2	2	2	99	0	2	2	2	99	1	0	0	1	1	1	1	0	0	2	2	2	1	0	2
1	411257155	snp_1_411257155	HORVU1Hr1G056120	HvZCCTc	T	G	1	1	1	99	1	1	1	1	99	1	1	1	1	1	1	1	1	1	1	1	1	1	1	1	1	1	0	99	1	1	1	1	1	1	1	2	1	1	1	1	1	1	1
1	411257169	snp_1_411257169	HORVU1Hr1G056120	HvZCCTc	C	T	1	1	1	99	1	1	1	1	99	1	1	1	1	1	1	1	1	1	1	1	1	1	1	1	1	1	1	1	1	1	1	1	1	1	1	1	1	1	1	1	1	1	1
1	411257344	snp_1_411257344	HORVU1Hr1G056120	HvZCCTc	T	G	1	1	1	1	1	1	1	1	1	1	1	1	1	1	1	1	1	1	1	1	1	1	1	1	1	1	1	1	1	1	1	1	1	1	1	1	1	1	1	1	1	1	1
1	411257731	snp_1_411257731	HORVU1Hr1G056120	HvZCCTc	G	C	1	1	1	99	1	1	1	1	1	99	1	1	1	1	1	1	1	1	1	1	1	1	1	1	1	1	0	1	1	1	1	1	1	1	1	2	1	1	1	1	1	1	1
1	411258159	snp_1_411258159	HORVU1Hr1G056120	HvZCCTc	C	A	1	1	1	99	1	1	1	1	1	99	1	1	1	1	1	1	1	1	1	1	1	1	1	1	1	1	1	1	1	1	1	1	1	1	1	2	1	1	1	1	1	1	1
1	411258229	snp_1_411258229	HORVU1Hr1G056120	HvZCCTc	C	G	1	1	1	99	1	1	1	1	1	99	1	1	1	1	1	1	1	1	1	1	1	1	1	1	1	1	1	1	1	1	1	1	1	1	1	2	1	1	1	1	1	1	1
1	411258383	snp_1_411258383	HORVU1Hr1G056120	HvZCCTc	G	C	1	1	1	1	1	1	1	1	1	99	1	1	1	1	1	1	1	1	1	1	1	1	1	1	1	1	1	1	1	1	1	1	1	1	1	1	1	1	1	1	1	1	1
1	411258607	snp_1_411258607	HORVU1Hr1G056120	HvZCCTc	T	C	1	1	1	99	1	1	1	1	1	99	1	1	1	1	1	1	1	1	1	1	1	1	1	1	1	1	0	1	1	1	1	1	1	1	1	2	1	1	1	1	1	1	1
1	411258613	snp_1_411258613	HORVU1Hr1G056120	HvZCCTc	C	T	1	1	1	99	1	1	1	1	1	99	1	1	1	1	1	1	1	1	1	1	1	1	1	1	1	1	0	1	1	1	1	1	1	1	1	2	1	1	1	1	1	1	1
1	418941525	snp_1_418941525	.		T	C	1	2	2	2	2	2	2	0	1	99	1	2	2	1	2	2	2	2	1	2	2	2	1	0	0	2	2	1	2	2	0	1	1	1	1	1	2	2	1	1	2	2	0
1	418941647	snp_1_418941647	.		G	A	1	2	2	99	2	2	2	0	99	99	1	2	2	1	2	2	2	2	1	2	2	2	1	0	0	2	1	1	2	2	1	1	1	1	1	1	2	2	1	1	2	2	0
1	418941698	snp_1_418941698	.		G	A	2	2	2	99	2	2	2	2	99	99	2	2	2	2	2	2	2	2	2	2	2	2	2	2	2	2	2	2	2	2	2	2	2	2	2	2	2	2	2	2	2	2	2
1	418941877	snp_1_418941877	.		G	A	1	2	2	2	2	2	2	0	1	99	1	2	2	1	2	2	2	2	1	2	2	2	1	0	0	2	99	0	2	2	0	1	1	1	1	1	2	2	1	1	2	2	0
1	418941922	snp_1_418941922	.		C	T	1	2	2	99	2	2	2	0	1	99	1	2	2	1	2	2	2	2	1	2	2	2	1	0	0	2	99	1	2	2	1	1	1	1	1	1	2	2	1	1	2	2	0
1	418941928	snp_1_418941928	.		T	G	2	2	2	99	2	2	2	2	2	99	2	2	2	2	2	2	2	2	2	2	2	2	2	2	2	2	99	2	2	2	2	2	2	2	2	2	2	2	2	2	2	2	2
1	418941961	snp_1_418941961	.		G	A	1	1	1	99	1	1	1	1	1	99	1	1	1	1	1	1	1	1	1	1	1	1	1	1	1	1	99	1	1	1	0	1	1	1	1	1	1	1	1	1	1	1	1
1	418961441	snp_1_418961441	HORVU1Hr1G057290		C	G	1	2	2	2	2	2	2	0	1	99	1	0	2	1	2	2	2	2	1	2	2	2	1	0	0	2	1	1	2	2	1	1	1	1	1	1	2	2	1	1	2	2	0
1	418961516	snp_1_418961516	HORVU1Hr1G057290		G	T	1	1	1	1	1	1	1	1	1	99	1	1	1	1	1	1	1	1	1	1	1	1	1	1	1	1	1	1	1	1	0	1	1	1	1	1	1	1	1	1	1	1	1
1	418961544	snp_1_418961544	HORVU1Hr1G057290		T	A	2	2	2	2	2	2	2	2	2	99	2	2	2	2	2	2	2	2	2	2	2	2	2	2	2	2	2	2	2	2	2	2	2	2	2	2	2	2	2	2	2	2	2
1	418962326	snp_1_418962326	HORVU1Hr1G057300		A	G	2	2	2	99	2	2	2	2	2	99	2	2	2	2	2	2	2	2	2	2	2	2	2	2	2	2	2	99	2	2	2	2	2	2	2	2	2	2	2	2	2	2	2
1	418962431	snp_1_418962431	HORVU1Hr1G057300		G	A	2	1	1	99	1	1	1	2	2	2	2	1	1	2	1	0	1	1	2	1	1	1	2	0	0	1	1	0	1	1	0	2	2	2	2	2	1	1	2	2	1	1	0
1	418962432	snp_1_418962432	HORVU1Hr1G057300		A	T	2	1	1	99	1	1	1	2	2	2	2	1	1	2	1	0	1	1	2	1	1	1	2	0	0	1	1	0	0	1	0	2	2	2	2	2	1	1	2	2	1	1	0
1	418962612	snp_1_418962612	HORVU1Hr1G057300		A	G	1	1	1	99	1	1	1	1	1	1	1	1	1	1	1	1	1	1	1	1	1	1	1	1	1	1	99	1	1	1	1	1	1	1	1	1	1	1	1	1	1	1	1
1	418964464	snp_1_418964464	.		G	A	1	2	2	99	2	2	2	1	1	1	1	2	2	1	2	2	0	2	1	2	2	2	1	0	0	2	1	1	2	2	1	1	1	1	1	1	2	2	1	1	2	2	0
1	418964468	snp_1_418964468	.		G	A	2	2	2	99	2	2	2	2	2	2	2	2	2	2	2	2	2	2	2	2	2	2	2	2	2	2	2	2	2	2	2	2	2	2	2	2	2	2	2	2	2	2	2
1	418964929	snp_1_418964929	HORVU1Hr1G057320		C	G	1	1	1	1	1	1	1	0	2	99	2	1	1	2	1	1	1	1	2	1	1	1	2	0	0	1	1	0	1	1	0	2	2	1	2	2	1	1	2	2	1	1	0
1	421515942	snp_1_421515942	.		A	G	0	0	0	1	0	0	0	1	1	99	1	1	1	0	1	1	1	1	0	1	0	1	1	1	0	1	2	1	0	1	1	0	1	1	0	2	1	1	0	0	0	1	1
1	421515969	snp_1_421515969	.		A	T	1	1	1	1	1	1	1	1	1	99	1	1	1	1	1	1	1	1	1	1	1	1	1	1	1	1	2	1	1	1	1	1	1	1	1	0	1	1	1	1	1	1	1
1	421516119	snp_1_421516119	.		C	G	1	1	1	99	1	1	1	1	1	99	1	1	1	1	1	1	1	1	1	1	1	1	1	1	1	1	1	99	1	1	1	1	1	1	1	0	1	1	1	1	1	1	1
1	421516128	snp_1_421516128	.		T	A	0	1	0	99	0	0	0	0	1	99	0	0	0	1	1	0	0	0	0	0	0	1	1	0	1	1	2	99	0	0	0	0	1	0	0	0	0	0	0	0	0	0	0
1	421516158	snp_1_421516158	.		T	A	0	0	0	99	0	0	0	0	1	99	0	0	0	0	1	0	0	0	0	0	0	1	1	0	0	1	2	99	0	0	0	0	0	0	0	0	0	0	0	0	0	0	0
1	421516187	snp_1_421516187	.		A	G	0	0	0	99	0	0	0	0	1	99	1	0	0	0	1	0	1	0	0	0	0	1	1	0	1	1	1	1	0	0	0	1	1	0	0	0	1	0	0	0	0	0	0
1	421516194	snp_1_421516194	.		C	G	0	0	1	99	0	0	0	0	1	99	1	0	0	1	1	1	1	1	0	0	1	1	1	0	1	1	1	1	0	1	1	1	1	0	0	0	1	0	0	0	1	0	0
1	421516255	snp_1_421516255	.		C	A	0	0	1	99	0	1	0	0	1	99	0	1	0	1	1	1	1	1	1	0	1	1	1	0	1	1	99	1	0	1	1	1	1	0	0	0	1	0	0	0	1	0	0
1	421516318	snp_1_421516318	.		C	A	0	0	0	99	0	0	0	0	1	99	0	0	0	0	1	0	0	0	0	0	0	1	0	0	1	0	0	0	0	0	0	1	0	0	0	2	0	0	0	0	0	0	0
1	421516325	snp_1_421516325	.		C	T	1	1	1	99	1	1	1	1	1	99	1	1	1	1	1	1	1	1	1	1	1	1	1	1	1	0	1	1	1	1	1	1	1	1	1	0	1	1	1	1	1	1	1
1	421516359	snp_1_421516359	.		A	C	0	0	1	99	0	1	0	0	1	99	0	1	0	1	1	1	1	1	0	1	1	1	1	1	1	1	0	0	0	1	1	1	0	1	0	2	1	0	0	1	1	0	1
1	421516737	snp_1_421516737	.		A	G	1	1	1	99	1	1	1	1	1	1	1	1	1	1	1	1	1	1	1	0	1	99	1	1	1	0	0	1	1	1	1	0	1	1	1	2	1	1	1	1	1	1	1
1	427856285	snp_1_427856285	HORVU1Hr1G058630	HvPAF	C	A	1	1	1	1	1	1	1	1	1	1	1	1	1	1	1	1	1	1	1	1	1	1	1	1	1	1	1	1	1	1	1	1	1	1	1	1	1	1	1	1	1	1	1
1	427856603	snp_1_427856603	HORVU1Hr1G058630	HvPAF	C	T	2	2	2	1	2	2	2	2	2	99	2	2	2	2	2	2	2	2	2	2	2	2	2	2	2	2	0	2	2	2	2	2	2	2	2	1	2	2	2	2	2	2	2
1	427856620	snp_1_427856620	HORVU1Hr1G058630	HvPAF	G	A	2	2	2	1	2	2	2	2	2	99	2	2	2	2	2	2	2	2	2	2	2	2	2	2	2	2	0	2	2	2	2	2	2	2	2	1	2	2	2	2	2	2	2
1	427856622	snp_1_427856622	HORVU1Hr1G058630	HvPAF	A	G	2	2	2	1	2	2	2	2	2	99	2	2	2	2	2	2	2	2	2	2	2	2	2	2	2	2	0	2	2	2	2	2	2	2	2	1	2	2	2	2	2	2	2
1	427856705	snp_1_427856705	HORVU1Hr1G058630	HvPAF	A	G	2	2	2	1	2	2	2	2	2	99	2	2	2	2	2	2	2	2	2	2	2	2	2	2	2	2	0	2	2	2	2	2	2	2	2	1	2	2	2	2	2	2	2
1	427856712	snp_1_427856712	HORVU1Hr1G058630	HvPAF	T	C	1	1	1	1	1	1	1	1	1	99	1	1	1	1	1	1	1	1	1	1	1	1	1	1	1	1	1	1	1	1	1	1	1	1	1	1	1	1	1	1	1	1	1
1	439177206	snp_1_439177206	HORVU1Hr1G060490	HvDRF1	A	G	1	1	1	2	1	1	1	1	1	99	1	1	1	1	1	1	1	1	1	1	1	1	1	1	1	1	0	1	1	1	1	1	1	1	1	2	1	1	1	1	1	1	1
1	439177240	snp_1_439177240	HORVU1Hr1G060490	HvDRF1	G	T	1	1	1	2	1	1	1	1	1	99	1	1	1	1	1	1	1	1	1	1	1	1	1	1	1	1	0	1	1	1	1	1	1	1	1	2	1	1	1	1	1	1	1
1	439177348	snp_1_439177348	HORVU1Hr1G060490	HvDRF1	G	C	1	1	1	1	1	1	1	1	1	99	1	1	1	1	1	1	1	1	1	1	1	1	1	0	1	1	0	1	1	1	1	1	1	1	1	2	2	1	2	1	1	1	1
1	439177443	snp_1_439177443	HORVU1Hr1G060490	HvDRF1	A	G	1	1	1	1	1	0	1	0	1	1	1	99	1	1	1	1	1	2	1	1	1	1	1	0	0	2	1	1	2	0	0	2	1	1	1	1	1	1	1	1	1	1	1
1	439177667	snp_1_439177667	HORVU1Hr1G060490	HvDRF1	G	T	1	1	1	2	1	1	1	1	1	99	1	1	1	1	1	1	1	1	1	1	1	1	1	1	1	1	0	1	1	1	1	1	1	1	1	2	1	1	1	1	1	1	1
1	439177729	snp_1_439177729	HORVU1Hr1G060490	HvDRF1	T	C	1	1	1	99	1	1	1	1	1	99	1	1	1	1	1	1	1	1	1	1	1	1	1	0	1	1	0	1	1	1	1	1	1	1	1	2	2	1	2	1	1	1	1
1	439178261	snp_1_439178261	HORVU1Hr1G060490	HvDRF1	T	C	1	1	1	2	1	1	1	1	1	99	1	1	1	1	1	1	1	1	1	1	1	1	1	1	1	1	0	1	1	1	1	1	1	1	1	2	1	1	1	1	1	1	1
1	439178693	snp_1_439178693	HORVU1Hr1G060490	HvDRF1	C	A	1	1	1	2	1	1	1	1	1	99	1	1	1	1	1	1	1	1	1	1	1	1	1	1	1	1	0	1	1	1	1	1	1	1	1	2	1	1	1	1	1	1	1
1	439179203	snp_1_439179203	HORVU1Hr1G060490	HvDRF1	A	G	1	1	1	2	1	1	1	1	1	1	1	1	1	1	1	1	1	1	1	1	1	1	1	1	1	1	0	1	1	1	1	1	1	1	1	2	1	1	1	1	1	1	1
1	441474500	snp_1_441474500	HORVU1Hr1G060810	HvGID1	C	G	1	1	1	99	1	1	1	1	1	1	1	1	1	1	1	1	1	1	1	1	1	1	1	1	1	1	1	1	1	1	1	1	1	1	1	1	1	1	1	1	1	1	1
1	441474664	snp_1_441474664	HORVU1Hr1G060810	HvGID1	G	C	1	1	1	99	1	1	1	1	1	1	1	1	1	1	1	1	1	1	1	1	1	1	1	1	1	1	1	1	1	1	1	1	1	1	1	1	1	1	1	1	1	1	1
1	441475609	snp_1_441475609	HORVU1Hr1G060810	HvGID1	G	C	1	1	1	99	1	1	1	1	1	1	1	1	1	1	1	1	1	1	1	1	1	1	1	1	1	1	1	1	1	1	1	1	1	1	1	1	1	1	1	1	1	1	1
1	441475894	snp_1_441475894	HORVU1Hr1G060810	HvGID1	T	C	2	2	2	2	2	2	2	2	2	99	2	2	2	2	2	2	2	2	2	2	2	2	2	0	2	2	2	2	2	2	2	2	2	2	2	2	1	2	1	2	2	2	2
1	456418960	snp_1_456418960	HORVU1Hr1G063620	HvPI	G	A	2	2	2	2	2	2	2	2	2	99	0	1	1	2	2	2	2	2	2	2	2	2	2	1	0	2	0	1	2	2	2	2	1	2	1	1	1	1	1	1	1	1	2
1	456418992	snp_1_456418992	HORVU1Hr1G063620	HvPI	C	G	1	1	1	1	1	1	1	1	1	99	1	1	1	1	1	1	1	1	1	1	1	1	1	1	1	1	1	1	1	1	1	1	1	1	1	1	1	1	1	1	1	1	1
1	456419618	snp_1_456419618	HORVU1Hr1G063620	HvPI	G	T	1	1	1	1	1	1	1	1	1	1	1	1	1	1	1	1	1	1	1	1	1	1	1	1	1	1	1	1	1	1	1	1	1	1	1	1	1	1	1	1	1	1	1
1	456419657	snp_1_456419657	HORVU1Hr1G063620	HvPI	G	A	2	2	2	1	2	2	2	2	2	1	0	1	1	2	2	2	2	2	2	2	2	2	2	1	0	2	0	1	2	2	2	2	1	2	1	1	1	1	1	1	1	1	2
1	456419695	snp_1_456419695	HORVU1Hr1G063620	HvPI	T	C	1	1	1	0	1	1	1	1	1	99	0	2	2	1	1	1	1	1	1	1	1	1	1	2	0	1	1	2	1	1	1	1	2	1	2	2	2	2	2	2	2	2	1
1	456420210	snp_1_456420210	HORVU1Hr1G063620	HvPI	T	C	1	1	1	1	1	1	1	1	1	0	1	1	1	1	1	1	1	1	1	1	1	1	1	1	1	1	1	1	1	1	1	1	1	1	1	1	1	1	1	1	1	1	1
1	456420258	snp_1_456420258	HORVU1Hr1G063620	HvPI	A	T	2	2	2	2	2	2	2	2	2	99	0	1	1	2	2	2	2	2	2	2	2	2	2	1	0	2	0	1	2	2	2	2	1	2	1	1	1	1	1	1	1	1	2
1	456420530	snp_1_456420530	HORVU1Hr1G063620	HvPI	G	T	1	1	1	99	1	1	1	1	1	99	1	1	1	1	1	1	1	1	1	1	1	1	1	1	1	1	1	1	1	1	1	1	1	1	1	1	1	1	1	1	1	1	1
1	456420541	snp_1_456420541	HORVU1Hr1G063620	HvPI	C	T	1	1	1	99	1	1	1	1	1	99	1	1	1	1	1	1	1	1	1	1	1	1	1	1	1	1	99	1	1	1	1	1	1	1	1	1	1	1	1	1	1	1	1
1	456420577	snp_1_456420577	HORVU1Hr1G063620	HvPI	A	G	1	1	1	99	1	1	1	1	1	99	1	1	1	1	1	1	1	1	1	1	1	1	1	1	1	1	1	1	1	1	1	1	1	1	1	1	1	1	1	1	1	1	1
1	456420711	snp_1_456420711	HORVU1Hr1G063620	HvPI	G	A	1	1	1	99	1	1	1	1	1	99	1	1	1	1	1	1	1	1	1	1	1	1	1	1	1	1	99	1	1	1	1	1	1	1	1	1	1	1	1	1	1	1	1
1	456420756	snp_1_456420756	HORVU1Hr1G063620	HvPI	C	T	2	2	2	99	2	2	2	2	2	99	0	1	1	2	2	2	2	2	2	2	2	2	2	1	0	2	2	1	2	2	2	2	1	2	1	1	1	1	1	1	1	1	2
1	456421071	snp_1_456421071	HORVU1Hr1G063620	HvPI	G	A	1	1	1	99	1	1	1	1	1	99	1	1	1	1	1	1	1	1	1	1	1	1	1	1	1	1	1	1	1	1	1	1	1	1	1	1	1	1	1	1	1	1	1
1	456421130	snp_1_456421130	HORVU1Hr1G063620	HvPI	T	C	1	1	1	1	1	1	1	1	1	99	1	1	1	1	1	1	1	1	1	1	1	1	1	1	1	1	1	1	1	1	1	1	1	1	1	1	1	1	1	1	1	1	1
1	456421282	snp_1_456421282	HORVU1Hr1G063620	HvPI	T	C	1	1	1	99	1	1	1	1	1	99	0	2	2	1	1	1	1	1	1	1	1	1	1	2	0	1	1	2	1	1	1	1	2	1	2	2	2	2	2	2	2	2	1
1	456421307	snp_1_456421307	HORVU1Hr1G063620	HvPI	T	A	2	2	2	99	2	2	2	2	2	99	0	1	1	2	2	2	2	2	2	2	2	2	2	1	0	2	0	1	2	2	2	2	1	2	1	1	1	1	1	1	1	1	2
1	456421359	snp_1_456421359	HORVU1Hr1G063620	HvPI	C	T	1	1	1	99	1	1	1	1	1	99	0	2	2	1	1	1	1	1	1	1	1	99	1	2	0	1	1	2	1	1	1	1	2	1	2	2	2	2	2	2	2	2	1
1	456421371	snp_1_456421371	HORVU1Hr1G063610		T	C	2	2	2	99	2	2	2	2	2	99	2	2	2	2	2	2	2	2	2	2	2	99	2	2	2	2	0	2	2	2	2	2	2	2	2	2	2	2	2	2	2	2	2
1	456421379	snp_1_456421379	HORVU1Hr1G063610		G	A	1	1	1	99	1	1	1	1	1	99	1	1	1	1	1	1	1	1	1	1	1	99	1	1	1	1	1	1	1	1	1	1	1	1	1	1	1	1	1	1	1	1	1
1	456421380	snp_1_456421380	HORVU1Hr1G063610		A	G	2	2	2	99	2	2	2	2	2	99	0	1	1	2	2	2	2	2	2	2	2	99	2	1	0	2	2	1	2	2	2	2	1	2	1	1	1	1	1	1	1	1	2
1	456421396	snp_1_456421396	HORVU1Hr1G063610		C	T	1	1	1	99	1	1	1	1	1	99	1	1	1	1	1	1	1	1	1	1	1	99	1	1	1	1	1	1	1	1	1	1	1	1	1	1	1	1	1	1	1	1	1
1	457147111	snp_1_457147111	HORVU1Hr1G063780	HvGA20ox4	C	T	1	1	1	99	1	1	1	1	1	1	1	1	1	1	1	1	1	1	1	1	1	1	1	1	1	1	1	1	1	1	1	1	1	1	1	1	1	1	1	1	1	1	1
1	457147450	snp_1_457147450	HORVU1Hr1G063780	HvGA20ox4	A	C	1	1	1	1	1	1	1	1	1	99	1	1	1	1	1	1	1	1	1	1	1	1	1	1	1	1	99	1	0	1	1	1	1	1	1	1	1	1	1	1	1	1	1
1	458871879	snp_1_458871879	.		A	T	2	2	2	99	2	2	2	2	99	99	2	2	2	2	2	99	2	2	2	2	2	2	2	0	2	2	99	1	2	2	2	2	2	2	2	1	1	1	1	2	2	2	0
1	458872000	snp_1_458872000	HORVU1Hr1G064150	HvSTK	G	T	2	2	2	2	2	2	2	2	2	2	2	2	2	2	2	2	2	2	2	2	2	2	2	0	2	2	0	1	2	2	2	2	2	2	2	1	1	1	1	2	2	2	0
1	458872138	snp_1_458872138	HORVU1Hr1G064150	HvSTK	A	G	2	2	2	2	2	2	2	2	2	2	2	2	2	2	2	2	2	2	2	2	2	2	2	0	2	2	0	1	2	2	2	2	2	2	2	1	1	1	1	2	2	2	0
1	458872418	snp_1_458872418	HORVU1Hr1G064150	HvSTK	C	G	2	2	2	99	2	2	2	2	2	99	2	2	2	2	2	2	2	2	2	2	2	2	2	0	2	2	1	1	2	2	2	2	2	2	2	1	1	1	1	2	2	2	0
1	458872448	snp_1_458872448	HORVU1Hr1G064150	HvSTK	T	C	2	2	2	99	2	2	2	2	2	99	2	2	2	2	2	2	2	2	2	2	2	2	2	1	2	2	1	2	2	2	2	2	2	2	2	1	1	1	1	2	2	2	0
1	458872449	snp_1_458872449	HORVU1Hr1G064150	HvSTK	C	G	2	2	2	99	2	2	2	2	2	99	2	2	2	2	2	2	2	2	2	2	2	2	2	1	2	2	1	2	2	2	2	2	2	2	2	1	1	1	1	2	2	2	0
1	458872461	snp_1_458872461	HORVU1Hr1G064150	HvSTK	A	C	2	2	2	99	2	2	2	2	2	99	2	2	2	2	2	2	2	2	2	2	2	2	2	1	2	2	1	2	2	2	2	2	2	2	2	1	1	1	1	2	2	2	0
1	458872569	snp_1_458872569	HORVU1Hr1G064150	HvSTK	C	G	2	2	2	2	2	2	2	2	2	99	2	2	2	2	2	2	2	2	2	2	2	2	2	0	2	2	2	1	2	2	2	2	2	2	2	1	1	1	1	2	2	2	0
1	458872662	snp_1_458872662	HORVU1Hr1G064150	HvSTK	A	G	2	2	2	2	2	2	2	2	2	99	2	2	2	2	2	2	2	2	2	2	2	2	2	0	2	2	0	2	2	2	2	2	2	2	2	1	1	1	1	2	2	2	0
1	458872718	snp_1_458872718	HORVU1Hr1G064150	HvSTK	G	C	2	2	2	99	2	2	2	2	2	99	2	2	2	2	2	2	2	2	2	2	2	2	2	0	2	2	0	2	2	2	2	2	2	2	2	1	1	1	1	2	2	2	0
1	458872807	snp_1_458872807	HORVU1Hr1G064150	HvSTK	A	G	2	2	2	2	2	2	2	2	2	99	2	2	2	2	2	2	2	2	2	2	2	2	2	0	2	2	0	1	2	2	2	2	2	2	2	1	1	1	1	2	2	2	0
1	458872837	snp_1_458872837	HORVU1Hr1G064150	HvSTK	C	T	2	2	2	2	2	2	2	2	2	99	2	2	2	2	2	2	2	2	2	2	2	2	2	0	2	2	0	2	2	2	2	2	2	2	2	1	1	1	1	2	2	2	0
1	458872884	snp_1_458872884	HORVU1Hr1G064150	HvSTK	T	C	2	2	2	2	2	2	2	2	2	99	2	2	2	2	2	2	2	2	2	2	2	2	2	0	2	2	0	2	2	2	2	2	2	2	2	1	1	1	1	2	2	2	0
1	458873112	snp_1_458873112	HORVU1Hr1G064150	HvSTK	A	G	2	2	2	99	2	2	2	2	2	99	2	2	2	2	2	2	2	2	2	2	2	2	2	0	2	2	99	1	2	2	2	2	2	2	2	1	1	1	1	2	2	2	0
1	458873248	snp_1_458873248	HORVU1Hr1G064150	HvSTK	G	A	2	2	2	99	2	2	2	2	2	99	2	2	2	2	2	2	2	2	2	2	2	2	2	0	2	2	0	2	2	2	2	2	2	2	2	1	1	1	1	2	2	2	0
1	458873269	snp_1_458873269	HORVU1Hr1G064150	HvSTK	A	G	2	2	2	99	2	2	2	2	2	99	2	2	2	2	2	2	2	2	2	2	2	2	2	0	2	2	0	2	2	2	2	2	2	2	2	1	1	1	1	2	2	2	0
1	458873288	snp_1_458873288	HORVU1Hr1G064150	HvSTK	T	C	1	1	1	99	1	1	1	1	1	99	1	1	1	1	1	1	1	1	1	1	1	1	1	1	1	1	1	2	1	1	1	1	1	1	1	1	1	1	1	1	1	1	1
1	458873289	snp_1_458873289	HORVU1Hr1G064150	HvSTK	T	C	2	2	2	99	2	2	2	2	2	99	2	2	2	2	2	2	2	2	2	2	2	2	2	0	2	2	0	2	2	2	2	2	2	2	2	1	1	1	1	2	2	2	0
1	458873315	snp_1_458873315	HORVU1Hr1G064150	HvSTK	A	T	1	1	1	99	1	1	1	1	1	99	1	1	1	1	1	1	1	1	1	1	1	1	1	1	1	1	1	2	1	1	1	1	1	1	1	1	1	1	1	1	1	1	1
1	458873316	snp_1_458873316	HORVU1Hr1G064150	HvSTK	A	T	1	1	1	99	1	1	1	1	1	99	1	1	1	1	1	1	1	1	1	1	1	1	1	1	1	1	1	2	1	1	1	1	1	1	1	1	1	1	1	1	1	1	1
1	458873321	snp_1_458873321	HORVU1Hr1G064150	HvSTK	G	A	1	1	1	99	1	1	1	1	1	99	1	1	1	1	1	1	1	1	1	1	1	1	1	1	1	1	1	2	1	1	1	1	1	1	1	1	1	1	1	1	1	1	1
1	458873355	snp_1_458873355	HORVU1Hr1G064150	HvSTK	T	C	2	2	2	99	2	2	2	2	2	99	2	2	2	2	2	2	2	2	2	2	2	2	2	0	2	2	1	99	2	2	2	2	2	2	2	1	1	1	1	2	2	2	0
1	458873493	snp_1_458873493	HORVU1Hr1G064150	HvSTK	G	A	2	2	2	2	2	2	2	2	2	99	2	2	2	2	2	2	2	2	2	2	2	2	2	0	2	2	0	1	2	2	2	2	2	2	2	1	1	1	1	2	2	2	0
1	458873507	snp_1_458873507	HORVU1Hr1G064150	HvSTK	A	G	2	2	2	2	2	2	2	2	2	99	2	2	2	2	2	2	2	2	2	2	2	2	2	0	2	2	0	2	2	2	2	2	2	2	2	1	1	1	1	2	2	2	0
1	458873722	snp_1_458873722	HORVU1Hr1G064150	HvSTK	C	T	2	2	2	2	2	2	2	2	2	99	2	2	2	2	2	2	2	2	2	2	2	2	2	0	2	2	0	1	2	2	2	2	2	2	2	1	1	1	1	2	2	2	0
1	458873746	snp_1_458873746	HORVU1Hr1G064150	HvSTK	C	T	2	2	2	2	2	2	2	2	2	99	2	2	2	2	2	2	2	2	2	2	2	2	2	0	2	2	0	2	2	2	2	2	2	2	2	1	1	1	1	2	2	2	0
1	458873901	snp_1_458873901	HORVU1Hr1G064150	HvSTK	T	C	2	2	2	2	2	2	2	2	2	99	2	2	2	2	2	2	2	2	2	2	2	2	2	0	2	2	99	2	2	2	2	2	2	2	2	1	1	1	1	2	2	2	0
1	458873946	snp_1_458873946	HORVU1Hr1G064150	HvSTK	A	T	2	2	2	2	2	2	2	2	2	99	2	2	2	2	2	2	2	2	2	2	2	2	2	0	2	2	0	1	2	2	2	2	2	2	2	1	1	1	1	2	2	2	0
1	458873965	snp_1_458873965	HORVU1Hr1G064150	HvSTK	T	C	2	2	2	2	2	2	2	2	2	2	2	2	2	2	2	2	2	2	2	2	2	2	2	0	2	2	0	2	2	2	2	2	2	2	2	1	1	1	1	2	2	2	0
1	458873968	snp_1_458873968	HORVU1Hr1G064150	HvSTK	C	T	2	2	2	2	2	2	2	2	2	2	2	2	2	2	2	2	2	2	2	2	2	2	2	0	2	2	0	2	2	2	2	2	2	2	2	1	1	1	1	2	2	2	0
1	458873988	snp_1_458873988	HORVU1Hr1G064150	HvSTK	G	A	1	1	1	1	1	1	1	1	1	1	1	1	1	1	1	1	1	1	1	1	1	1	1	1	1	1	1	2	1	1	1	1	1	1	1	1	1	1	1	1	1	1	1
1	458874041	snp_1_458874041	HORVU1Hr1G064150	HvSTK	G	A	2	2	2	2	2	2	2	2	2	2	2	2	2	2	2	2	2	2	2	2	2	2	2	0	2	2	0	2	2	2	2	2	2	2	2	1	1	1	1	2	2	2	0
1	458874068	snp_1_458874068	HORVU1Hr1G064150	HvSTK	C	T	2	2	2	99	2	2	2	2	2	2	2	2	2	2	2	2	2	2	2	2	2	2	2	0	2	2	0	1	2	2	2	2	2	2	2	1	1	1	1	2	2	2	0
1	458874091	snp_1_458874091	HORVU1Hr1G064150	HvSTK	T	C	2	2	2	99	2	2	2	2	2	99	2	2	2	2	2	2	2	2	2	2	2	2	2	0	2	2	1	2	2	2	2	2	2	2	2	1	1	1	1	2	2	2	0
1	458874103	snp_1_458874103	HORVU1Hr1G064150	HvSTK	A	G	2	2	2	99	2	2	2	2	2	99	2	2	2	2	2	2	2	2	2	2	2	2	2	0	2	2	1	2	2	2	2	2	2	2	2	1	1	1	1	2	2	2	0
1	458874106	snp_1_458874106	HORVU1Hr1G064150	HvSTK	C	T	1	1	1	99	1	1	1	1	1	99	1	1	1	1	1	1	1	1	1	1	1	1	1	1	1	1	1	2	1	1	1	1	1	1	1	1	1	1	1	1	1	1	1
1	458874116	snp_1_458874116	HORVU1Hr1G064150	HvSTK	G	A	1	1	1	99	1	1	1	1	1	99	1	1	1	1	1	1	1	1	1	1	1	1	1	1	1	1	1	2	1	1	1	1	1	1	1	1	1	1	1	1	1	1	1
1	458874127	snp_1_458874127	HORVU1Hr1G064150	HvSTK	G	A	2	2	2	99	2	2	2	2	2	99	2	2	2	2	2	2	2	2	2	2	2	2	2	1	2	2	1	1	2	2	2	2	2	2	2	1	1	1	1	2	2	2	0
1	458874296	snp_1_458874296	HORVU1Hr1G064150	HvSTK	C	T	1	1	1	99	1	1	1	1	1	99	1	1	1	1	1	1	1	1	1	1	1	1	1	1	1	1	1	2	1	1	1	1	1	1	1	1	1	1	1	1	1	1	1
1	458874410	snp_1_458874410	HORVU1Hr1G064150	HvSTK	G	A	2	2	2	99	2	2	2	2	2	2	2	2	2	2	2	2	2	2	2	2	2	2	2	0	2	2	0	2	2	2	2	2	2	2	2	1	1	1	1	2	2	2	0
1	458874524	snp_1_458874524	HORVU1Hr1G064150	HvSTK	A	C	2	2	2	99	2	2	2	2	2	99	2	2	2	2	2	2	2	2	2	2	2	2	2	0	2	2	0	2	2	2	2	2	2	2	2	1	1	1	1	2	2	2	0
1	458874564	snp_1_458874564	HORVU1Hr1G064150	HvSTK	T	G	2	2	2	99	2	2	2	2	2	2	2	2	2	2	2	2	2	2	2	2	0	2	2	0	2	2	0	2	2	2	2	2	2	2	2	1	1	1	1	2	2	2	0
1	458874588	snp_1_458874588	HORVU1Hr1G064150	HvSTK	A	C	2	2	2	99	2	2	2	2	2	2	2	2	2	2	2	2	2	2	2	2	2	2	2	0	2	2	0	2	2	2	2	2	2	2	2	1	1	1	1	2	2	2	0
1	458874733	snp_1_458874733	HORVU1Hr1G064150	HvSTK	T	C	1	1	1	99	1	1	1	1	1	99	1	1	1	1	1	1	1	1	1	1	1	1	1	1	1	1	1	1	1	1	1	1	1	1	1	1	1	1	1	1	1	1	1
1	458874870	snp_1_458874870	HORVU1Hr1G064150	HvSTK	T	C	2	2	2	2	2	2	2	2	2	99	2	2	2	2	2	2	2	2	2	2	2	2	2	0	2	2	0	99	2	2	2	2	2	2	2	1	1	1	1	2	2	2	0
1	458875250	snp_1_458875250	HORVU1Hr1G064150	HvSTK	T	C	1	1	1	1	1	1	1	1	1	1	1	1	1	1	1	1	1	1	1	1	1	1	1	1	1	1	1	2	1	1	1	1	1	1	1	1	1	1	1	1	1	1	1
1	458875296	snp_1_458875296	HORVU1Hr1G064150	HvSTK	G	T	2	2	2	2	2	2	2	2	2	2	2	2	2	2	2	2	2	2	2	2	2	2	2	0	2	2	0	1	2	2	2	2	2	2	2	1	1	1	1	2	2	2	0
1	458875308	snp_1_458875308	HORVU1Hr1G064150	HvSTK	T	C	2	2	2	2	2	2	2	2	2	2	2	2	2	2	2	2	2	2	2	2	2	2	2	0	2	2	0	2	2	2	2	2	2	2	2	1	1	1	1	2	2	2	0
1	458875352	snp_1_458875352	HORVU1Hr1G064150	HvSTK	A	C	2	2	2	2	2	2	2	2	2	99	2	2	2	2	2	2	2	2	2	2	2	2	2	0	2	2	0	2	2	2	2	2	2	2	2	1	1	1	1	2	2	2	0
1	458875968	snp_1_458875968	HORVU1Hr1G064150	HvSTK	C	G	2	2	2	2	2	2	2	2	2	99	2	2	2	2	2	2	2	2	2	2	2	2	2	0	2	2	1	2	2	2	2	2	2	2	2	1	1	1	1	2	2	2	0
1	458876811	snp_1_458876811	HORVU1Hr1G064150	HvSTK	G	C	2	2	2	2	2	2	2	2	2	2	2	2	2	2	2	2	2	2	2	2	2	2	2	0	2	2	0	1	2	2	2	2	2	2	2	1	1	1	1	2	2	2	0
1	458877058	snp_1_458877058	HORVU1Hr1G064150	HvSTK	C	A	1	1	1	1	1	1	1	1	1	99	1	1	1	1	1	1	1	1	1	1	1	1	1	1	1	1	1	2	1	1	1	1	1	1	1	1	1	1	1	1	1	1	1
1	458877262	snp_1_458877262	HORVU1Hr1G064150	HvSTK	G	A	2	2	2	2	2	2	2	2	2	99	2	2	2	2	2	2	2	2	2	2	2	2	2	0	2	2	2	1	2	2	2	2	2	2	2	1	1	1	1	2	2	2	0
1	458877305	snp_1_458877305	HORVU1Hr1G064150	HvSTK	C	T	1	1	1	1	1	1	1	1	1	99	1	1	1	1	1	1	1	1	1	1	1	1	1	1	1	1	1	2	1	1	1	1	1	1	1	1	1	1	1	1	1	1	1
1	458877362	snp_1_458877362	.		G	A	2	2	2	99	2	2	2	2	2	99	2	2	2	2	2	2	2	2	2	2	2	2	2	0	2	2	2	1	2	2	2	2	2	2	2	1	1	1	1	2	2	2	0
1	471273703	snp_1_471273703	.		T	C	1	1	1	1	1	1	0	1	1	1	1	1	1	1	1	1	1	0	1	1	1	1	1	1	1	1	1	1	0	1	1	0	1	1	1	1	0	0	1	0	1	1	1
1	478422427	snp_1_478422427	.		G	A	0	0	0	1	0	0	1	0	99	99	0	2	0	0	0	1	0	0	0	0	0	0	1	0	99	0	1	2	0	0	0	0	0	0	0	0	0	0	0	0	0	0	0
1	490940854	snp_1_490940854	HORVU1Hr1G070710	HvGA20ox2-2	T	C	1	1	0	1	1	1	0	0	1	99	0	2	1	1	1	0	1	0	1	1	0	1	0	0	1	0	99	2	0	0	0	1	0	1	1	1	0	0	0	1	0	0	1
1	490940873	snp_1_490940873	HORVU1Hr1G070710	HvGA20ox2-2	G	A	1	1	0	1	1	1	0	0	1	99	0	2	0	1	1	0	1	0	1	1	0	1	0	0	1	0	1	2	0	0	1	0	0	1	1	1	1	0	0	1	0	0	1
1	490940874	snp_1_490940874	HORVU1Hr1G070710	HvGA20ox2-2	C	G	1	1	0	1	1	1	0	0	1	99	0	2	0	1	1	0	1	0	1	1	0	1	0	0	1	0	1	2	0	0	1	0	0	1	1	1	0	0	0	1	0	0	1
1	490940935	snp_1_490940935	HORVU1Hr1G070710	HvGA20ox2-2	C	T	1	1	0	1	1	1	0	0	1	99	0	2	0	1	1	0	1	0	1	1	0	1	0	0	1	0	1	99	0	0	1	1	0	1	1	1	1	0	0	1	0	0	1
1	490940980	snp_1_490940980	HORVU1Hr1G070710	HvGA20ox2-2	C	A	1	1	1	99	1	1	0	0	1	99	0	99	0	1	1	1	1	1	1	1	0	1	1	0	1	1	1	99	0	1	1	1	0	1	1	1	1	0	1	1	0	0	1
1	490941064	snp_1_490941064	HORVU1Hr1G070710	HvGA20ox2-2	C	G	1	1	1	99	1	1	1	1	1	99	1	1	1	1	1	1	1	1	1	1	1	1	1	1	0	1	2	1	1	2	0	1	1	1	1	1	1	0	1	1	1	1	1
1	490941076	snp_1_490941076	HORVU1Hr1G070710	HvGA20ox2-2	T	C	1	1	0	99	1	1	1	0	1	99	1	1	1	1	1	0	1	1	1	1	1	1	1	1	0	1	2	1	1	2	0	2	1	1	1	1	1	1	1	1	0	1	1
1	490941503	snp_1_490941503	HORVU1Hr1G070710	HvGA20ox2-2	G	A	1	1	1	99	1	1	1	1	1	99	1	1	1	1	1	1	1	1	1	1	1	99	1	1	0	1	2	1	1	2	0	2	1	1	1	1	1	0	1	1	1	1	1
1	490941842	snp_1_490941842	.		C	T	1	1	1	99	1	1	1	1	1	99	1	1	1	1	1	1	1	1	1	1	1	99	1	1	0	1	99	1	1	2	0	2	1	1	1	1	1	0	1	1	1	1	1
1	497762986	snp_1_497762986	HORVU1Hr1G072470	HvLCC	C	T	1	1	1	99	1	1	1	1	1	99	1	1	1	1	1	1	1	1	1	1	1	99	1	0	0	2	2	1	2	2	0	1	1	1	1	1	1	0	1	1	1	1	1
1	497763099	snp_1_497763099	HORVU1Hr1G072470	HvLCC	C	T	2	2	2	2	2	2	2	2	2	99	2	2	2	2	2	2	2	2	2	2	2	2	2	0	0	1	1	2	1	1	0	2	2	2	2	2	2	0	2	2	2	2	2
1	497765114	snp_1_497765114	HORVU1Hr1G072470	HvLCC	C	T	2	2	2	99	2	2	2	2	2	99	2	2	2	2	2	2	2	2	2	0	2	2	2	2	2	2	2	2	2	2	2	2	2	2	2	2	2	2	2	2	2	2	2
1	497765209	snp_1_497765209	HORVU1Hr1G072470	HvLCC	T	C	1	1	1	99	1	1	1	1	1	99	1	1	1	1	1	1	1	1	1	1	1	1	1	0	0	2	2	1	2	2	0	1	1	1	1	1	1	0	1	1	1	1	1
1	501606154	snp_1_501606154	.		G	T	1	1	1	99	0	0	1	1	1	99	1	1	0	99	0	1	0	1	1	1	1	99	1	1	1	1	1	1	0	1	1	1	1	1	1	0	0	1	0	1	1	1	1
1	501786004	snp_1_501786004	.		G	A	1	1	1	99	0	1	1	0	1	99	1	0	1	0	0	99	0	1	1	0	0	1	1	0	0	1	1	99	1	0	99	1	1	1	0	0	1	1	1	1	0	1	0
1	514098174	snp_1_514098174	HORVU1Hr1G076420	HvFT3 (HvPPD-H2)	A	C	2	2	2	2	2	2	2	2	2	2	2	2	2	2	2	2	2	2	2	2	2	2	2	2	2	2	2	2	2	2	2	2	2	2	2	2	2	2	2	2	2	2	2
1	514098199	snp_1_514098199	HORVU1Hr1G076420	HvFT3 (HvPPD-H2)	C	T	1	1	1	1	1	1	1	1	1	1	1	1	1	1	1	1	1	1	1	1	1	1	1	1	1	1	1	1	1	1	1	1	1	1	1	1	1	1	1	1	1	1	1
1	514098322	snp_1_514098322	HORVU1Hr1G076420	HvFT3 (HvPPD-H2)	G	A	1	1	1	1	1	1	1	1	1	1	1	1	1	1	1	1	1	1	1	1	1	1	1	1	0	2	1	1	2	1	0	1	1	1	1	1	1	1	1	1	1	1	1
1	514098364	snp_1_514098364	HORVU1Hr1G076420	HvFT3 (HvPPD-H2)	G	T	2	2	2	2	2	2	2	2	2	99	2	2	2	2	2	2	2	2	2	2	2	2	2	2	0	1	2	2	1	2	0	2	2	2	2	2	2	2	2	2	2	2	2
1	514098702	snp_1_514098702	HORVU1Hr1G076420	HvFT3 (HvPPD-H2)	A	C	2	2	2	99	2	2	2	2	99	99	2	2	2	2	2	2	2	2	2	2	2	2	2	2	0	1	2	2	1	2	0	2	2	2	2	2	2	2	2	2	2	2	2
1	515518660	snp_1_515518660	HORVU1Hr1G076730	HvGA2ox4	C	T	1	1	1	1	1	1	1	1	1	99	1	1	1	1	1	1	1	1	1	1	1	1	1	1	1	1	1	1	1	1	1	1	1	1	1	1	1	1	1	1	1	1	1
1	515518663	snp_1_515518663	HORVU1Hr1G076730	HvGA2ox4	G	T	1	1	1	1	1	1	1	1	1	99	1	1	1	1	1	1	1	1	1	1	1	1	1	1	0	2	1	1	2	1	0	1	1	1	1	1	1	1	1	1	1	1	1
1	515518819	snp_1_515518819	HORVU1Hr1G076730	HvGA2ox4	G	A	1	1	1	1	1	1	1	1	1	99	1	1	1	1	1	1	1	1	1	1	1	1	1	1	1	1	1	1	1	1	1	1	1	1	1	1	1	1	1	1	1	1	1
1	515519005	snp_1_515519005	HORVU1Hr1G076730	HvGA2ox4	C	G	1	1	1	1	1	1	1	1	1	99	1	1	1	1	1	1	1	1	1	1	1	1	1	1	0	2	1	1	2	1	0	1	1	1	1	1	1	1	1	1	1	1	1
1	515519008	snp_1_515519008	HORVU1Hr1G076730	HvGA2ox4	A	C	1	1	1	1	1	1	1	1	1	99	1	1	1	1	1	1	1	1	1	1	1	1	1	1	0	2	1	1	2	1	0	1	1	1	1	1	1	1	1	1	1	1	1
1	515519014	snp_1_515519014	HORVU1Hr1G076730	HvGA2ox4	A	G	1	1	1	1	1	1	1	1	1	99	1	1	1	1	1	1	1	1	1	1	1	1	1	1	0	2	1	1	2	1	0	1	1	1	1	1	1	1	1	1	1	1	1
1	515519290	snp_1_515519290	HORVU1Hr1G076730	HvGA2ox4	G	C	1	1	1	1	1	1	1	1	1	99	1	1	1	1	1	1	1	1	1	1	1	99	1	1	1	1	1	1	1	1	1	1	1	1	1	1	1	1	1	1	1	1	1
1	515519610	snp_1_515519610	HORVU1Hr1G076730	HvGA2ox4	C	G	1	1	1	1	1	1	1	1	1	99	1	1	1	1	1	1	1	1	1	1	1	1	1	1	0	99	1	1	2	1	0	1	1	1	1	1	1	1	1	1	1	1	1
1	515519615	snp_1_515519615	HORVU1Hr1G076730	HvGA2ox4	T	G	1	1	1	1	1	1	1	1	1	99	1	1	1	1	1	1	1	1	1	1	1	1	1	1	0	99	1	1	0	1	0	1	1	1	1	1	1	1	1	1	1	1	1
1	515519619	snp_1_515519619	HORVU1Hr1G076730	HvGA2ox4	G	T	1	1	1	1	1	1	1	1	1	99	1	1	1	1	1	1	1	1	1	1	1	1	1	1	0	99	1	1	2	1	0	1	1	1	1	1	1	1	1	1	1	1	1
1	515519622	snp_1_515519622	HORVU1Hr1G076730	HvGA2ox4	G	A	1	1	1	1	1	1	1	1	1	99	1	1	1	1	1	1	1	1	1	1	1	1	1	1	0	99	1	1	2	1	0	1	1	1	1	1	1	1	1	1	1	1	1
1	515519668	snp_1_515519668	HORVU1Hr1G076730	HvGA2ox4	C	T	2	2	2	2	1	2	2	2	2	99	2	2	2	2	1	2	2	2	1	2	2	2	2	2	1	99	2	2	1	2	0	2	2	2	2	2	2	2	2	2	2	2	2
1	515519673	snp_1_515519673	HORVU1Hr1G076730	HvGA2ox4	G	C	1	1	1	1	2	1	1	1	1	99	1	1	1	1	2	1	1	1	2	1	1	1	1	1	1	99	1	1	1	1	1	1	1	1	1	1	1	1	1	1	1	1	1
1	515520470	snp_1_515520470	HORVU1Hr1G076730	HvGA2ox4	C	T	1	1	1	1	1	1	1	1	1	99	1	1	1	1	1	1	1	1	1	1	1	1	1	1	1	1	1	1	1	1	1	1	1	1	1	1	1	1	1	1	1	1	1
1	515520499	snp_1_515520499	HORVU1Hr1G076730	HvGA2ox4	C	T	1	1	1	1	1	1	1	1	1	99	1	1	1	1	1	1	1	1	1	1	1	1	1	1	0	2	1	1	2	1	0	1	1	1	1	1	1	1	1	1	1	1	1
1	515520520	snp_1_515520520	HORVU1Hr1G076730	HvGA2ox4	A	G	1	1	1	1	1	1	1	1	1	99	1	1	1	1	1	1	1	1	1	1	1	1	1	1	0	2	1	1	2	1	0	1	1	1	1	1	1	1	1	1	1	1	1
1	515520559	snp_1_515520559	HORVU1Hr1G076730	HvGA2ox4	A	G	1	1	1	1	1	1	1	1	1	99	1	1	1	1	1	1	1	1	1	1	1	1	1	1	0	2	1	1	2	1	0	1	1	1	1	1	1	1	1	1	1	1	1
1	515520811	snp_1_515520811	.		A	G	2	2	2	2	2	2	2	2	2	99	2	2	2	2	2	99	2	2	2	2	2	2	2	2	2	2	2	2	2	2	2	2	2	2	2	2	2	2	2	2	2	2	2
1	527412367	snp_1_527412367	HORVU1Hr1G081280		G	A	1	1	1	1	1	1	1	1	1	99	1	99	1	1	1	1	1	1	1	1	1	1	1	1	1	1	1	1	1	1	1	1	1	1	1	1	1	1	1	1	1	1	1
1	527412543	snp_1_527412543	HORVU1Hr1G081280		C	G	1	1	1	1	1	1	1	1	1	99	1	1	1	1	1	1	1	1	1	1	1	1	1	1	1	1	1	1	1	1	1	1	1	1	1	1	1	1	1	1	1	1	1
1	527412615	snp_1_527412615	HORVU1Hr1G081280		G	T	1	1	1	1	1	1	1	1	1	99	1	99	1	1	1	1	1	1	1	1	1	1	1	1	1	1	1	1	1	1	1	1	1	1	1	1	1	1	1	1	1	1	1
1	527412627	snp_1_527412627	HORVU1Hr1G081280		C	A	1	1	1	1	1	1	1	1	1	99	1	1	1	1	1	1	1	1	1	1	1	1	1	1	1	1	1	1	1	1	1	1	1	1	1	1	1	1	1	1	1	1	1
1	527412693	snp_1_527412693	HORVU1Hr1G081280		C	A	1	1	1	99	1	1	1	1	1	99	1	1	1	1	1	1	1	1	1	1	1	1	1	1	1	1	1	1	1	1	1	1	1	1	1	1	1	1	1	1	1	1	1
1	527412762	snp_1_527412762	HORVU1Hr1G081280		C	A	1	1	1	99	1	1	1	1	99	99	1	1	1	1	1	1	1	1	1	1	1	1	1	1	1	1	1	1	1	1	1	1	1	1	1	1	1	1	1	1	1	1	1
1	527412823	snp_1_527412823	HORVU1Hr1G081280		G	T	1	1	1	99	1	1	1	1	99	99	1	1	1	1	1	1	1	1	1	1	99	1	1	1	1	1	1	99	1	1	1	1	1	1	1	1	1	1	1	1	1	1	1
1	527412859	snp_1_527412859	HORVU1Hr1G081280		A	T	1	1	1	99	1	1	1	1	1	99	1	1	1	1	1	1	1	1	1	1	99	1	1	1	1	1	99	99	1	1	1	1	1	1	1	1	1	1	1	1	1	1	1
1	527413038	snp_1_527413038	HORVU1Hr1G081280		C	T	1	1	1	1	1	1	1	1	1	1	1	1	1	1	1	1	1	1	1	1	1	1	1	1	1	1	1	1	1	1	1	1	1	1	1	1	1	1	1	1	1	1	1
1	527413140	snp_1_527413140	HORVU1Hr1G081280		C	T	1	1	1	99	1	1	1	1	1	1	1	1	1	1	1	1	1	1	1	1	1	1	1	1	1	1	99	1	1	1	1	1	1	1	1	1	1	1	1	1	1	1	1
1	527413383	snp_1_527413383	HORVU1Hr1G081280		T	C	1	1	1	1	1	1	1	1	1	99	1	1	1	1	1	1	1	1	1	1	1	1	1	1	1	1	1	1	1	1	1	1	1	1	1	1	1	1	1	1	1	1	1
1	538165340	snp_1_538165340	.		A	T	1	1	1	2	1	1	2	1	99	99	1	1	1	1	1	1	1	1	1	2	1	99	99	0	1	1	2	99	1	1	1	2	2	1	2	1	2	1	1	2	1	1	1
1	538165372	snp_1_538165372	.		A	C	1	1	1	99	1	1	1	1	99	99	1	1	1	1	1	1	1	1	1	1	1	99	99	1	1	2	1	99	1	1	1	1	1	1	1	1	1	1	1	1	1	1	1
1	538165510	snp_1_538165510	HORVU1Hr1G086810	HvGA2ox1	C	A	1	1	1	99	1	0	2	1	1	1	1	1	1	1	1	1	2	2	1	2	1	0	2	0	1	2	2	2	1	0	1	2	2	2	2	2	2	0	1	2	2	1	1
1	538165591	snp_1_538165591	HORVU1Hr1G086810	HvGA2ox1	G	A	1	1	1	99	1	0	2	1	1	1	1	1	1	1	1	1	2	2	1	2	1	0	2	0	1	2	2	2	1	0	1	2	2	2	2	2	2	0	1	2	2	1	1
1	538165615	snp_1_538165615	HORVU1Hr1G086810	HvGA2ox1	G	T	1	1	1	99	1	0	2	1	1	1	1	1	1	1	1	1	2	2	1	2	1	1	2	0	1	2	2	2	1	0	1	2	2	2	2	2	2	0	1	2	2	1	1
1	538165645	snp_1_538165645	HORVU1Hr1G086810	HvGA2ox1	C	T	1	1	1	99	1	0	2	1	1	1	1	1	1	1	1	1	2	2	1	2	1	1	2	0	1	2	2	2	1	0	1	2	2	2	2	2	2	0	1	2	2	1	1
1	538165659	snp_1_538165659	HORVU1Hr1G086810	HvGA2ox1	G	A	1	1	1	99	1	1	1	1	1	1	1	1	1	1	1	0	1	1	1	1	1	1	1	1	1	2	1	1	1	1	1	1	1	1	1	1	1	1	1	1	1	1	1
1	538166298	snp_1_538166298	HORVU1Hr1G086810	HvGA2ox1	T	C	1	1	1	99	1	1	1	1	1	99	1	1	1	1	1	1	1	1	1	1	1	1	1	1	1	2	1	2	1	1	1	99	1	1	1	1	1	1	1	1	1	1	1
1	538166336	snp_1_538166336	HORVU1Hr1G086810	HvGA2ox1	G	A	1	1	1	1	1	1	1	1	1	99	1	1	1	1	1	1	1	1	1	1	1	1	1	1	1	2	1	2	1	1	1	1	1	1	1	1	1	1	1	1	1	1	1
1	538166367	snp_1_538166367	HORVU1Hr1G086810	HvGA2ox1	G	C	1	1	1	1	1	1	1	1	1	99	1	1	1	1	1	1	1	1	1	1	1	1	1	1	1	2	1	1	1	1	1	1	1	1	1	1	1	1	1	1	1	1	1
1	538166414	snp_1_538166414	HORVU1Hr1G086810	HvGA2ox1	T	C	1	1	1	2	1	1	2	1	1	1	1	1	1	1	1	1	1	1	1	2	1	0	1	0	1	1	1	1	1	1	1	2	2	1	2	1	2	1	1	2	1	1	1
1	538166454	snp_1_538166454	HORVU1Hr1G086810	HvGA2ox1	T	G	1	1	1	99	1	1	2	1	1	1	1	1	1	1	1	1	1	1	1	2	1	0	1	0	1	1	1	1	1	1	1	2	2	1	2	1	2	1	1	2	1	1	1
1	538166516	snp_1_538166516	HORVU1Hr1G086810	HvGA2ox1	C	A	1	1	1	1	1	1	1	1	1	1	1	1	1	1	1	1	1	1	1	1	1	1	1	1	1	2	1	99	1	1	1	1	1	1	1	1	1	1	1	1	1	1	1
1	538166538	snp_1_538166538	HORVU1Hr1G086810	HvGA2ox1	G	C	1	1	1	2	1	1	2	1	1	1	1	1	1	1	1	1	1	1	1	2	1	1	1	0	1	2	1	2	1	1	1	2	2	1	2	1	2	1	1	2	1	1	1
1	538166563	snp_1_538166563	HORVU1Hr1G086810	HvGA2ox1	C	T	1	1	1	2	1	1	2	1	1	1	1	1	1	1	1	1	1	1	1	2	1	1	1	0	1	1	1	1	1	1	1	2	2	1	2	1	2	1	1	2	1	1	1
1	538166567	snp_1_538166567	HORVU1Hr1G086810	HvGA2ox1	G	T	1	1	1	2	1	1	2	1	1	1	1	1	1	1	1	1	1	1	1	2	1	1	1	0	1	2	1	2	1	1	1	2	2	1	2	1	2	1	1	2	1	1	1
1	538166569	snp_1_538166569	HORVU1Hr1G086810	HvGA2ox1	C	T	1	1	1	2	1	1	2	1	1	1	1	1	1	1	1	1	1	1	1	2	1	1	1	0	1	1	1	1	1	1	1	2	2	1	2	1	2	1	1	2	1	1	1
1	538166584	snp_1_538166584	HORVU1Hr1G086810	HvGA2ox1	G	C	1	1	1	2	1	1	2	1	1	1	1	1	1	1	1	1	1	1	1	2	1	1	1	0	1	1	1	2	1	1	1	2	2	1	2	1	2	1	1	2	1	1	1
1	538166631	snp_1_538166631	HORVU1Hr1G086810	HvGA2ox1	G	A	1	1	1	99	1	1	2	1	1	1	1	1	1	1	1	1	1	1	1	2	1	1	1	0	1	1	1	1	1	1	1	2	2	1	2	1	2	1	1	2	1	1	1
1	538166656	snp_1_538166656	HORVU1Hr1G086810	HvGA2ox1	C	G	1	1	1	99	1	1	1	1	1	1	1	1	1	1	1	1	1	1	1	1	1	1	1	1	1	2	1	2	1	1	1	1	1	1	1	1	1	1	1	1	1	1	1
1	538166660	snp_1_538166660	HORVU1Hr1G086810	HvGA2ox1	A	G	1	1	1	99	1	1	2	1	1	1	1	1	1	1	1	1	1	1	1	2	1	1	1	0	1	2	1	2	1	1	1	2	2	1	2	1	2	1	1	2	1	1	1
1	538166691	snp_1_538166691	HORVU1Hr1G086810	HvGA2ox1	G	C	1	1	1	99	1	1	2	1	1	1	1	1	1	1	1	1	1	1	1	2	1	1	1	0	1	99	1	99	1	1	1	2	2	1	2	1	2	1	1	2	1	1	1
1	538166707	snp_1_538166707	HORVU1Hr1G086810	HvGA2ox1	C	T	1	1	1	99	1	1	2	1	1	1	1	1	1	1	1	1	1	1	1	2	1	1	1	0	1	2	1	2	1	1	1	2	2	1	2	1	2	1	1	2	1	1	1
1	538166711	snp_1_538166711	HORVU1Hr1G086810	HvGA2ox1	T	C	1	1	1	99	1	1	1	1	1	1	1	1	1	1	1	1	1	1	1	1	1	1	1	1	1	2	1	2	1	1	1	1	1	1	1	1	1	1	1	1	1	1	1
1	538166713	snp_1_538166713	HORVU1Hr1G086810	HvGA2ox1	T	G	1	1	1	99	1	1	2	1	1	1	1	1	1	1	1	1	1	1	1	2	1	1	1	0	1	2	1	2	1	1	1	2	2	1	2	1	2	1	1	2	1	1	1
1	538166777	snp_1_538166777	HORVU1Hr1G086810	HvGA2ox1	A	G	1	1	1	99	1	1	2	1	1	99	1	1	1	1	1	1	1	1	1	2	1	99	1	0	1	2	99	2	1	1	1	2	2	1	2	1	2	1	1	2	1	1	1
1	538166953	snp_1_538166953	HORVU1Hr1G086810	HvGA2ox1	A	C	1	1	1	99	1	1	2	1	1	99	1	1	1	1	1	1	1	1	1	0	1	1	1	0	1	2	1	99	1	1	1	2	2	1	2	1	2	1	1	2	1	1	1
1	538166968	snp_1_538166968	HORVU1Hr1G086810	HvGA2ox1	A	C	1	1	1	99	1	1	1	1	1	99	1	1	1	1	1	1	1	1	1	1	1	1	1	1	1	1	1	99	1	1	1	1	1	1	1	1	1	1	1	1	1	1	1
1	538166971	snp_1_538166971	HORVU1Hr1G086810	HvGA2ox1	C	T	1	1	1	99	1	1	1	1	1	99	1	1	1	1	1	1	1	1	1	1	1	1	1	1	1	2	1	99	1	1	1	1	1	1	1	1	1	1	1	1	1	1	1
1	538167014	snp_1_538167014	HORVU1Hr1G086810	HvGA2ox1	T	C	1	1	1	99	1	1	2	1	1	99	1	1	1	1	1	1	1	1	1	0	1	1	1	0	1	2	1	99	1	1	1	2	99	1	2	1	99	1	1	2	1	1	1
1	538167025	snp_1_538167025	HORVU1Hr1G086810	HvGA2ox1	T	C	1	1	1	99	1	1	2	1	1	99	1	1	1	1	1	1	1	1	1	0	1	1	1	0	1	2	1	99	1	1	1	2	2	1	2	1	2	1	1	2	1	1	1
1	538167061	snp_1_538167061	HORVU1Hr1G086810	HvGA2ox1	C	T	1	1	1	99	1	1	2	1	1	99	1	1	1	1	1	1	1	1	1	0	1	1	1	0	1	1	1	1	1	1	1	2	2	1	2	1	2	1	1	2	1	1	1
1	538167062	snp_1_538167062	HORVU1Hr1G086810	HvGA2ox1	G	C	1	1	1	99	1	1	1	1	1	99	1	1	1	1	1	1	1	1	1	1	1	1	1	1	1	2	1	1	1	1	1	1	1	1	1	1	1	1	1	1	1	1	1
1	538167133	snp_1_538167133	HORVU1Hr1G086810	HvGA2ox1	T	C	1	1	1	99	1	1	1	1	1	99	1	1	1	1	1	1	1	1	1	1	1	1	1	1	1	2	1	2	1	1	1	1	1	1	1	1	1	1	1	1	1	1	1
1	538167162	snp_1_538167162	HORVU1Hr1G086810	HvGA2ox1	C	A	1	1	1	99	1	1	1	1	1	99	1	1	1	1	1	1	1	1	1	1	1	1	1	1	1	2	1	1	1	1	1	1	1	1	1	1	1	1	1	1	1	1	1
1	538167166	snp_1_538167166	HORVU1Hr1G086810	HvGA2ox1	T	C	1	1	1	99	1	1	2	1	1	99	1	1	1	1	1	1	1	1	1	2	1	1	1	0	1	2	1	2	1	1	1	2	2	1	2	1	2	1	1	2	1	1	1
1	538167189	snp_1_538167189	HORVU1Hr1G086810	HvGA2ox1	C	A	1	1	1	99	1	1	2	1	1	99	1	1	1	1	1	1	1	1	1	2	1	1	1	0	1	2	1	99	1	1	1	2	2	1	2	1	2	1	1	2	1	1	1
1	538167201	snp_1_538167201	HORVU1Hr1G086810	HvGA2ox1	T	G	1	1	1	99	1	1	1	1	1	99	1	1	1	1	1	1	1	1	1	1	1	1	1	1	1	2	1	99	1	1	1	1	1	1	1	1	1	1	1	1	1	1	1
1	538167229	snp_1_538167229	HORVU1Hr1G086810	HvGA2ox1	T	C	1	1	1	99	1	1	2	1	1	99	1	1	1	1	1	1	1	1	1	0	1	1	1	0	1	2	1	99	1	1	1	2	2	1	2	1	2	1	1	2	1	1	1
1	538167232	snp_1_538167232	HORVU1Hr1G086810	HvGA2ox1	A	T	1	1	1	99	1	1	1	1	1	99	1	1	1	1	1	1	1	1	1	1	1	1	1	1	1	2	1	99	1	1	1	1	1	1	1	1	1	1	1	1	1	1	1
1	538167247	snp_1_538167247	HORVU1Hr1G086810	HvGA2ox1	C	T	1	1	1	99	1	1	99	1	1	99	1	1	1	1	1	1	1	1	1	1	1	1	1	1	1	2	1	99	1	1	1	99	1	1	1	1	99	1	1	99	1	1	1
1	540945308	snp_1_540945308	.		T	A	0	0	0	0	0	0	0	0	99	99	2	2	0	0	0	0	0	0	0	1	1	1	1	0	0	1	0	2	0	0	0	0	1	0	0	0	1	0	0	1	1	0	0
1	542795524	snp_1_542795524	.		C	G	0	0	0	0	0	2	0	0	1	99	0	0	0	0	0	0	99	2	0	0	0	0	0	0	2	0	1	2	0	1	0	0	0	0	0	0	0	0	0	0	0	0	0
1	542795530	snp_1_542795530	.		C	G	0	0	0	1	0	1	0	0	1	99	0	0	0	0	1	0	99	0	0	0	0	2	0	0	0	2	1	2	0	99	1	0	0	0	0	0	0	0	0	0	1	0	0
1	556899799	snp_1_556899799	.		G	A	1	1	1	99	1	1	1	1	99	99	1	1	1	1	1	99	1	1	1	1	1	1	1	1	1	1	1	99	1	1	1	1	1	1	1	1	1	1	1	1	1	1	1
1	556899834	snp_1_556899834	.		C	A	1	1	1	99	1	1	1	1	99	99	1	1	1	1	1	99	1	1	1	1	1	1	1	1	1	1	1	99	1	1	1	1	1	1	1	1	1	1	1	1	1	1	1
1	556899835	snp_1_556899835	.		G	A	1	1	1	99	1	1	1	1	99	99	1	1	1	1	1	99	1	1	1	1	1	1	1	1	1	1	1	99	1	1	1	1	1	1	1	1	1	1	1	1	1	1	1
1	556899844	snp_1_556899844	.		C	T	1	1	1	99	1	1	1	1	99	99	1	1	1	1	1	99	1	1	1	1	1	1	1	1	1	1	1	1	1	1	1	1	1	1	1	1	1	1	1	1	1	1	1
1	556899873	snp_1_556899873	.		G	A	1	1	1	99	1	1	1	1	1	99	1	1	1	1	1	99	1	1	1	1	1	1	1	1	1	1	1	1	1	1	1	1	1	1	1	1	1	1	1	1	1	1	1
1	556899913	snp_1_556899913	.		G	A	1	1	1	1	1	1	1	1	1	99	1	1	1	1	1	1	1	1	1	1	1	1	1	1	1	1	1	1	1	1	1	1	1	1	1	1	1	1	1	1	1	1	1
1	556899931	snp_1_556899931	.		G	A	1	1	1	1	1	1	1	1	1	99	1	1	1	1	1	1	1	1	1	1	1	1	1	1	1	1	1	1	1	1	1	1	1	1	1	1	1	1	1	1	1	1	1
1	556899940	snp_1_556899940	.		T	C	1	2	1	1	2	0	1	2	2	99	1	1	2	1	2	1	2	2	1	1	1	1	2	1	2	1	2	2	1	0	1	1	1	2	1	1	1	1	2	2	2	1	0
1	556899955	snp_1_556899955	.		C	A	1	1	1	1	1	1	1	1	1	99	1	1	1	1	1	1	1	1	1	1	1	1	1	1	1	1	1	1	1	1	1	1	1	1	1	1	1	1	1	1	1	1	1
1	556899989	snp_1_556899989	.		T	A	1	1	1	1	1	1	1	1	1	99	1	1	1	1	1	1	1	1	1	1	1	1	1	1	1	1	1	1	1	1	1	1	1	1	1	1	1	1	1	1	1	1	1
1	556900024	snp_1_556900024	.		G	T	1	2	1	1	2	0	1	2	2	99	0	1	2	1	2	1	2	2	1	1	1	1	2	1	2	1	2	2	1	0	1	1	1	2	1	1	1	1	2	2	2	1	0
1	556900026	snp_1_556900026	.		T	C	1	1	1	1	1	1	1	1	1	99	1	1	1	1	1	1	1	1	1	1	1	1	1	1	1	1	1	1	1	1	1	1	1	1	1	1	1	1	1	1	1	1	1
1	556900101	snp_1_556900101	.		G	C	1	2	1	1	2	0	1	2	2	99	0	1	2	1	2	1	2	2	1	1	1	1	2	1	2	1	2	2	1	0	1	1	1	2	1	1	1	1	2	2	2	1	0
1	556900164	snp_1_556900164	.		G	A	1	1	1	1	1	1	1	1	1	99	1	1	1	1	1	1	1	1	1	1	1	1	1	1	1	1	1	1	1	1	1	99	1	1	1	1	1	1	1	1	1	1	1
1	556900194	snp_1_556900194	.		A	G	1	2	1	1	2	0	1	2	1	99	1	1	1	1	1	1	2	2	1	1	1	1	2	1	2	1	2	2	1	1	1	1	1	2	1	1	1	1	2	1	1	1	1
1	556900195	snp_1_556900195	.		C	T	1	2	1	1	2	0	1	2	2	99	0	1	2	1	2	1	2	2	1	1	1	1	2	1	2	1	2	2	1	0	1	1	1	2	1	1	1	1	2	2	2	1	0
1	556900217	snp_1_556900217	.		C	T	1	1	1	1	1	1	1	1	2	99	0	1	2	1	2	1	1	1	1	1	1	1	1	1	1	1	1	1	1	0	1	1	1	1	1	1	1	1	1	2	2	1	0
1	556900228	snp_1_556900228	.		T	C	1	1	1	1	1	1	1	1	1	99	1	1	1	1	1	1	1	1	1	1	1	1	1	1	1	1	1	1	1	1	1	1	1	1	1	1	1	1	1	1	1	1	1
1	556900246	snp_1_556900246	.		G	A	1	2	1	1	2	0	1	2	2	99	0	1	2	1	2	1	2	2	1	1	1	1	2	1	2	1	2	2	1	0	1	1	1	2	1	1	1	1	2	2	2	1	0
1	556900276	snp_1_556900276	.		A	C	1	1	1	1	1	1	1	1	1	99	1	1	1	1	1	1	1	1	1	1	1	1	1	1	1	1	1	1	1	1	1	1	1	1	1	1	1	1	1	1	1	1	1
1	556900295	snp_1_556900295	.		G	T	1	2	1	1	2	0	1	2	2	99	0	1	2	1	2	1	2	2	1	1	1	1	2	1	2	1	2	2	1	0	1	1	1	2	1	1	1	1	2	2	2	1	0
1	556900302	snp_1_556900302	.		T	C	1	2	1	1	2	0	1	2	1	99	1	1	1	1	1	1	2	2	1	1	1	1	2	1	2	1	2	2	1	1	1	1	1	2	1	1	1	1	2	1	1	1	1
1	556900342	snp_1_556900342	.		C	G	1	1	1	1	1	1	1	1	1	99	1	1	1	1	1	1	1	1	1	1	1	1	1	0	1	1	1	1	1	1	1	2	1	1	1	1	1	1	1	1	1	1	1
1	556900369	snp_1_556900369	.		G	A	1	1	1	1	1	1	1	1	1	99	1	1	1	1	1	1	1	1	1	1	1	1	1	1	1	1	1	1	1	0	1	1	1	1	1	1	1	1	1	1	1	1	1
1	556900370	snp_1_556900370	.		G	A	1	1	1	1	1	1	1	1	1	99	1	1	1	1	1	1	1	1	1	1	1	1	1	1	1	1	1	1	1	0	1	1	1	1	1	1	1	1	1	1	1	1	1
1	556900381	snp_1_556900381	.		T	C	1	1	1	1	1	1	1	1	2	99	0	1	2	1	2	1	1	1	1	1	1	1	1	1	1	1	1	1	1	0	1	1	1	1	1	1	1	1	1	2	2	1	0
1	556900431	snp_1_556900431	HORVU1Hr1G094980	HvELF3	C	A	1	1	1	1	1	1	1	1	2	99	0	1	2	1	2	1	1	1	1	1	1	1	1	1	1	1	1	1	1	0	1	1	1	1	1	1	1	1	1	2	2	1	0
1	556900434	snp_1_556900434	HORVU1Hr1G094980	HvELF3	A	C	1	1	1	1	1	1	1	1	2	99	0	1	2	1	2	1	1	1	1	1	1	1	1	1	1	1	1	1	1	0	1	1	1	1	1	1	1	1	1	2	2	1	0
1	556900545	snp_1_556900545	HORVU1Hr1G094980	HvELF3	T	C	1	1	1	99	1	1	1	1	0	99	0	0	0	1	0	1	1	1	1	1	1	1	1	1	1	1	1	1	1	0	1	1	0	1	1	1	1	1	1	0	0	1	1
1	556900577	snp_1_556900577	HORVU1Hr1G094980	HvELF3	G	A	1	1	1	99	1	1	1	1	1	99	1	1	1	1	1	1	1	1	1	1	1	1	1	1	1	1	1	1	1	1	1	1	1	1	1	1	1	1	1	1	1	1	1
1	556900609	snp_1_556900609	HORVU1Hr1G094980	HvELF3	T	C	1	1	1	1	1	1	1	1	2	99	0	1	2	1	2	1	1	1	1	1	1	1	1	1	1	1	1	1	1	0	1	1	1	1	1	1	1	1	1	2	2	1	0
1	556900626	snp_1_556900626	HORVU1Hr1G094980	HvELF3	C	T	1	2	1	1	2	0	1	2	2	99	0	1	2	1	2	1	2	2	1	1	1	1	2	0	2	1	2	2	1	0	1	2	1	2	1	1	1	1	2	2	2	1	0
1	556900639	snp_1_556900639	HORVU1Hr1G094980	HvELF3	C	T	1	2	1	1	2	0	1	2	1	99	1	1	1	1	1	1	2	2	1	1	1	1	2	1	2	1	2	2	1	1	1	1	1	2	1	1	1	1	2	1	1	1	1
1	556900657	snp_1_556900657	HORVU1Hr1G094980	HvELF3	C	T	1	1	1	1	1	1	1	1	1	1	1	1	1	1	1	99	1	1	1	1	1	1	1	0	1	1	1	1	1	1	1	2	1	1	1	1	1	1	1	1	1	1	1
1	556900705	snp_1_556900705	HORVU1Hr1G094980	HvELF3	T	C	1	1	1	1	1	1	1	1	1	1	1	1	1	1	1	1	1	1	1	1	1	1	1	1	1	1	1	1	1	1	1	1	1	1	1	1	1	1	1	1	1	1	1
1	556900742	snp_1_556900742	HORVU1Hr1G094980	HvELF3	T	C	1	1	1	1	1	1	1	1	1	1	1	1	1	1	1	1	1	1	1	1	1	1	1	1	1	1	1	1	1	1	1	1	1	1	1	1	1	1	1	1	1	1	1
1	556900757	snp_1_556900757	HORVU1Hr1G094980	HvELF3	C	G	1	1	1	1	1	1	1	1	1	1	1	1	1	1	1	1	1	1	1	1	1	1	1	1	1	1	1	1	1	1	1	1	1	1	1	1	1	1	1	1	1	1	1
1	556900787	snp_1_556900787	HORVU1Hr1G094980	HvELF3	C	G	1	1	1	1	1	1	1	1	1	1	1	1	1	1	1	1	1	1	1	1	1	1	1	1	1	99	1	1	1	1	1	1	1	1	1	1	1	1	1	1	1	1	1
1	556901051	snp_1_556901051	HORVU1Hr1G094980	HvELF3	C	T	1	1	1	1	1	1	1	1	1	99	1	1	1	1	1	1	1	1	1	1	1	1	1	1	1	1	99	1	1	1	1	1	1	1	1	1	1	1	1	1	1	1	1
1	556901336	snp_1_556901336	HORVU1Hr1G094980	HvELF3	C	G	1	2	1	1	2	0	1	2	2	99	0	1	2	1	2	1	2	2	1	1	1	1	2	2	2	1	2	2	1	0	1	2	1	2	1	1	1	1	2	2	2	1	0
1	556901396	snp_1_556901396	HORVU1Hr1G094980	HvELF3	C	T	1	1	1	1	1	1	1	1	1	99	1	1	1	1	1	1	1	1	1	1	1	1	1	1	1	1	1	1	1	1	1	1	1	1	1	1	1	1	1	1	1	1	1
1	556901478	snp_1_556901478	HORVU1Hr1G094980	HvELF3	G	A	1	1	1	1	1	1	1	1	1	99	1	1	1	1	1	1	1	1	1	1	1	1	1	1	1	1	1	1	1	1	1	1	1	1	1	1	1	1	1	1	1	1	1
1	556901635	snp_1_556901635	HORVU1Hr1G094980	HvELF3	T	C	1	1	1	1	1	1	1	1	2	99	0	1	99	1	2	1	1	1	1	1	1	1	1	1	1	1	1	0	1	0	1	1	1	1	1	1	1	1	1	2	2	1	0
1	556901727	snp_1_556901727	HORVU1Hr1G094980	HvELF3	C	T	1	1	1	1	1	1	1	1	1	99	1	1	1	1	1	1	1	1	1	1	1	1	1	1	1	1	1	1	1	1	1	1	1	1	1	1	1	1	1	1	1	1	1
1	556902063	snp_1_556902063	HORVU1Hr1G094980	HvELF3	G	C	1	1	1	1	1	1	1	1	2	99	0	1	2	1	2	1	1	1	1	1	1	1	1	1	1	1	1	0	1	0	1	1	1	1	1	1	1	1	1	2	2	1	0
1	556902172	snp_1_556902172	HORVU1Hr1G094980	HvELF3	T	C	1	1	1	1	1	1	1	1	2	99	0	1	2	1	2	1	1	1	1	1	1	1	1	1	1	1	1	0	1	0	1	1	1	1	1	1	1	1	1	2	2	1	0
1	556902193	snp_1_556902193	HORVU1Hr1G094980	HvELF3	G	A	1	1	1	1	1	1	1	1	1	99	1	1	1	1	1	1	1	1	1	1	1	1	1	1	1	2	1	1	0	1	1	1	1	1	1	1	1	1	1	1	1	1	1
1	556902220	snp_1_556902220	HORVU1Hr1G094980	HvELF3	A	G	1	1	1	1	1	1	1	1	2	99	0	1	2	1	2	1	1	1	1	1	1	1	1	1	1	1	1	0	1	0	1	1	1	1	1	1	1	1	1	2	2	1	0
1	556902247	snp_1_556902247	HORVU1Hr1G094980	HvELF3	C	T	1	1	1	1	1	1	1	1	1	99	1	1	1	1	1	0	1	1	1	1	1	1	1	1	1	1	1	1	1	1	1	1	1	1	1	1	1	1	1	1	1	1	1
1	556902385	snp_1_556902385	HORVU1Hr1G094980	HvELF3	A	G	1	1	1	1	1	1	1	1	1	99	1	1	1	1	1	1	1	1	1	1	1	1	1	1	1	1	1	1	1	1	1	1	1	1	1	1	1	1	1	1	1	1	1
1	556902526	snp_1_556902526	HORVU1Hr1G094980	HvELF3	C	T	1	2	1	1	2	0	1	2	1	99	1	1	1	1	1	1	2	2	1	1	1	1	2	1	2	1	2	2	1	1	1	1	1	2	1	1	1	1	2	1	1	1	1
1	556902533	snp_1_556902533	HORVU1Hr1G094980	HvELF3	C	T	1	1	1	99	1	1	1	1	2	99	0	1	2	1	2	1	1	1	1	1	1	1	1	1	1	1	1	1	1	0	1	1	1	1	1	1	1	1	1	2	2	1	0
1	556902615	snp_1_556902615	HORVU1Hr1G094980	HvELF3	C	T	1	2	1	1	2	0	1	2	2	99	0	1	2	1	2	1	2	2	1	1	1	1	2	1	2	1	2	99	1	0	1	1	1	2	1	1	1	1	2	2	2	1	0
1	556902623	snp_1_556902623	HORVU1Hr1G094980	HvELF3	T	C	1	1	1	1	1	1	1	1	2	99	0	1	2	1	2	1	1	1	1	1	1	1	1	1	1	1	1	99	1	0	1	1	1	1	1	1	1	1	1	2	2	1	0
1	556902625	snp_1_556902625	HORVU1Hr1G094980	HvELF3	C	T	1	2	1	1	2	0	1	2	1	99	1	1	1	1	1	1	2	2	1	1	1	1	2	1	2	1	2	99	1	1	1	1	1	2	1	1	1	1	2	1	1	1	1
1	556902656	snp_1_556902656	HORVU1Hr1G094980	HvELF3	T	G	1	1	1	1	1	1	1	1	2	99	0	1	2	1	2	1	1	1	1	1	1	1	99	1	1	1	1	99	1	0	1	1	1	1	1	1	1	1	1	2	2	1	0
1	556902667	snp_1_556902667	HORVU1Hr1G094980	HvELF3	T	C	1	1	1	1	1	1	1	1	99	99	1	1	1	1	1	1	1	1	1	1	1	1	99	1	1	1	1	99	1	1	1	1	1	1	1	1	1	1	1	1	1	1	1
1	556902668	snp_1_556902668	HORVU1Hr1G094980	HvELF3	T	C	1	1	1	1	1	1	1	1	99	99	0	1	99	1	2	1	1	1	1	1	1	1	99	1	1	1	1	99	1	0	1	1	1	1	1	1	1	1	1	2	2	1	0
1	556902676	snp_1_556902676	HORVU1Hr1G094980	HvELF3	T	C	1	1	1	1	1	1	1	1	99	99	1	1	1	1	1	1	1	1	1	1	1	1	99	1	1	1	1	99	1	1	1	1	1	1	1	1	1	1	1	1	1	1	1
1	556903012	snp_1_556903012	HORVU1Hr1G094980	HvELF3	C	T	1	2	1	99	2	0	1	2	1	1	1	1	0	1	1	1	2	2	1	1	1	1	2	1	2	1	99	99	1	1	1	1	1	2	1	1	1	1	2	1	1	1	1
1	556903085	snp_1_556903085	HORVU1Hr1G094980	HvELF3	T	C	1	1	1	99	1	1	1	1	2	1	0	1	0	1	2	1	1	1	1	1	1	1	1	1	1	1	1	0	1	0	1	1	1	1	1	1	1	1	1	2	2	1	0
1	556903133	snp_1_556903133	HORVU1Hr1G094980	HvELF3	A	G	2	2	2	2	2	2	2	2	2	2	2	2	2	2	2	2	2	2	2	2	2	2	2	2	2	2	2	2	2	2	2	2	2	2	2	2	2	2	2	2	2	2	2
1	556903162	snp_1_556903162	HORVU1Hr1G094980	HvELF3	T	C	1	1	1	1	1	1	1	1	2	1	0	1	0	1	2	1	1	1	1	1	1	1	1	1	1	1	1	0	1	0	1	1	1	1	1	1	1	1	1	2	2	1	0
1	556903170	snp_1_556903170	HORVU1Hr1G094980	HvELF3	C	T	1	1	1	1	1	1	1	1	1	1	1	1	1	1	1	1	1	1	1	1	1	1	1	1	1	1	1	1	1	1	1	1	1	1	1	1	1	1	1	1	1	1	1
1	556903244	snp_1_556903244	HORVU1Hr1G094980	HvELF3	T	C	1	2	1	1	2	0	1	2	2	99	0	1	2	1	2	1	2	2	1	1	1	1	2	1	2	1	2	2	1	0	1	1	1	2	1	1	1	1	2	2	2	1	0
1	556903374	snp_1_556903374	HORVU1Hr1G094980	HvELF3	G	A	1	2	1	1	2	0	1	2	2	1	0	1	2	1	2	1	2	2	1	1	1	1	2	0	2	1	2	2	1	0	1	2	1	2	1	1	1	1	2	2	2	1	0
1	556903491	snp_1_556903491	HORVU1Hr1G094980	HvELF3	G	A	1	2	1	1	2	0	1	2	1	99	1	1	1	1	1	1	2	2	1	1	1	1	2	1	2	1	2	0	1	1	1	1	1	2	1	1	1	1	2	1	1	1	1
1	556903593	snp_1_556903593	HORVU1Hr1G094980	HvELF3	T	C	1	1	1	1	1	1	1	1	2	99	0	1	2	1	2	1	1	1	1	1	1	1	1	1	1	1	1	0	1	0	1	1	1	1	1	1	1	1	1	2	2	1	0
1	556903596	snp_1_556903596	HORVU1Hr1G094980	HvELF3	G	A	1	1	1	1	1	1	1	1	1	99	1	1	1	1	1	1	1	1	1	1	1	1	1	1	1	1	1	1	1	1	1	1	1	1	1	1	1	1	1	1	1	1	1
1	556903620	snp_1_556903620	HORVU1Hr1G094980	HvELF3	C	T	1	1	1	1	1	1	1	1	1	99	1	1	1	1	1	1	1	1	1	1	1	1	1	1	1	1	1	1	1	1	1	1	1	1	1	1	1	1	1	1	1	1	1
1	556903816	snp_1_556903816	HORVU1Hr1G094980	HvELF3	G	A	1	1	1	1	1	1	1	1	1	99	1	1	99	1	1	1	1	1	1	1	1	1	1	1	1	1	1	1	1	1	1	1	1	1	1	1	1	1	1	1	1	1	1
1	556904268	snp_1_556904268	HORVU1Hr1G094980	HvELF3	G	A	1	1	1	99	1	1	1	1	1	99	1	1	1	1	1	1	1	1	1	1	1	1	1	1	1	1	99	99	1	1	1	1	1	1	1	1	1	1	1	1	1	1	1
1	556904353	snp_1_556904353	HORVU1Hr1G094980	HvELF3	C	T	1	1	1	1	1	1	1	1	99	99	0	1	2	1	2	1	1	1	1	1	1	1	1	1	1	1	1	1	1	0	1	1	1	1	1	1	1	1	1	2	2	1	0
1	556904732	snp_1_556904732	HORVU1Hr1G094980	HvELF3	T	G	1	1	1	1	1	1	1	1	2	2	0	1	2	1	2	1	1	1	1	1	1	1	1	1	1	1	1	0	1	0	1	1	1	1	1	1	1	1	1	2	2	1	0
1	556904811	snp_1_556904811	HORVU1Hr1G094980	HvELF3	G	C	1	2	1	1	2	0	1	2	2	2	0	1	2	1	2	1	2	2	1	1	1	1	2	1	2	1	2	2	1	0	1	1	1	2	1	1	1	1	2	2	2	1	0
1	556904837	snp_1_556904837	HORVU1Hr1G094980	HvELF3	C	T	1	2	1	99	2	0	1	2	2	2	0	1	2	1	2	1	2	2	1	1	1	1	2	0	2	1	2	2	1	0	1	2	1	2	1	1	1	1	2	2	2	1	0
1	556904880	snp_1_556904880	HORVU1Hr1G094980	HvELF3	G	T	1	2	1	99	2	0	1	2	2	2	0	1	2	1	2	1	2	2	1	1	1	1	0	1	2	1	2	2	1	0	1	1	1	2	1	1	1	1	2	2	2	1	0
1	556904889	snp_1_556904889	HORVU1Hr1G094980	HvELF3	T	C	1	1	1	99	1	1	1	1	2	99	0	1	2	1	2	1	1	1	1	1	1	1	1	1	1	1	1	0	1	0	1	1	1	1	1	1	1	1	1	2	2	1	0
1	556904899	snp_1_556904899	HORVU1Hr1G094980	HvELF3	A	G	1	1	1	99	1	1	1	1	1	99	1	1	1	1	1	1	1	1	1	1	1	1	1	1	1	1	1	1	1	1	1	1	1	1	1	1	1	1	1	1	1	1	1
1	556904926	snp_1_556904926	HORVU1Hr1G094980	HvELF3	G	A	1	2	1	99	2	0	1	2	1	99	1	1	1	1	1	1	2	2	1	1	1	1	0	1	2	1	99	0	1	1	1	1	1	2	1	1	1	1	2	1	1	1	1
1	556904969	snp_1_556904969	HORVU1Hr1G094980	HvELF3	C	T	1	1	1	99	1	1	1	1	1	99	1	1	1	1	1	1	1	1	1	1	1	1	1	1	1	1	99	1	1	1	1	1	1	1	1	1	1	1	1	1	1	1	1
1	558225979	snp_1_558225979	HORVU1Hr1G095410	HvCMF6b	C	T	1	2	1	99	2	0	1	2	1	99	1	1	1	1	1	1	2	2	1	1	1	1	2	0	2	1	2	2	1	1	1	2	1	2	1	1	1	1	2	1	1	1	1
1	558226090	snp_1_558226090	HORVU1Hr1G095410	HvCMF6b	G	C	1	2	1	99	2	0	1	2	1	99	1	1	1	1	1	1	2	2	1	1	1	1	2	0	2	1	2	0	1	1	1	2	1	2	1	1	1	1	2	1	1	1	1
1	558226159	snp_1_558226159	HORVU1Hr1G095410	HvCMF6b	C	G	1	0	1	99	1	1	1	1	2	99	0	1	2	1	2	1	1	1	1	1	1	1	1	1	1	1	1	1	1	0	1	1	1	1	1	1	1	1	1	2	2	1	0
1	558226167	snp_1_558226167	HORVU1Hr1G095410	HvCMF6b	A	G	1	0	1	99	2	0	1	2	1	99	1	1	1	1	1	1	2	2	1	1	1	1	2	0	2	1	2	0	1	1	1	2	1	2	1	1	1	1	2	1	1	1	1
1	558226170	snp_1_558226170	HORVU1Hr1G095410	HvCMF6b	A	G	1	0	1	99	2	0	1	2	1	99	1	1	1	1	1	1	2	2	1	1	1	1	2	0	2	1	2	0	1	1	1	2	1	2	1	1	1	1	2	1	1	1	1
1	558226181	snp_1_558226181	HORVU1Hr1G095410	HvCMF6b	T	C	1	2	1	99	2	0	1	2	2	99	0	1	2	1	2	1	2	2	1	1	1	1	2	0	2	1	2	2	1	0	1	2	1	2	1	1	1	1	2	2	2	1	0
1	558226210	snp_1_558226210	HORVU1Hr1G095410	HvCMF6b	C	T	1	1	1	99	1	1	1	1	1	99	1	1	1	1	1	1	1	1	1	1	1	1	1	1	1	1	1	0	1	1	1	1	1	1	1	1	1	1	1	1	1	1	1
1	558226415	snp_1_558226415	HORVU1Hr1G095410	HvCMF6b	G	C	1	2	1	99	2	0	1	2	2	99	0	1	2	1	2	99	2	2	1	1	1	1	2	1	2	1	2	0	1	0	1	1	1	2	1	1	1	1	2	2	2	1	0
1	558226464	snp_1_558226464	HORVU1Hr1G095410	HvCMF6b	G	A	1	1	1	99	1	1	1	1	1	99	1	1	1	1	1	99	1	1	1	1	1	99	1	1	1	1	99	0	1	1	1	1	1	1	1	1	1	1	1	1	1	1	1
1	558226583	snp_1_558226583	HORVU1Hr1G095410	HvCMF6b	C	T	1	2	1	99	2	0	1	2	1	99	1	1	1	1	1	99	2	2	1	1	1	1	2	1	2	1	2	1	1	1	1	1	1	2	1	1	1	1	2	1	1	1	1
1	558227327	snp_1_558227327	HORVU1Hr1G095410	HvCMF6b	G	A	1	0	1	99	0	0	1	0	1	1	1	1	1	1	1	1	0	0	1	1	1	1	0	0	0	1	0	0	1	1	1	0	0	0	1	1	1	1	0	1	1	1	1
1	558227344	snp_1_558227344	HORVU1Hr1G095410	HvCMF6b	C	T	1	0	1	99	0	0	1	0	1	1	1	1	1	1	1	1	0	0	1	1	1	1	1	0	0	1	0	0	1	1	1	0	0	0	1	1	1	1	0	1	1	1	1
1	558227357	snp_1_558227357	HORVU1Hr1G095410	HvCMF6b	C	A	1	0	1	99	0	0	1	0	1	1	1	1	1	1	1	1	0	0	1	1	1	1	1	1	0	1	0	0	1	1	1	1	0	0	1	1	1	1	0	1	1	1	1
1	558227411	snp_1_558227411	HORVU1Hr1G095410	HvCMF6b	A	G	1	1	1	1	1	1	1	1	2	1	0	1	2	1	2	1	1	1	1	1	1	1	1	1	1	1	1	0	1	0	1	1	1	1	1	1	1	1	1	2	2	1	0
1	558227495	snp_1_558227495	HORVU1Hr1G095410	HvCMF6b	C	G	1	0	1	1	0	0	1	0	1	1	1	1	1	1	1	1	0	0	1	1	1	1	0	0	0	1	0	0	1	1	1	0	0	0	1	1	1	1	0	1	1	1	1
1	558227513	snp_1_558227513	HORVU1Hr1G095410	HvCMF6b	C	G	0	0	0	2	0	0	0	0	2	1	0	0	2	0	2	0	0	0	0	0	0	1	0	0	0	0	0	0	0	0	0	0	1	0	0	0	0	0	0	2	2	0	0
1	558227579	snp_1_558227579	HORVU1Hr1G095410	HvCMF6b	A	C	1	2	1	99	2	0	1	2	1	99	1	1	0	1	1	1	2	2	1	1	1	1	2	0	2	1	2	0	1	1	1	0	0	2	1	1	1	1	2	1	1	1	1
1	558227581	snp_1_558227581	HORVU1Hr1G095410	HvCMF6b	T	C	1	1	1	99	1	1	1	1	2	99	0	1	0	1	2	1	1	1	1	1	1	1	1	1	1	1	1	0	1	0	1	1	1	1	1	1	1	1	1	2	2	1	0
1	558227624	snp_1_558227624	HORVU1Hr1G095410	HvCMF6b	G	A	1	0	1	99	0	0	1	0	1	99	1	1	1	1	1	1	0	0	1	1	1	1	1	0	0	1	99	0	1	1	1	0	0	0	1	1	1	1	0	1	1	1	1
1	558227634	snp_1_558227634	HORVU1Hr1G095410	HvCMF6b	G	C	1	0	1	99	0	0	1	0	1	99	1	1	1	1	1	1	0	0	1	1	1	99	1	0	0	1	1	0	1	1	1	0	0	0	1	1	1	1	0	1	1	1	1
1	558227675	snp_1_558227675	HORVU1Hr1G095410	HvCMF6b	T	A	1	0	1	99	0	0	1	0	2	99	0	1	0	1	2	99	0	0	1	1	1	1	1	0	0	1	1	0	1	0	1	0	0	0	1	1	1	1	0	2	2	1	0
1	558227693	snp_1_558227693	HORVU1Hr1G095410	HvCMF6b	C	T	1	0	1	99	0	0	1	0	1	99	1	1	1	1	1	99	0	0	1	1	1	1	1	0	0	1	1	0	1	1	1	0	0	0	1	1	1	1	0	1	1	1	1
1	558227723	snp_1_558227723	HORVU1Hr1G095410	HvCMF6b	G	A	1	1	1	99	1	1	1	1	2	99	0	1	2	1	2	99	1	1	1	1	1	1	1	0	1	1	1	1	1	0	1	0	1	1	1	1	1	1	1	2	2	1	0
1	558227742	snp_1_558227742	HORVU1Hr1G095410	HvCMF6b	G	C	1	0	1	99	0	1	1	0	1	99	1	1	1	1	1	99	0	0	1	1	1	1	1	1	0	1	1	1	1	1	1	0	0	0	1	1	1	1	0	1	1	1	1
1	558229835	snp_1_558229835	HORVU1Hr1G095410	HvCMF6b	A	T	1	2	1	99	2	0	1	2	1	99	1	1	1	1	1	1	2	99	1	1	1	1	2	1	2	1	99	1	1	1	1	1	1	2	1	1	1	1	2	1	1	1	1
1	558229838	snp_1_558229838	HORVU1Hr1G095410	HvCMF6b	C	A	1	2	1	99	2	0	1	2	1	99	1	1	1	1	1	1	2	2	1	1	1	1	2	1	2	1	99	1	1	1	1	99	1	2	1	1	1	1	2	1	1	1	1
1	558229841	snp_1_558229841	HORVU1Hr1G095410	HvCMF6b	A	C	1	2	1	99	2	0	1	2	1	99	1	1	1	1	1	1	0	2	1	1	1	1	2	1	2	1	99	1	1	1	1	1	1	0	1	1	1	1	0	1	1	1	1
1	558229844	snp_1_558229844	HORVU1Hr1G095410	HvCMF6b	C	A	1	2	1	99	2	0	1	2	1	99	1	1	1	1	1	1	0	2	1	1	1	1	2	1	2	1	99	1	1	1	1	1	1	0	1	1	1	1	0	1	1	1	1
1	558229847	snp_1_558229847	HORVU1Hr1G095410	HvCMF6b	A	T	1	2	1	99	2	0	1	2	1	99	1	1	1	1	1	1	0	2	1	1	1	1	2	1	2	1	99	1	1	1	1	1	1	0	1	1	1	1	0	1	1	1	1
1	558229850	snp_1_558229850	HORVU1Hr1G095410	HvCMF6b	T	C	1	1	1	1	1	1	1	1	2	99	0	1	2	1	2	1	1	1	1	1	1	1	1	1	1	1	1	0	1	0	1	1	1	1	1	1	1	1	1	2	2	1	0
1	558229859	snp_1_558229859	HORVU1Hr1G095410	HvCMF6b	T	A	1	1	1	1	1	1	1	1	1	99	1	1	1	1	1	1	1	1	1	1	1	1	1	1	1	1	1	1	1	1	1	1	1	1	1	1	1	1	1	1	1	1	1
1	558229862	snp_1_558229862	HORVU1Hr1G095410	HvCMF6b	T	A	1	1	1	1	1	1	1	1	1	1	1	1	1	1	1	1	1	1	1	1	1	1	1	1	1	1	1	1	1	1	1	1	1	1	1	1	1	1	1	1	1	1	1
1	558229864	snp_1_558229864	HORVU1Hr1G095410	HvCMF6b	G	C	1	1	1	1	1	1	1	1	1	1	1	1	1	1	1	1	1	1	1	1	1	1	1	1	1	1	1	1	1	1	1	1	1	1	1	1	1	1	1	1	1	1	1
1	558229923	snp_1_558229923	HORVU1Hr1G095410	HvCMF6b	G	A	1	1	1	1	1	1	1	1	1	1	1	1	1	1	1	1	1	1	1	1	1	1	1	1	1	1	1	1	1	1	1	1	1	1	1	1	1	1	1	1	1	1	1
1	558229973	snp_1_558229973	HORVU1Hr1G095410	HvCMF6b	G	T	1	1	1	1	1	1	1	1	2	1	0	1	2	1	2	1	1	1	1	1	1	1	1	1	1	1	1	0	1	0	1	1	1	1	1	1	1	1	1	2	2	1	0
1	558229984	snp_1_558229984	HORVU1Hr1G095410	HvCMF6b	A	T	1	1	1	1	1	1	1	1	1	1	1	1	1	1	1	1	1	1	1	1	1	1	1	1	1	1	1	1	1	1	1	1	1	1	1	1	1	1	1	1	1	1	1
1	558229985	snp_1_558229985	HORVU1Hr1G095410	HvCMF6b	G	C	1	1	1	1	1	1	1	1	1	1	1	1	1	1	1	1	1	1	99	1	1	1	1	1	1	1	1	1	1	1	1	1	1	1	1	1	1	1	1	1	1	1	1
1	558230036	snp_1_558230036	HORVU1Hr1G095410	HvCMF6b	C	G	1	2	1	1	2	0	1	2	1	1	1	1	1	1	1	1	2	2	1	1	1	1	2	0	2	1	2	2	1	1	1	2	1	2	1	1	1	1	2	1	1	1	1
1	558230052	snp_1_558230052	HORVU1Hr1G095410	HvCMF6b	C	T	1	1	1	1	1	1	1	1	1	99	1	1	1	1	1	1	1	1	1	1	1	1	1	1	1	1	1	1	1	1	1	1	1	1	1	1	1	1	1	1	1	1	1
1	558230058	snp_1_558230058	HORVU1Hr1G095410	HvCMF6b	G	C	1	2	1	1	2	0	1	2	2	99	0	1	0	1	2	1	2	2	1	1	1	1	2	0	2	1	99	99	1	0	1	0	1	2	1	1	1	1	2	0	2	1	0
1	558230060	snp_1_558230060	HORVU1Hr1G095410	HvCMF6b	G	C	1	2	1	1	2	0	1	2	2	99	0	1	0	1	2	1	2	2	1	1	1	1	2	1	2	1	99	99	1	0	1	1	1	2	1	1	1	1	2	0	2	1	0
1	558230109	snp_1_558230109	HORVU1Hr1G095410	HvCMF6b	G	T	1	1	1	1	1	1	1	1	2	99	0	1	0	1	2	1	1	1	1	1	1	1	1	1	1	99	1	99	1	0	1	1	1	1	1	1	1	1	1	2	2	1	0
2	2087241	snp_2_2087241	HORVU2Hr1G000940	HvEFS	G	T	1	1	1	1	1	1	1	1	1	99	1	1	1	1	1	1	1	1	1	1	1	1	1	1	1	1	1	1	1	1	1	1	1	1	1	1	1	1	1	1	1	1	1
2	2087259	snp_2_2087259	HORVU2Hr1G000940	HvEFS	T	C	1	2	1	0	1	0	1	1	1	99	1	2	1	1	1	1	1	1	1	1	1	1	1	1	1	1	99	2	1	1	1	1	2	2	1	2	1	0	1	1	1	2	1
2	2087352	snp_2_2087352	HORVU2Hr1G000940	HvEFS	T	G	1	1	1	1	1	1	1	1	1	99	1	1	1	1	1	1	1	1	1	1	1	1	1	1	1	1	2	1	1	1	1	1	1	1	1	1	1	1	1	1	1	1	1
2	2087380	snp_2_2087380	HORVU2Hr1G000940	HvEFS	G	A	2	1	1	1	1	1	1	1	99	99	1	1	1	1	1	1	2	1	1	2	1	1	1	1	1	1	1	1	1	1	1	1	1	1	2	1	1	1	1	1	1	1	1
2	2087416	snp_2_2087416	HORVU2Hr1G000940	HvEFS	A	G	2	1	1	1	1	1	1	1	99	99	1	1	1	1	1	1	2	1	1	2	1	1	1	1	1	1	1	1	1	1	1	1	1	1	2	1	1	0	2	1	1	1	1
2	2087483	snp_2_2087483	HORVU2Hr1G000940	HvEFS	G	A	2	2	1	99	1	0	1	1	1	99	1	2	1	1	1	1	2	1	1	2	1	1	1	1	1	1	2	2	1	1	1	1	2	2	2	2	1	2	2	1	1	2	1
2	2087598	snp_2_2087598	HORVU2Hr1G000940	HvEFS	T	A	1	2	1	1	1	0	1	1	1	99	1	2	1	1	1	1	1	1	1	1	1	1	1	1	1	1	0	1	1	1	1	1	2	2	1	2	1	0	1	1	1	2	1
2	2087733	snp_2_2087733	HORVU2Hr1G000940	HvEFS	T	C	2	1	1	1	1	1	1	1	1	99	1	1	1	1	1	1	2	1	1	2	1	1	1	1	1	1	0	1	1	1	1	1	1	1	2	1	1	0	2	1	1	1	1
2	2088719	snp_2_2088719	HORVU2Hr1G000940	HvEFS	G	A	2	1	1	99	1	1	1	1	99	99	1	1	1	1	1	1	2	1	1	2	99	1	1	1	1	1	99	1	1	1	1	1	1	1	2	1	1	0	2	1	1	1	1
2	2090886	snp_2_2090886	HORVU2Hr1G000940	HvEFS	G	C	2	1	1	1	1	1	1	1	99	99	1	1	1	1	1	1	2	1	1	2	1	1	1	1	1	1	1	1	1	1	1	1	1	1	2	1	1	1	1	1	1	1	1
2	2090984	snp_2_2090984	HORVU2Hr1G000940	HvEFS	A	G	1	1	1	99	1	1	1	1	99	99	1	1	1	1	1	1	1	1	1	1	1	1	1	1	1	1	2	1	1	1	1	1	1	1	1	1	1	1	1	1	1	1	1
2	2091323	snp_2_2091323	HORVU2Hr1G000940	HvEFS	G	T	1	1	1	99	1	1	1	1	1	99	1	1	1	1	1	1	1	1	1	1	1	1	1	1	1	1	1	2	1	1	1	99	1	1	1	1	1	1	1	1	1	1	1
2	2091585	snp_2_2091585	HORVU2Hr1G000940	HvEFS	A	T	1	1	1	1	1	1	1	1	99	99	1	1	1	1	1	1	1	1	1	1	1	1	1	1	1	1	1	99	1	1	1	1	1	1	1	1	1	1	1	1	1	1	1
2	2091639	snp_2_2091639	HORVU2Hr1G000940	HvEFS	G	A	2	1	1	1	1	1	1	1	99	99	1	1	1	0	1	1	2	1	1	2	1	1	1	1	1	1	1	99	1	1	1	1	1	1	2	1	1	0	2	1	1	1	1
2	2091873	snp_2_2091873	HORVU2Hr1G000940	HvEFS	T	C	2	1	1	99	1	1	1	1	1	99	1	1	1	1	1	1	2	1	1	2	1	1	1	1	1	1	1	1	1	1	1	1	1	1	2	1	1	0	2	1	1	1	1
2	2091962	snp_2_2091962	HORVU2Hr1G000940	HvEFS	T	C	1	1	1	1	1	1	1	1	1	99	1	1	1	1	1	1	1	1	1	1	1	1	1	1	1	1	2	1	1	1	1	1	1	1	1	1	1	1	1	1	1	1	1
2	2092206	snp_2_2092206	HORVU2Hr1G000940	HvEFS	C	G	1	2	1	1	1	0	1	1	1	1	1	2	1	1	1	1	1	1	1	1	1	1	1	1	1	1	2	2	1	1	1	1	2	2	1	2	1	0	1	1	1	2	1
2	2092341	snp_2_2092341	HORVU2Hr1G000940	HvEFS	T	C	1	1	1	1	1	1	1	1	1	1	1	1	1	1	1	1	1	1	1	1	1	1	1	1	1	1	1	2	1	1	1	1	1	1	1	1	1	1	1	1	1	1	1
2	2092350	snp_2_2092350	HORVU2Hr1G000940	HvEFS	T	G	2	1	1	1	1	1	1	1	1	1	1	1	1	1	0	1	2	1	1	2	1	1	1	1	1	1	1	1	1	1	1	1	1	1	2	1	1	0	2	1	1	1	1
2	2092506	snp_2_2092506	HORVU2Hr1G000940	HvEFS	A	G	1	1	1	1	1	1	1	1	1	99	1	1	1	1	1	1	1	1	1	1	1	1	1	1	1	1	99	2	1	1	1	1	1	1	1	1	1	1	1	1	1	1	1
2	2093882	snp_2_2093882	HORVU2Hr1G000940	HvEFS	A	C	2	1	1	1	1	1	1	1	1	99	1	1	1	1	1	1	2	99	1	2	1	1	1	1	1	1	1	1	1	1	1	1	1	1	2	1	1	0	2	1	1	1	1
2	2093978	snp_2_2093978	HORVU2Hr1G000940	HvEFS	C	T	2	2	1	1	1	0	1	1	1	99	1	2	1	1	1	1	2	1	1	2	1	99	1	1	1	1	2	2	1	1	1	1	2	2	2	2	1	2	2	1	1	2	1
2	2096804	snp_2_2096804	HORVU2Hr1G000940	HvEFS	T	C	2	1	1	1	1	1	1	1	1	99	1	1	1	1	1	1	2	1	1	2	1	1	1	1	1	1	1	1	1	1	1	1	1	1	2	1	1	0	2	1	1	1	1
2	2096940	snp_2_2096940	HORVU2Hr1G000940	HvEFS	T	C	2	1	1	1	1	1	1	1	1	99	1	1	1	1	1	1	2	1	1	2	1	1	1	1	1	1	1	1	1	1	1	1	1	1	2	1	1	0	2	1	1	1	1
2	2096964	snp_2_2096964	HORVU2Hr1G000940	HvEFS	G	A	1	2	1	1	1	0	1	1	1	99	1	2	1	1	1	1	1	1	1	1	1	1	1	1	1	1	2	2	1	1	1	1	2	2	1	2	1	0	1	1	1	2	1
2	2097011	snp_2_2097011	HORVU2Hr1G000940	HvEFS	T	C	2	2	1	1	1	0	1	1	1	99	1	2	1	1	1	1	2	1	1	2	1	1	1	1	1	1	2	2	1	1	1	1	2	2	2	2	1	2	2	1	1	2	1
2	2097376	snp_2_2097376	HORVU2Hr1G000940	HvEFS	A	G	2	2	1	1	1	0	1	1	1	99	1	2	1	1	1	1	2	1	1	2	1	1	1	1	1	1	2	2	1	1	1	1	2	2	2	2	1	2	2	1	1	2	1
2	2097507	snp_2_2097507	HORVU2Hr1G000940	HvEFS	G	A	2	2	1	99	1	0	0	1	1	99	1	2	1	1	1	1	2	1	1	2	1	1	1	1	1	1	2	2	1	1	1	1	2	2	2	2	1	2	2	1	1	2	1
2	2097690	snp_2_2097690	HORVU2Hr1G000940	HvEFS	T	A	1	1	1	1	1	1	0	1	1	99	1	1	1	1	1	1	1	1	1	1	1	1	1	1	1	1	99	1	1	1	1	1	1	1	1	1	1	0	0	1	1	1	1
2	2097742	snp_2_2097742	HORVU2Hr1G000940	HvEFS	G	T	1	1	2	1	1	1	0	1	1	99	1	1	1	1	1	1	1	1	1	1	2	1	1	1	1	1	99	99	1	1	1	1	1	1	1	1	1	1	1	1	1	1	1
2	2097743	snp_2_2097743	HORVU2Hr1G000940	HvEFS	G	T	1	1	2	1	1	1	0	1	1	99	1	1	1	1	1	1	1	1	1	1	2	1	1	1	1	1	99	99	1	1	1	1	1	1	1	1	1	1	1	1	1	1	1
2	6176942	snp_2_6176942	.		A	G	1	1	1	1	1	1	1	1	1	99	1	1	1	1	1	1	1	1	1	1	1	1	1	1	1	1	99	1	1	1	1	1	1	1	1	1	1	0	2	1	1	1	1
2	6176978	snp_2_6176978	.		T	C	1	1	1	1	1	1	1	1	1	99	1	1	1	1	1	1	1	1	1	1	1	1	1	1	1	1	99	99	1	1	1	99	1	1	1	1	1	1	1	2	2	1	1
2	6176997	snp_2_6176997	.		T	C	2	1	2	1	1	2	2	1	1	99	1	1	1	1	1	1	2	2	1	2	2	1	1	1	0	1	99	1	0	0	1	1	2	1	2	2	1	1	1	1	1	1	1
2	6177013	snp_2_6177013	.		A	G	1	1	1	1	1	1	1	1	1	99	1	1	1	1	1	1	1	1	1	1	1	1	1	1	1	1	1	1	1	1	1	1	1	1	1	1	1	1	1	1	1	1	1
2	6177044	snp_2_6177044	HORVU2Hr1G002700	HvLIM3	C	T	1	1	1	1	2	1	1	2	2	99	2	1	2	2	2	2	1	1	2	1	1	2	1	2	0	2	1	1	0	0	0	1	1	1	1	1	1	1	1	1	1	1	2
2	6177079	snp_2_6177079	HORVU2Hr1G002700	HvLIM3	G	T	2	2	2	2	2	2	2	2	2	99	2	99	2	2	2	2	2	2	2	2	2	2	2	2	2	2	2	2	2	2	2	2	2	2	2	2	2	2	2	2	2	2	2
2	6177417	snp_2_6177417	HORVU2Hr1G002700	HvLIM3	G	A	1	1	1	1	1	1	1	1	1	99	1	1	1	1	1	1	1	1	1	1	1	1	1	1	1	1	1	1	1	1	1	1	1	1	1	1	1	1	1	2	2	1	1
2	6177522	snp_2_6177522	HORVU2Hr1G002700	HvLIM3	C	T	1	1	1	1	1	1	1	1	1	99	1	1	1	1	1	1	1	1	1	1	1	1	1	1	1	1	1	1	1	1	1	1	1	1	1	1	1	0	2	1	1	1	1
2	6177534	snp_2_6177534	HORVU2Hr1G002700	HvLIM3	C	T	1	1	1	1	1	1	1	1	1	99	1	1	1	1	1	1	1	1	1	1	1	1	1	1	1	1	1	2	1	1	1	1	1	1	1	1	1	1	1	1	1	1	1
2	6177546	snp_2_6177546	HORVU2Hr1G002700	HvLIM3	G	C	1	1	1	1	1	1	1	1	1	99	1	1	1	1	1	1	1	1	1	1	1	1	1	1	1	1	1	2	1	1	1	1	1	1	1	1	1	1	1	1	1	1	1
2	6177615	snp_2_6177615	HORVU2Hr1G002700	HvLIM3	T	C	2	1	2	1	1	2	2	1	1	99	1	1	1	1	1	1	2	2	1	2	2	1	1	1	0	1	1	1	0	0	1	1	2	1	2	2	1	1	1	1	1	1	1
2	6177674	snp_2_6177674	HORVU2Hr1G002700	HvLIM3	G	C	2	2	2	2	1	2	2	1	1	99	1	2	1	1	1	1	2	2	1	2	2	1	2	1	0	1	1	2	0	0	0	2	2	1	2	2	2	2	2	2	2	2	1
2	6177676	snp_2_6177676	HORVU2Hr1G002700	HvLIM3	C	T	1	1	1	1	1	1	1	1	1	99	1	1	1	1	1	1	1	1	1	1	1	1	1	1	1	1	2	1	1	1	1	1	1	2	1	1	1	1	1	1	1	1	1
2	6177987	snp_2_6177987	HORVU2Hr1G002700	HvLIM3	G	A	2	2	2	2	2	2	2	2	2	99	2	2	2	2	2	2	2	2	2	2	2	2	2	2	2	2	2	2	2	2	2	2	2	2	2	2	2	2	2	2	2	2	2
2	6178208	snp_2_6178208	HORVU2Hr1G002700	HvLIM3	T	C	1	1	1	99	1	1	1	1	1	1	1	1	1	1	1	1	1	1	1	1	1	1	1	1	1	1	1	1	1	1	1	1	1	1	1	1	1	0	2	1	1	1	1
2	6178342	snp_2_6178342	HORVU2Hr1G002700	HvLIM3	G	A	2	2	2	99	1	2	2	1	1	1	1	2	1	1	1	1	2	2	1	2	2	0	2	1	0	1	1	1	0	0	0	1	2	1	2	2	2	2	2	1	1	2	1
2	6178425	snp_2_6178425	HORVU2Hr1G002700	HvLIM3	C	G	2	2	2	99	1	2	2	1	1	1	1	2	1	1	1	1	2	2	1	2	2	0	2	1	0	1	1	1	0	0	0	1	2	1	2	2	2	2	2	1	1	2	1
2	6178509	snp_2_6178509	HORVU2Hr1G002700	HvLIM3	G	A	1	1	1	99	1	1	1	1	1	1	1	1	1	1	1	1	1	1	1	1	1	1	1	1	1	1	1	1	1	1	1	1	1	1	1	1	1	1	1	1	1	1	1
2	6178569	snp_2_6178569	HORVU2Hr1G002700	HvLIM3	C	T	1	1	1	99	1	1	1	1	99	99	1	1	1	1	1	1	1	1	1	1	1	1	1	1	99	1	1	1	1	1	1	1	1	1	1	1	1	1	1	2	2	1	1
2	6178623	snp_2_6178623	HORVU2Hr1G002700	HvLIM3	T	C	2	1	2	99	1	2	2	1	1	99	1	1	1	1	1	1	2	2	1	2	2	1	1	1	0	1	1	1	0	0	1	1	2	1	2	2	1	1	1	1	1	1	1
2	6178665	snp_2_6178665	HORVU2Hr1G002700	HvLIM3	G	A	1	2	1	99	1	1	1	1	1	99	1	2	1	1	1	1	1	1	1	1	1	0	2	1	1	1	1	1	1	1	0	1	1	1	1	1	2	0	1	1	1	2	1
2	6178672	snp_2_6178672	HORVU2Hr1G002700	HvLIM3	A	G	2	2	2	99	1	2	2	1	1	99	1	2	1	1	1	1	2	2	1	2	2	0	2	1	0	1	1	1	0	0	0	1	2	1	2	2	2	2	2	1	1	2	1
2	6178674	snp_2_6178674	HORVU2Hr1G002700	HvLIM3	G	A	1	2	1	99	1	1	1	1	1	99	1	2	1	1	1	1	1	1	1	1	1	0	2	1	1	1	1	1	1	1	0	1	1	1	1	1	2	0	1	1	1	2	1
2	6179008	snp_2_6179008	HORVU2Hr1G002700	HvLIM3	T	C	2	2	2	2	2	2	2	2	2	99	2	2	2	2	2	2	2	2	2	2	2	2	2	2	2	2	2	2	2	2	2	2	2	2	2	2	2	2	2	2	2	2	2
2	6179011	snp_2_6179011	HORVU2Hr1G002700	HvLIM3	A	G	1	2	1	2	1	1	1	1	1	99	1	2	1	1	1	1	1	1	1	1	1	1	2	1	1	1	1	1	1	1	0	1	1	1	1	1	2	0	1	1	1	2	1
2	6179110	snp_2_6179110	HORVU2Hr1G002700	HvLIM3	A	T	2	2	2	2	1	2	2	1	0	99	1	2	1	1	1	1	2	2	1	2	2	0	2	1	0	1	1	1	0	0	0	1	2	1	2	2	2	2	2	1	1	2	1
2	6179284	snp_2_6179284	HORVU2Hr1G002700	HvLIM3	A	G	1	1	1	99	1	1	1	1	1	99	1	1	1	1	1	1	1	1	1	1	1	1	1	1	1	1	1	1	1	1	1	1	1	1	1	1	1	0	2	1	1	1	1
2	6179332	snp_2_6179332	HORVU2Hr1G002700	HvLIM3	G	A	1	1	1	99	1	1	1	1	1	99	1	1	1	1	1	1	1	1	1	1	1	1	1	1	1	1	1	1	1	1	1	1	1	1	1	1	1	1	1	1	1	1	1
2	6179615	snp_2_6179615	HORVU2Hr1G002700	HvLIM3	T	A	1	2	1	2	1	1	1	1	1	99	1	2	1	1	1	1	1	1	1	1	1	0	2	1	1	1	1	1	1	1	0	1	1	1	1	1	2	0	1	1	1	2	1
2	6179706	snp_2_6179706	HORVU2Hr1G002700	HvLIM3	C	T	1	2	1	2	1	1	1	1	1	99	1	2	1	1	1	99	1	1	1	1	1	1	99	1	1	1	99	1	1	1	0	1	1	1	1	1	2	0	1	1	1	2	1
2	6179729	snp_2_6179729	HORVU2Hr1G002700	HvLIM3	G	A	2	1	2	1	1	0	2	1	1	99	1	1	0	1	1	99	2	2	1	2	2	1	99	1	2	1	99	1	0	0	1	1	2	1	2	2	1	1	1	1	1	1	1
2	11975017	snp_2_11975017	.		T	A	1	0	1	1	1	1	1	1	1	99	0	1	0	1	1	0	0	0	0	1	1	0	1	1	0	1	1	1	1	0	0	1	1	0	1	1	0	1	1	99	0	1	1
2	23498122	snp_2_23498122	.		G	A	1	1	1	1	0	1	1	1	1	1	1	1	1	1	1	1	1	1	0	0	1	1	1	1	1	1	1	1	1	1	1	1	1	1	1	1	1	1	1	1	1	1	1
2	29123942	snp_2_29123942	HORVU2Hr1G013400	HvPPD-H1	A	G	2	1	1	2	1	0	1	1	1	99	1	2	1	1	2	2	1	1	1	1	1	1	1	1	0	1	2	2	1	1	1	1	2	2	2	2	1	2	2	1	1	2	1
2	29124129	snp_2_29124129	HORVU2Hr1G013400	HvPPD-H1	G	T	2	1	1	99	1	0	1	1	1	99	1	1	1	1	1	1	1	1	1	1	1	1	1	1	1	1	1	1	1	1	1	1	1	2	1	1	1	1	1	1	1	1	1
2	29124273	snp_2_29124273	HORVU2Hr1G013400	HvPPD-H1	G	C	1	1	1	99	1	1	1	1	1	99	1	1	1	1	1	1	1	1	1	1	1	1	1	1	1	1	2	2	1	1	1	1	1	1	1	1	1	1	1	1	1	1	1
2	29124351	snp_2_29124351	HORVU2Hr1G013400	HvPPD-H1	G	C	2	1	1	99	1	0	1	1	1	99	1	2	1	1	2	0	1	1	1	1	1	1	1	1	0	1	2	2	1	1	1	1	2	2	2	2	1	2	2	1	1	2	1
2	29124533	snp_2_29124533	HORVU2Hr1G013400	HvPPD-H1	A	T	1	1	1	2	1	1	1	1	1	99	1	1	1	1	1	1	1	1	1	1	1	1	1	1	1	1	1	1	1	1	1	1	1	1	1	1	1	1	1	1	1	1	1
2	29124597	snp_2_29124597	HORVU2Hr1G013400	HvPPD-H1	C	T	2	1	1	2	1	0	1	1	1	99	1	2	1	1	2	2	1	1	1	1	1	1	1	1	0	1	99	2	1	1	1	1	2	2	2	2	1	2	2	1	1	2	1
2	29124624	snp_2_29124624	HORVU2Hr1G013400	HvPPD-H1	C	T	1	1	1	2	1	1	1	1	1	99	1	1	1	1	1	1	1	1	1	1	1	1	1	1	1	1	1	1	1	1	1	1	1	1	1	1	1	1	1	1	1	1	1
2	29124759	snp_2_29124759	HORVU2Hr1G013400	HvPPD-H1	C	G	1	1	1	1	1	1	1	1	1	1	1	1	1	1	1	1	1	1	1	1	1	1	1	1	1	1	2	0	1	1	1	1	1	1	1	1	1	1	1	1	1	1	1
2	29124828	snp_2_29124828	HORVU2Hr1G013400	HvPPD-H1	C	T	2	1	1	1	1	0	1	1	1	1	1	1	1	1	1	1	1	1	1	1	1	1	1	1	0	1	1	1	1	1	1	1	1	2	1	1	1	1	1	1	1	1	1
2	29124833	snp_2_29124833	HORVU2Hr1G013400	HvPPD-H1	C	G	2	1	1	1	1	0	1	1	1	1	1	2	1	1	2	2	1	1	1	1	1	1	1	1	0	1	2	0	1	1	1	1	2	2	2	2	1	2	2	1	1	2	1
2	29124849	snp_2_29124849	HORVU2Hr1G013400	HvPPD-H1	C	T	2	1	1	2	1	0	1	1	1	1	1	2	1	1	2	0	1	1	1	1	1	1	1	1	0	1	2	0	1	1	1	1	2	2	2	2	1	2	2	1	1	2	1
2	29124887	snp_2_29124887	HORVU2Hr1G013400	HvPPD-H1	C	T	1	1	1	1	1	1	1	1	1	1	1	2	1	1	2	0	1	1	1	1	1	1	1	1	1	1	0	1	1	1	1	1	2	1	2	2	1	2	2	1	1	2	1
2	29124902	snp_2_29124902	HORVU2Hr1G013400	HvPPD-H1	C	G	2	1	1	2	1	0	1	1	1	1	1	2	1	1	2	0	1	1	1	1	1	1	1	1	0	1	2	0	1	1	1	1	2	2	2	2	1	2	2	1	1	2	1
2	29125017	snp_2_29125017	HORVU2Hr1G013400	HvPPD-H1	C	A	1	1	1	2	1	1	1	1	1	1	1	1	1	1	1	1	1	1	1	1	1	1	1	1	1	1	1	1	1	1	1	1	1	1	1	1	1	1	1	1	1	1	1
2	29125151	snp_2_29125151	HORVU2Hr1G013400	HvPPD-H1	C	T	2	1	1	2	1	0	1	1	1	99	1	2	1	1	2	2	1	1	1	1	1	1	1	1	0	1	2	2	1	1	1	1	2	2	2	2	1	2	2	1	1	2	1
2	29125177	snp_2_29125177	HORVU2Hr1G013400	HvPPD-H1	C	T	1	1	1	1	1	1	1	1	1	1	1	1	1	1	1	1	1	1	1	1	1	1	1	1	1	1	2	2	1	1	1	1	1	1	1	1	1	1	1	1	1	1	1
2	29125236	snp_2_29125236	HORVU2Hr1G013400	HvPPD-H1	C	G	1	1	1	1	1	1	1	1	1	1	1	1	1	1	1	1	1	1	1	1	1	1	1	1	1	1	2	2	1	1	1	1	1	1	1	1	1	1	1	1	1	1	1
2	29125350	snp_2_29125350	HORVU2Hr1G013400	HvPPD-H1	A	C	1	1	1	2	1	1	1	1	1	1	1	1	1	1	1	1	1	1	1	1	1	1	1	1	1	1	1	1	1	1	1	1	1	1	1	1	1	1	1	1	1	1	1
2	29125743	snp_2_29125743	HORVU2Hr1G013400	HvPPD-H1	A	C	2	1	1	0	1	0	1	1	1	99	1	2	1	1	2	2	1	1	1	1	1	1	1	1	0	1	2	2	1	1	1	1	2	2	2	2	1	2	2	1	1	2	1
2	29125815	snp_2_29125815	HORVU2Hr1G013400	HvPPD-H1	C	T	2	1	1	1	1	0	1	1	1	99	1	1	1	1	1	1	1	1	1	1	1	1	1	1	0	1	1	1	1	1	1	1	1	2	1	1	1	1	1	1	1	1	1
2	29126025	snp_2_29126025	HORVU2Hr1G013400	HvPPD-H1	T	C	2	1	1	2	1	0	1	1	1	99	1	1	1	1	1	1	1	1	1	1	1	1	1	1	0	1	1	1	1	1	1	1	1	2	1	1	1	1	1	1	1	1	1
2	29126085	snp_2_29126085	HORVU2Hr1G013400	HvPPD-H1	A	G	1	1	1	1	1	1	1	1	1	99	1	1	1	1	1	1	1	1	1	1	1	1	1	1	1	1	2	2	1	1	1	1	1	1	1	1	1	1	1	1	1	1	1
2	29126139	snp_2_29126139	HORVU2Hr1G013400	HvPPD-H1	C	T	1	1	1	1	1	1	1	1	1	99	1	1	1	1	1	1	1	1	1	1	1	1	1	1	1	1	2	2	1	1	1	1	1	1	1	1	1	1	1	1	1	1	1
2	29126143	snp_2_29126143	HORVU2Hr1G013400	HvPPD-H1	C	A	1	1	1	1	1	1	1	1	1	99	1	2	1	1	2	2	1	1	1	1	1	1	1	1	1	1	1	1	1	1	1	1	2	1	2	2	1	2	2	1	1	2	1
2	29126332	snp_2_29126332	HORVU2Hr1G013400	HvPPD-H1	G	A	2	1	1	2	1	0	1	1	1	1	1	2	1	1	2	2	1	1	1	1	1	1	1	1	0	1	2	2	1	1	1	1	2	2	2	2	1	2	2	1	1	2	1
2	29126335	snp_2_29126335	HORVU2Hr1G013400	HvPPD-H1	G	A	1	1	1	1	1	1	1	1	1	1	1	1	1	1	1	1	1	1	1	1	1	1	1	1	1	1	2	2	1	1	1	1	1	1	1	1	1	1	1	1	1	1	1
2	29126336	snp_2_29126336	HORVU2Hr1G013400	HvPPD-H1	T	C	2	1	1	2	1	0	1	1	1	1	1	2	1	1	2	2	1	1	1	1	1	1	1	1	0	1	2	2	1	1	1	1	2	2	2	2	1	2	2	1	1	2	1
2	29126530	snp_2_29126530	HORVU2Hr1G013400	HvPPD-H1	C	T	1	1	1	2	1	1	1	1	1	99	1	1	1	1	1	1	1	1	1	1	1	1	1	1	1	1	2	2	1	1	1	1	1	1	1	1	1	1	1	1	1	1	1
2	29126622	snp_2_29126622	HORVU2Hr1G013400	HvPPD-H1	T	C	1	1	1	99	1	1	1	1	1	99	1	1	1	1	1	1	1	1	1	1	1	1	1	1	1	1	2	0	1	1	1	1	1	1	1	1	1	1	1	1	1	1	1
2	29126627	snp_2_29126627	HORVU2Hr1G013400	HvPPD-H1	C	T	1	1	1	99	1	1	1	1	1	99	1	1	1	1	1	1	1	1	1	1	1	1	1	1	1	1	2	2	1	1	1	1	1	1	1	1	1	1	1	1	1	1	1
2	29126657	snp_2_29126657	HORVU2Hr1G013400	HvPPD-H1	G	A	1	1	1	99	1	1	1	1	1	1	1	2	1	1	2	2	1	1	1	1	1	1	1	1	1	1	2	2	1	1	1	1	2	1	2	2	1	2	2	1	1	2	1
2	29126792	snp_2_29126792	HORVU2Hr1G013400	HvPPD-H1	G	T	1	2	2	99	2	0	2	2	2	2	2	1	2	2	1	1	2	1	2	2	2	2	2	2	0	2	1	1	2	2	2	1	1	1	1	1	2	1	1	2	2	1	0
2	29126802	snp_2_29126802	HORVU2Hr1G013400	HvPPD-H1	C	T	1	1	1	99	1	1	1	1	1	1	1	1	1	1	1	1	1	1	1	1	1	1	1	1	1	1	1	1	1	1	1	1	1	1	1	1	1	1	1	1	1	1	1
2	29126824	snp_2_29126824	HORVU2Hr1G013400	HvPPD-H1	C	G	1	1	1	99	1	1	1	1	1	1	1	1	1	1	1	1	1	1	1	1	1	1	1	1	1	1	2	0	1	1	1	1	1	1	1	1	1	1	1	1	1	1	1
2	29126825	snp_2_29126825	HORVU2Hr1G013400	HvPPD-H1	G	A	1	1	1	99	1	1	1	1	1	1	1	2	1	1	2	2	1	1	1	1	1	1	1	1	1	1	1	1	1	1	1	1	2	1	2	2	1	2	2	1	1	2	1
2	29126843	snp_2_29126843	HORVU2Hr1G013400	HvPPD-H1	C	T	2	1	1	99	1	0	1	1	1	1	1	1	1	1	1	1	1	1	1	1	1	1	1	1	0	1	1	0	1	1	1	1	1	2	1	1	1	1	1	1	1	1	1
2	29127002	snp_2_29127002	HORVU2Hr1G013400	HvPPD-H1	G	A	1	1	1	99	1	1	1	1	1	99	1	1	1	1	1	1	1	1	1	1	1	1	1	1	1	1	2	0	1	1	1	1	1	1	1	1	1	1	1	1	1	1	1
2	29127021	snp_2_29127021	HORVU2Hr1G013400	HvPPD-H1	A	G	2	1	1	99	1	0	1	1	1	99	1	2	1	1	2	2	1	1	1	1	1	1	1	1	0	1	2	2	1	1	1	1	2	2	2	2	1	2	2	1	1	2	1
2	29127102	snp_2_29127102	HORVU2Hr1G013400	HvPPD-H1	G	A	1	1	1	99	1	1	1	1	1	99	1	2	1	1	2	2	1	1	1	1	1	1	1	1	1	1	1	1	1	1	1	1	2	1	2	2	1	2	2	1	1	2	1
2	29127354	snp_2_29127354	HORVU2Hr1G013400	HvPPD-H1	C	T	1	1	1	99	1	1	1	1	1	99	1	2	1	1	2	2	1	1	1	1	1	1	1	1	1	1	1	1	1	1	1	1	2	1	2	2	1	2	2	1	1	2	1
2	29127357	snp_2_29127357	HORVU2Hr1G013400	HvPPD-H1	G	A	1	1	1	99	1	1	1	1	1	99	1	1	1	1	1	1	1	1	1	1	1	1	1	1	1	1	1	1	1	1	1	1	1	1	1	1	1	1	1	1	1	1	1
2	29127606	snp_2_29127606	HORVU2Hr1G013400	HvPPD-H1	G	C	2	1	1	2	1	0	1	1	1	99	1	2	1	1	2	2	1	1	1	1	1	1	1	1	0	1	2	2	1	1	1	1	2	2	2	2	1	2	2	1	1	2	1
2	29127608	snp_2_29127608	HORVU2Hr1G013400	HvPPD-H1	G	A	1	1	1	2	1	1	1	1	1	99	1	1	1	1	1	1	1	1	1	1	1	1	1	1	1	1	2	2	1	1	1	1	1	1	1	1	1	1	1	1	1	1	1
2	29127621	snp_2_29127621	HORVU2Hr1G013400	HvPPD-H1	G	C	1	1	1	1	1	1	1	1	1	99	1	1	1	1	1	1	1	1	1	1	1	1	1	1	1	1	2	2	1	1	1	1	1	1	1	1	1	1	1	1	1	1	1
2	29127624	snp_2_29127624	HORVU2Hr1G013400	HvPPD-H1	G	C	1	1	1	2	1	1	1	1	1	99	1	1	1	1	1	1	1	1	1	1	1	1	1	1	1	1	2	2	1	1	1	1	1	1	1	1	1	1	1	1	1	1	1
2	29127644	snp_2_29127644	HORVU2Hr1G013400	HvPPD-H1	G	A	1	1	1	1	1	1	1	1	1	99	1	1	1	1	1	1	1	1	1	1	1	1	1	1	1	1	2	2	1	1	1	1	1	1	1	1	1	1	1	1	1	1	1
2	29127666	snp_2_29127666	HORVU2Hr1G013400	HvPPD-H1	T	C	1	1	1	1	1	1	1	1	1	99	1	1	1	1	1	1	1	2	1	1	1	1	1	1	1	1	1	1	1	1	1	2	1	1	1	1	1	1	1	1	1	1	1
2	29127695	snp_2_29127695	HORVU2Hr1G013400	HvPPD-H1	C	A	1	1	1	1	1	1	1	1	1	99	1	2	1	1	2	2	1	1	1	1	1	1	1	1	1	1	1	1	1	1	1	1	2	1	2	2	1	2	2	1	1	2	1
2	29127707	snp_2_29127707	HORVU2Hr1G013400	HvPPD-H1	T	C	2	1	1	1	1	0	1	1	1	99	1	2	1	1	2	2	1	1	1	1	1	1	1	1	0	1	1	1	1	1	1	1	2	2	2	2	1	2	2	1	1	2	1
2	29127760	snp_2_29127760	HORVU2Hr1G013400	HvPPD-H1	A	G	2	1	1	2	1	0	1	1	1	99	1	2	1	1	2	2	1	1	1	1	1	1	1	1	0	1	2	2	1	1	1	1	2	2	2	2	1	2	2	1	1	2	1
2	29127826	snp_2_29127826	HORVU2Hr1G013400	HvPPD-H1	T	C	1	1	1	2	1	1	1	1	1	99	1	1	1	1	1	1	1	1	1	1	1	1	1	1	1	1	1	1	1	1	1	1	1	1	1	1	1	1	1	1	1	1	1
2	29127831	snp_2_29127831	HORVU2Hr1G013400	HvPPD-H1	G	A	2	1	1	1	1	0	1	1	1	99	1	1	1	1	1	1	1	1	1	1	1	1	1	1	0	1	1	1	1	1	1	1	1	2	1	1	1	1	1	1	1	1	1
2	29127871	snp_2_29127871	HORVU2Hr1G013400	HvPPD-H1	C	T	2	1	1	2	1	0	1	1	1	99	1	2	1	1	2	2	1	1	1	1	1	1	1	1	0	1	2	2	1	1	1	1	2	2	2	2	1	2	2	1	1	2	1
2	29127911	snp_2_29127911	.		A	G	2	2	2	2	2	2	2	2	2	99	2	2	2	2	2	2	2	2	2	2	2	2	2	2	2	2	99	2	2	2	2	2	2	2	2	2	2	2	2	2	2	2	2
2	29578861	snp_2_29578861	.		A	G	0	0	1	1	0	0	0	0	1	99	0	1	1	0	0	1	0	0	0	1	0	0	1	0	0	1	1	2	0	0	1	0	0	1	0	0	0	0	0	1	0	0	0
2	40124134	snp_2_40124134	.		A	G	0	1	0	2	1	1	1	1	1	99	1	99	0	1	0	1	0	1	1	1	1	1	1	0	0	1	1	1	0	0	1	1	1	1	1	1	1	1	99	1	1	1	1
2	40284862	snp_2_40284862	HORVU2Hr1G017290	HvCDF1	T	C	1	2	2	1	1	0	2	2	2	99	2	2	2	2	2	2	2	2	2	2	2	0	2	0	1	1	99	1	2	2	2	1	1	1	1	1	2	0	1	2	2	2	1
2	40285006	snp_2_40285006	HORVU2Hr1G017290	HvCDF1	C	T	2	1	1	2	2	0	1	1	0	1	1	1	1	1	1	1	1	1	1	1	1	99	1	0	0	2	1	1	1	1	1	1	2	2	2	2	1	0	2	1	1	1	2
2	40285089	snp_2_40285089	HORVU2Hr1G017290	HvCDF1	C	T	2	1	1	2	2	0	1	1	1	1	1	1	1	1	1	1	1	1	1	1	1	1	1	0	0	2	1	1	1	1	1	1	2	2	2	2	1	0	2	1	1	1	2
2	40285378	snp_2_40285378	HORVU2Hr1G017290	HvCDF1	C	T	2	2	2	2	2	2	2	2	2	99	2	2	2	2	2	2	2	2	2	2	2	2	2	2	0	2	2	2	2	2	2	1	2	2	2	2	2	2	2	2	2	2	2
2	40285652	snp_2_40285652	HORVU2Hr1G017290	HvCDF1	G	A	1	1	1	1	1	1	1	1	1	99	1	1	1	1	1	1	1	1	1	1	1	1	1	1	1	1	1	1	1	1	1	1	1	1	1	1	1	1	1	1	1	1	1
2	40285668	snp_2_40285668	HORVU2Hr1G017290	HvCDF1	G	C	1	1	1	1	1	1	1	1	1	99	1	1	1	1	1	1	1	1	1	1	1	1	1	1	1	1	1	2	1	1	1	1	1	1	1	1	1	1	1	1	1	1	1
2	40285860	snp_2_40285860	HORVU2Hr1G017290	HvCDF1	T	A	2	2	2	2	2	2	2	2	2	99	2	2	2	2	2	2	2	2	2	2	2	2	2	2	0	2	2	1	2	2	2	1	2	2	2	2	2	2	2	2	2	2	2
2	40285937	snp_2_40285937	HORVU2Hr1G017290	HvCDF1	A	G	1	1	1	1	1	1	1	1	1	99	1	1	1	1	1	1	1	1	1	1	1	1	1	1	1	1	1	1	1	1	1	1	1	1	1	1	1	1	1	1	1	1	1
2	40286274	snp_2_40286274	HORVU2Hr1G017290	HvCDF1	C	A	1	1	1	1	1	1	1	1	1	1	1	1	1	1	1	1	1	1	1	1	1	1	1	1	1	1	1	1	1	1	1	1	1	1	1	1	1	1	1	1	1	1	1
2	40286296	snp_2_40286296	HORVU2Hr1G017290	HvCDF1	C	T	1	1	1	1	1	1	1	1	1	1	1	1	1	1	1	1	1	1	1	1	1	1	1	1	1	1	1	1	1	1	1	1	1	1	1	1	1	1	1	1	1	1	1
2	40286370	snp_2_40286370	HORVU2Hr1G017290	HvCDF1	A	G	1	1	1	99	1	1	1	1	1	1	1	1	1	1	1	1	1	1	1	1	1	1	1	1	1	1	1	2	1	1	1	1	1	1	1	1	1	1	1	1	1	1	1
2	40286477	snp_2_40286477	HORVU2Hr1G017290	HvCDF1	A	G	2	2	2	99	2	2	2	2	2	99	2	2	2	2	2	2	2	2	2	2	2	2	2	2	0	2	2	1	2	2	2	1	2	2	2	2	2	2	2	2	2	2	2
2	40287059	snp_2_40287059	HORVU2Hr1G017290	HvCDF1	C	T	2	1	1	2	2	0	1	0	1	99	1	1	1	1	1	1	1	1	1	1	1	0	1	0	0	2	1	1	1	1	1	1	2	2	2	2	1	0	2	1	1	1	2
2	40287076	snp_2_40287076	HORVU2Hr1G017290	HvCDF1	C	T	1	1	1	1	1	1	1	1	1	99	1	1	1	1	1	1	1	1	1	1	1	1	1	1	1	1	1	1	1	1	1	1	1	1	1	1	1	1	1	1	1	1	1
2	40287236	snp_2_40287236	HORVU2Hr1G017290	HvCDF1	A	C	2	2	2	2	2	2	2	2	2	99	2	2	2	2	2	2	2	2	2	2	2	2	2	2	0	2	2	2	2	2	2	1	2	2	2	2	2	2	2	2	2	2	2
2	40287272	snp_2_40287272	HORVU2Hr1G017290	HvCDF1	C	T	1	1	1	1	1	1	1	1	1	99	1	1	1	1	1	1	1	1	1	1	1	1	1	1	1	1	1	2	1	1	1	1	1	1	1	1	1	1	1	1	1	1	1
2	40287471	snp_2_40287471	HORVU2Hr1G017290	HvCDF1	T	C	1	1	1	1	1	1	1	1	1	99	1	1	1	1	1	1	1	1	1	1	1	1	1	1	1	1	1	1	1	1	1	1	1	1	1	1	1	1	1	1	1	1	1
2	40287507	snp_2_40287507	HORVU2Hr1G017290	HvCDF1	C	G	1	1	1	1	1	1	1	1	1	99	1	1	1	1	1	1	1	1	1	1	1	1	1	1	1	1	1	1	1	1	1	1	1	1	1	1	1	1	1	1	1	1	1
2	40287799	snp_2_40287799	HORVU2Hr1G017290	HvCDF1	T	C	1	1	1	1	1	1	1	1	1	99	1	1	1	1	1	1	1	1	1	1	1	1	1	1	1	1	1	1	1	1	1	1	1	1	1	1	1	1	1	1	1	1	1
2	40287829	snp_2_40287829	HORVU2Hr1G017290	HvCDF1	T	C	2	2	2	2	2	2	2	2	2	99	2	2	2	2	2	2	2	2	2	2	2	2	2	2	0	2	2	1	2	2	2	1	2	2	2	2	2	2	2	2	2	2	2
2	40287852	snp_2_40287852	HORVU2Hr1G017290	HvCDF1	G	A	1	1	1	1	1	1	1	1	1	99	1	1	1	1	1	1	1	1	1	1	1	1	1	1	1	1	1	2	1	1	1	1	1	1	1	1	1	1	1	1	1	1	1
2	40287904	snp_2_40287904	HORVU2Hr1G017290	HvCDF1	T	C	2	2	2	2	2	2	2	2	2	99	2	2	2	2	2	2	2	2	2	2	2	2	2	2	0	2	2	2	2	2	2	1	2	2	2	2	2	2	2	2	2	2	2
2	40288172	snp_2_40288172	HORVU2Hr1G017290	HvCDF1	G	T	2	2	2	2	2	2	2	2	2	99	2	2	2	2	2	2	2	2	2	2	2	2	2	2	0	2	2	1	2	2	2	1	2	2	2	2	2	2	2	2	2	2	2
2	40288295	snp_2_40288295	HORVU2Hr1G017290	HvCDF1	G	T	2	1	1	99	2	0	1	0	1	99	1	1	1	1	1	1	1	1	1	1	1	0	1	0	0	2	1	1	1	1	1	1	2	2	2	2	1	0	2	1	1	1	2
2	42122670	snp_2_42122670	.		A	G	1	1	0	1	0	1	1	1	1	99	1	1	1	1	1	0	0	1	0	1	0	2	0	1	0	1	1	0	1	1	1	1	1	1	1	0	0	0	0	1	1	1	1
2	45718289	snp_2_45718289	.		C	T	1	0	1	99	0	1	1	0	2	99	1	1	1	1	1	1	1	0	1	1	1	1	2	1	1	99	1	1	0	0	0	1	1	1	1	1	0	0	1	1	1	1	1
2	45718299	snp_2_45718299	.		T	C	1	1	0	99	1	1	1	1	1	99	1	99	1	0	1	1	0	1	1	1	0	1	1	1	1	99	1	1	0	1	0	1	0	1	0	1	0	1	1	1	0	1	1
2	59134751	snp_2_59134751	.		T	C	0	0	0	0	0	0	2	0	99	1	0	0	0	0	0	0	0	0	0	0	2	0	0	0	0	0	0	0	0	0	0	0	0	0	0	0	0	0	0	0	0	0	0
2	68834094	snp_2_68834094	HORVU2Hr1G023180	HvFT4	C	T	1	1	1	1	2	1	1	1	1	1	1	1	1	1	1	1	1	1	1	1	1	1	1	1	1	1	2	1	1	1	1	1	2	1	1	2	1	1	1	2	2	1	1
2	68834225	snp_2_68834225	HORVU2Hr1G023180	HvFT4	A	T	1	1	1	2	1	1	1	1	1	99	1	1	1	1	1	1	1	1	1	1	1	1	1	1	1	1	1	2	1	1	1	1	1	1	1	1	1	1	1	1	1	1	1
2	68834669	snp_2_68834669	HORVU2Hr1G023180	HvFT4	T	C	1	1	1	1	2	1	1	1	1	99	1	1	1	1	1	1	1	1	1	1	1	1	1	1	1	1	2	1	1	1	1	1	2	1	1	2	1	1	1	2	2	1	1
2	68834766	snp_2_68834766	HORVU2Hr1G023180	HvFT4	A	G	1	1	2	2	2	1	1	0	2	99	2	2	2	2	2	2	1	1	1	1	2	0	1	0	0	1	2	2	0	1	1	1	2	1	2	2	1	2	2	2	2	2	1
2	68834806	snp_2_68834806	HORVU2Hr1G023180	HvFT4	C	T	1	1	1	2	1	1	1	1	1	99	1	1	1	1	1	1	1	1	1	1	1	1	1	1	1	1	1	2	1	1	1	1	1	1	1	1	1	1	1	1	1	1	1
2	68834883	snp_2_68834883	HORVU2Hr1G023180	HvFT4	C	T	1	1	1	2	1	1	1	1	1	99	1	1	1	1	1	1	1	1	1	1	1	1	1	1	1	1	1	0	1	1	1	1	1	1	1	1	1	1	1	1	1	1	1
2	68834891	snp_2_68834891	HORVU2Hr1G023180	HvFT4	C	T	1	1	1	1	1	1	1	1	1	99	1	1	1	1	1	1	1	1	1	1	1	1	1	1	1	1	1	1	1	1	1	1	1	1	1	1	1	1	1	1	1	1	1
2	68835025	snp_2_68835025	HORVU2Hr1G023180	HvFT4	A	G	1	1	1	1	1	1	1	1	1	99	1	1	1	1	1	1	1	1	1	1	1	1	1	1	1	1	1	1	1	1	1	1	1	1	1	1	1	1	1	1	1	1	1
2	68835179	snp_2_68835179	HORVU2Hr1G023180	HvFT4	T	C	1	1	1	99	1	1	1	1	1	99	1	1	1	1	1	1	1	1	1	1	1	1	1	1	1	1	1	2	1	1	1	1	1	1	1	1	1	1	1	1	1	1	1
2	68835225	snp_2_68835225	HORVU2Hr1G023180	HvFT4	C	T	1	1	1	99	1	1	1	1	1	99	1	1	1	1	1	1	1	1	1	1	1	1	1	1	1	1	1	1	1	1	1	1	1	1	1	1	1	1	1	1	1	1	1
2	68835357	snp_2_68835357	HORVU2Hr1G023180	HvFT4	C	T	1	1	1	99	1	1	1	1	1	99	1	1	1	1	1	1	1	1	1	1	1	1	1	1	1	1	1	2	1	1	1	1	1	1	1	1	1	1	1	1	1	1	1
2	68835415	snp_2_68835415	HORVU2Hr1G023180	HvFT4	C	T	1	1	1	2	1	1	1	1	1	99	1	1	1	1	1	1	1	1	1	1	1	1	1	1	1	1	1	2	1	1	1	1	1	1	1	1	1	1	1	1	1	1	1
2	68835474	snp_2_68835474	HORVU2Hr1G023180	HvFT4	C	T	1	1	1	1	1	1	1	1	1	99	1	1	1	1	1	1	1	1	1	1	1	1	1	1	1	1	1	1	1	1	1	1	1	1	1	1	1	1	1	1	1	1	1
2	68835493	snp_2_68835493	HORVU2Hr1G023180	HvFT4	A	G	1	1	2	1	1	1	1	1	1	99	1	1	1	1	2	1	1	1	1	1	2	0	1	0	1	1	1	1	0	1	1	1	1	1	1	1	1	1	1	1	1	1	1
2	68835500	snp_2_68835500	HORVU2Hr1G023180	HvFT4	A	G	1	1	1	1	1	1	1	1	1	99	1	1	1	1	1	1	1	1	1	1	1	1	1	1	1	1	1	1	1	1	1	1	1	1	1	1	1	1	1	1	1	1	1
2	68835556	snp_2_68835556	HORVU2Hr1G023180	HvFT4	G	A	1	1	1	1	1	1	1	1	1	99	1	1	1	1	1	1	1	1	1	1	1	1	1	1	1	1	1	1	1	1	1	1	1	1	1	1	1	1	1	1	1	1	1
2	68835630	snp_2_68835630	HORVU2Hr1G023180	HvFT4	C	G	1	1	1	1	1	1	1	1	2	99	2	2	2	2	1	2	1	1	1	1	1	1	1	1	2	1	1	1	1	1	1	1	1	1	2	1	1	2	2	1	1	2	1
2	68835668	snp_2_68835668	HORVU2Hr1G023180	HvFT4	C	T	1	1	1	2	1	1	1	1	1	99	1	1	1	1	1	1	1	1	1	1	1	1	1	1	1	1	1	2	1	1	1	1	1	1	1	1	1	1	1	1	1	1	1
2	68835704	snp_2_68835704	HORVU2Hr1G023180	HvFT4	A	T	1	1	1	2	1	1	1	1	1	99	1	1	1	1	1	1	1	1	1	1	1	1	1	1	1	1	1	0	1	1	1	1	1	1	1	1	1	1	1	1	1	1	1
2	68835772	snp_2_68835772	HORVU2Hr1G023180	HvFT4	A	G	1	1	1	1	2	1	1	1	1	99	1	1	1	1	1	1	1	1	1	1	1	1	1	1	1	1	2	1	1	1	1	1	2	1	1	2	1	1	1	2	2	1	1
2	68835783	snp_2_68835783	HORVU2Hr1G023180	HvFT4	T	C	1	1	1	2	1	1	1	1	1	99	1	1	1	1	1	1	1	1	1	1	1	1	1	1	1	1	1	2	1	1	1	1	1	1	1	1	1	1	1	1	1	1	1
2	68835828	snp_2_68835828	HORVU2Hr1G023180	HvFT4	G	T	1	1	2	1	99	1	1	0	1	99	1	1	1	1	2	1	1	1	1	1	0	0	1	0	1	1	1	1	0	1	1	1	1	1	1	1	1	1	1	1	1	1	1
2	68835829	snp_2_68835829	HORVU2Hr1G023180	HvFT4	T	C	1	1	2	2	99	1	1	0	1	99	1	1	1	1	2	1	1	1	1	1	0	1	1	0	1	1	1	2	0	1	1	1	1	1	1	1	1	1	1	1	1	1	1
2	68835867	snp_2_68835867	HORVU2Hr1G023180	HvFT4	C	T	1	1	1	1	1	1	1	1	1	99	1	1	1	1	1	1	1	1	1	1	1	1	1	1	1	1	1	1	1	1	1	1	1	1	1	1	1	1	1	1	1	1	1
2	68835904	snp_2_68835904	HORVU2Hr1G023180	HvFT4	A	G	1	1	2	2	2	1	1	0	2	2	2	2	2	2	2	2	1	1	1	1	2	1	1	0	0	1	0	2	0	1	1	1	2	1	2	2	1	2	2	2	2	2	1
2	68835922	snp_2_68835922	HORVU2Hr1G023180	HvFT4	G	A	1	1	2	1	1	1	1	0	1	1	1	1	1	1	2	1	1	1	1	1	2	1	1	0	1	1	1	1	0	1	1	1	1	1	1	1	1	1	1	1	1	1	1
2	68835973	snp_2_68835973	HORVU2Hr1G023180	HvFT4	G	A	1	1	1	1	1	1	1	1	1	1	1	1	1	1	1	1	1	1	1	1	1	1	1	1	1	1	1	1	1	1	1	1	1	1	1	1	1	1	1	1	1	1	1
2	68836126	snp_2_68836126	HORVU2Hr1G023180	HvFT4	C	T	1	1	1	2	1	1	1	1	1	1	1	1	1	1	1	1	1	1	1	1	1	1	1	1	1	1	1	2	1	1	1	1	1	1	1	1	1	1	1	1	1	1	1
2	68836139	snp_2_68836139	HORVU2Hr1G023180	HvFT4	T	C	1	1	1	2	1	1	1	1	1	1	1	1	1	1	1	1	1	1	1	1	1	1	1	1	1	1	1	2	1	1	1	1	1	1	1	1	1	1	1	1	1	1	1
2	68836156	snp_2_68836156	HORVU2Hr1G023180	HvFT4	A	G	1	1	2	1	1	1	1	0	1	1	1	1	1	1	2	1	1	1	1	1	2	1	1	0	1	1	1	1	0	1	1	1	1	1	1	1	1	1	1	1	1	1	1
2	68836383	snp_2_68836383	HORVU2Hr1G023180	HvFT4	G	A	1	1	2	1	1	1	1	0	1	99	1	1	1	1	2	1	1	1	1	1	2	1	1	0	1	1	1	1	0	1	1	1	1	1	1	1	1	1	1	1	1	1	1
2	78664536	snp_2_78664536	.		C	T	1	1	1	1	1	1	1	1	1	99	1	1	1	1	1	1	1	1	1	1	1	1	1	1	1	1	1	1	1	1	1	1	1	1	1	1	1	1	1	0	1	1	1
2	78664551	snp_2_78664551	.		T	A	1	1	1	2	1	1	1	1	1	99	1	1	1	1	1	1	1	1	1	1	1	1	1	0	1	1	1	1	1	1	1	1	1	1	1	1	1	1	1	1	1	1	1
2	78664609	snp_2_78664609	.		G	A	1	1	1	2	1	1	1	1	2	99	2	2	2	2	1	2	1	1	1	1	1	1	1	0	0	1	1	2	1	1	1	1	1	1	2	1	1	2	2	1	1	2	1
2	78664611	snp_2_78664611	.		A	T	1	1	1	1	1	1	1	1	1	1	1	1	1	1	1	1	1	1	1	1	1	1	1	1	1	1	1	2	1	1	1	1	1	1	1	1	1	1	1	1	1	1	1
2	78664755	snp_2_78664755	.		C	G	1	1	1	99	1	1	1	1	1	99	1	1	1	1	1	1	1	1	1	1	1	1	1	1	1	1	99	2	1	1	1	1	1	1	1	1	1	1	1	1	1	1	1
2	78664797	snp_2_78664797	.		C	G	1	1	1	1	1	1	1	1	1	99	1	1	1	1	1	1	1	1	1	1	1	1	1	1	1	1	1	2	1	1	1	1	1	1	1	1	1	1	1	1	1	1	1
2	78664800	snp_2_78664800	.		T	G	1	1	1	2	1	1	1	1	2	99	2	2	2	2	1	2	1	1	1	1	1	1	1	0	0	1	2	2	1	1	1	1	1	1	2	1	1	2	2	1	1	2	1
2	78664836	snp_2_78664836	.		T	C	1	1	1	1	1	1	1	1	1	99	1	1	1	1	1	1	1	1	1	1	1	1	1	1	1	1	1	2	1	1	1	1	1	1	1	1	1	1	1	1	1	1	1
2	78746292	snp_2_78746292	.		G	A	1	1	1	1	1	1	1	1	99	99	1	1	1	1	1	1	1	1	1	1	1	1	1	1	1	1	1	99	1	1	1	1	1	1	1	1	1	1	1	1	1	1	1
2	78746300	snp_2_78746300	.		T	A	1	1	1	2	1	1	1	1	99	99	2	2	2	2	1	2	1	1	1	1	1	1	1	0	0	1	2	99	1	1	1	1	1	1	2	1	1	2	2	1	1	2	1
2	78746313	snp_2_78746313	.		T	C	1	1	1	1	1	1	1	1	99	99	1	1	1	1	1	1	1	1	1	1	1	1	1	1	1	1	2	1	1	1	1	1	1	1	1	1	1	1	1	1	1	1	1
2	78746319	snp_2_78746319	.		A	G	1	1	1	1	1	1	1	1	99	99	2	2	2	2	1	2	1	1	1	1	1	1	1	1	0	1	1	1	1	1	1	1	1	1	2	1	1	2	2	1	1	2	1
2	78746340	snp_2_78746340	.		C	A	1	1	1	1	1	1	1	1	1	99	1	1	1	1	1	1	1	1	1	1	1	1	1	1	1	1	1	1	1	1	1	1	1	1	1	1	1	1	1	1	1	1	1
2	78746351	snp_2_78746351	.		C	T	1	1	1	2	1	1	1	1	1	99	1	1	1	1	1	1	1	1	1	1	1	1	1	0	1	1	1	1	1	1	1	1	1	1	1	1	1	1	1	1	1	1	1
2	78746504	snp_2_78746504	.		T	A	1	1	1	99	1	1	1	1	1	99	1	1	1	1	1	1	1	1	1	1	1	1	1	1	1	1	1	2	1	1	1	1	1	1	1	1	1	1	1	1	1	1	1
2	78746516	snp_2_78746516	.		C	A	1	1	1	99	1	1	1	1	1	99	1	1	1	1	1	1	1	1	1	1	1	1	1	1	1	1	1	2	1	1	1	1	1	1	1	1	1	1	1	1	1	1	1
2	78746641	snp_2_78746641	HORVU2Hr1G025290		A	G	1	1	1	99	1	1	1	1	2	99	2	2	2	2	1	2	1	1	1	1	1	1	1	0	0	1	2	2	1	1	1	1	1	0	2	1	1	2	2	1	1	2	1
2	78746683	snp_2_78746683	HORVU2Hr1G025290		C	G	1	1	1	99	1	1	1	1	1	99	1	1	1	1	1	1	1	1	1	1	1	1	1	1	1	1	1	2	1	1	1	1	1	1	1	1	1	1	1	1	1	1	1
2	78747639	snp_2_78747639	HORVU2Hr1G025290		C	G	1	1	1	1	1	1	1	1	99	99	1	99	1	1	1	1	1	1	1	1	1	1	1	1	1	1	99	2	1	1	1	1	1	1	1	1	1	1	1	1	1	1	1
2	80404736	snp_2_80404736	.		C	T	1	0	1	99	0	0	1	0	0	99	0	1	0	0	1	1	1	0	1	1	1	99	0	1	1	1	1	0	0	0	0	0	1	0	1	0	1	1	1	0	1	0	0
2	80404740	snp_2_80404740	.		T	C	1	0	1	99	0	0	1	0	0	99	0	1	0	0	1	1	1	0	1	1	1	99	0	1	1	1	1	0	0	0	0	0	1	0	1	0	1	1	1	0	1	0	0
2	80404745	snp_2_80404745	.		G	A	1	0	1	99	0	0	1	0	0	99	0	1	0	0	1	1	1	0	1	1	1	99	0	1	1	1	1	0	0	0	0	0	1	0	1	0	1	1	1	0	1	0	0
2	80404881	snp_2_80404881	HORVU2Hr1G025720		T	C	0	1	1	1	1	1	1	1	0	2	0	2	0	0	1	0	0	0	0	0	1	2	0	0	0	2	2	1	0	0	1	0	0	0	0	0	0	0	2	0	2	0	0
2	80404940	snp_2_80404940	HORVU2Hr1G025720		A	G	1	1	1	1	1	1	1	1	1	1	1	1	1	1	1	1	1	1	1	1	1	1	1	1	1	1	1	0	1	1	1	1	1	1	1	1	1	1	1	1	1	1	1
2	80405044	snp_2_80405044	HORVU2Hr1G025720		A	G	0	1	1	1	1	1	1	1	0	99	2	2	2	0	1	2	0	0	2	0	1	2	2	0	2	2	2	1	0	0	1	0	2	0	0	0	2	2	2	0	2	0	0
2	80405048	snp_2_80405048	HORVU2Hr1G025720		C	T	1	1	1	1	1	1	1	1	1	99	1	1	1	1	1	1	1	1	1	1	1	1	1	1	1	1	1	0	1	1	1	1	1	1	1	1	1	1	1	1	1	1	1
2	80405121	snp_2_80405121	HORVU2Hr1G025720		G	C	2	1	2	1	2	1	2	0	2	99	2	2	2	2	2	2	2	2	2	0	2	2	2	2	2	2	2	2	2	0	0	2	2	2	2	2	2	2	2	2	2	2	2
2	80405222	snp_2_80405222	HORVU2Hr1G025720		G	A	0	1	1	1	1	1	1	1	0	99	0	0	2	0	1	2	0	2	0	0	1	0	2	0	2	2	0	0	0	0	1	2	0	2	0	0	0	2	2	0	0	2	0
2	80405247	snp_2_80405247	HORVU2Hr1G025720		C	T	1	1	1	1	1	1	1	1	1	99	1	1	1	1	1	1	1	1	1	1	1	1	1	1	1	1	1	2	1	1	1	1	1	1	1	1	1	1	1	1	1	1	1
2	80405291	snp_2_80405291	HORVU2Hr1G025720		C	T	1	1	2	1	2	1	0	0	1	99	1	1	1	1	2	1	1	1	1	1	2	1	1	0	1	1	99	99	0	1	0	1	1	1	1	1	1	1	1	1	1	1	1
2	80405293	snp_2_80405293	HORVU2Hr1G025720		G	A	1	1	2	1	2	1	0	0	1	99	1	1	1	1	2	1	1	1	1	1	2	1	1	0	1	1	99	99	0	1	0	1	1	1	1	1	1	1	1	1	1	1	1
2	80405298	snp_2_80405298	HORVU2Hr1G025720		C	G	2	1	2	1	2	1	2	0	2	99	2	2	2	2	2	2	2	2	2	2	99	2	2	2	2	2	99	99	2	0	0	2	2	2	2	2	2	2	2	2	2	2	2
2	80405326	snp_2_80405326	HORVU2Hr1G025720		C	T	2	1	2	99	2	1	2	0	2	99	2	2	2	2	2	2	2	2	2	2	2	2	2	2	2	2	99	99	2	0	0	2	2	2	2	2	2	2	2	2	2	2	2
2	91712413	snp_2_91712413	.		C	T	0	1	0	0	0	1	0	0	1	99	0	2	1	1	0	1	0	1	1	1	1	1	1	0	0	1	1	0	0	0	1	0	1	0	0	0	0	0	1	1	0	1	1
2	116055556	snp_2_116055556	HORVU2Hr1G031030	HvCOP1	A	G	1	1	2	2	1	0	1	0	1	99	0	2	2	2	2	2	1	1	1	2	2	2	1	2	0	2	2	1	2	1	2	2	2	2	2	2	2	2	2	2	2	2	2
2	116057473	snp_2_116057473	HORVU2Hr1G031030	HvCOP1	T	C	1	1	1	2	1	1	1	1	1	99	0	2	2	2	1	2	1	1	1	1	1	1	1	1	0	1	1	1	1	1	1	1	1	1	2	1	1	2	2	1	1	2	2
2	116057536	snp_2_116057536	HORVU2Hr1G031030	HvCOP1	G	C	1	1	2	2	1	0	1	0	1	99	0	2	2	2	2	2	1	1	1	2	2	2	1	2	0	2	2	1	2	1	2	2	2	2	2	2	2	2	2	2	2	2	2
2	116059157	snp_2_116059157	HORVU2Hr1G031030	HvCOP1	G	C	1	1	0	1	1	0	1	0	1	1	1	1	1	1	2	1	1	1	1	2	0	2	1	0	1	2	2	1	2	1	2	2	2	2	1	2	2	1	1	0	2	1	1
2	116059643	snp_2_116059643	HORVU2Hr1G031030	HvCOP1	A	G	1	1	1	99	1	1	1	1	1	2	0	2	2	2	1	2	1	1	1	1	1	1	1	1	0	1	1	1	1	1	1	1	1	1	2	1	1	2	2	1	1	2	2
2	116059688	snp_2_116059688	HORVU2Hr1G031030	HvCOP1	T	C	1	1	2	99	1	0	1	0	1	2	0	2	2	2	2	2	1	1	1	2	2	2	1	2	0	2	2	1	2	1	2	2	2	2	2	2	2	2	2	2	2	2	2
2	116059826	snp_2_116059826	HORVU2Hr1G031030	HvCOP1	T	C	1	1	2	2	1	0	1	0	1	2	0	2	2	2	2	2	1	1	1	2	2	2	1	2	0	2	2	1	2	1	2	2	2	2	2	2	2	2	2	2	2	2	2
2	116061348	snp_2_116061348	HORVU2Hr1G031030	HvCOP1	A	C	1	1	1	99	1	1	1	1	1	99	0	2	2	2	1	99	1	1	1	1	1	1	99	1	0	1	1	1	1	1	1	1	1	1	2	1	1	2	2	1	1	2	2
2	117462193	snp_2_117462193	HORVU2Hr1G031180		G	A	1	1	1	2	1	1	1	1	1	99	0	2	2	2	1	2	1	1	1	1	1	1	1	1	0	1	1	1	1	1	1	1	1	1	2	1	1	2	2	1	1	0	2
2	117607035	snp_2_117607035	.		A	G	0	1	1	1	1	99	0	0	99	99	1	1	99	1	1	99	1	1	0	1	0	1	0	1	1	99	99	1	1	1	0	1	1	0	0	1	0	1	1	1	0	0	1
2	128269185	snp_2_128269185	HORVU2Hr1G032710	HvGW7	C	T	0	1	1	1	0	0	0	1	99	99	1	99	0	1	0	99	1	1	0	0	99	2	0	0	0	0	2	0	0	0	0	1	0	0	1	0	0	0	0	0	0	0	0
2	128269254	snp_2_128269254	HORVU2Hr1G032710	HvGW7	C	T	0	0	0	2	0	0	0	0	2	99	1	0	0	1	0	99	0	0	0	0	2	2	0	0	0	1	99	1	0	0	0	0	0	0	0	0	0	0	0	0	0	0	0
2	128269257	snp_2_128269257	HORVU2Hr1G032710	HvGW7	T	C	0	0	0	2	0	0	0	0	2	99	1	0	0	1	0	99	0	0	0	0	2	2	0	0	0	1	99	1	0	0	0	0	0	0	0	0	0	0	0	0	0	0	0
2	128269261	snp_2_128269261	HORVU2Hr1G032710	HvGW7	T	G	0	0	0	2	0	0	0	0	2	99	1	0	0	1	0	99	0	0	0	0	2	2	0	0	0	1	99	1	0	0	0	0	0	0	0	0	0	0	0	0	0	0	0
2	128269299	snp_2_128269299	HORVU2Hr1G032710	HvGW7	G	C	0	0	0	2	0	0	0	0	2	2	0	0	0	0	0	2	0	0	0	0	0	2	0	0	0	0	2	0	0	0	0	0	0	0	0	0	0	0	0	0	0	0	0
2	128269308	snp_2_128269308	HORVU2Hr1G032710	HvGW7	T	A	0	0	0	0	0	0	0	0	2	2	0	0	0	0	0	2	0	0	0	0	0	2	0	0	0	0	2	0	0	0	0	0	0	0	0	0	0	0	0	0	0	0	0
2	128269357	snp_2_128269357	HORVU2Hr1G032710	HvGW7	T	C	0	0	0	0	0	0	0	0	0	2	0	0	0	0	2	0	0	0	0	0	0	2	0	0	0	0	2	0	0	0	0	0	0	0	0	0	0	0	0	0	0	0	0
2	128269377	snp_2_128269377	HORVU2Hr1G032710	HvGW7	T	A	0	0	0	0	0	0	0	0	0	2	0	1	0	0	0	0	0	0	0	0	0	0	0	0	0	0	0	0	0	0	0	0	0	0	0	0	0	0	0	0	0	0	0
2	128269389	snp_2_128269389	HORVU2Hr1G032710	HvGW7	G	T	0	0	0	0	0	0	0	0	0	2	0	1	0	0	0	1	0	0	0	0	0	0	0	0	0	0	1	0	0	0	0	0	0	0	0	0	0	0	0	0	0	0	0
2	128269396	snp_2_128269396	HORVU2Hr1G032710	HvGW7	T	A	0	0	0	1	0	0	0	0	0	2	0	1	0	0	0	1	0	0	0	0	0	0	0	0	0	0	1	0	0	0	0	0	0	0	0	0	0	0	0	0	0	0	0
2	128269432	snp_2_128269432	HORVU2Hr1G032710	HvGW7	G	C	1	1	1	1	1	1	1	1	1	99	1	1	1	1	1	1	1	1	1	1	1	0	1	1	1	1	99	1	1	1	1	1	1	1	1	1	1	1	1	1	1	1	1
2	128269463	snp_2_128269463	HORVU2Hr1G032710	HvGW7	C	T	0	0	0	1	0	0	0	0	0	2	0	0	0	0	0	1	0	0	0	0	0	0	0	0	0	0	1	1	0	0	0	0	0	0	0	0	0	0	0	0	0	0	0
2	128269465	snp_2_128269465	HORVU2Hr1G032710	HvGW7	C	G	0	0	0	1	0	0	0	0	0	2	0	2	0	0	0	1	0	0	0	0	0	0	0	0	0	0	1	1	0	0	0	0	0	0	0	0	0	0	0	0	0	0	0
2	128269492	snp_2_128269492	HORVU2Hr1G032710	HvGW7	G	C	0	0	0	1	0	0	0	0	0	2	0	0	0	0	0	1	0	0	0	0	0	0	0	0	0	0	1	1	0	0	0	0	0	0	0	0	0	0	0	0	0	0	0
2	128269537	snp_2_128269537	HORVU2Hr1G032710	HvGW7	T	C	0	0	0	2	0	0	0	0	1	2	0	0	0	0	0	1	0	0	0	0	0	0	0	0	0	0	1	1	0	0	0	0	0	0	0	0	0	0	0	0	0	0	0
2	128269571	snp_2_128269571	HORVU2Hr1G032710	HvGW7	G	A	0	0	0	2	0	0	0	0	1	2	0	0	0	0	0	1	0	0	0	0	0	0	0	0	0	0	0	0	0	0	0	0	0	0	0	0	0	0	0	0	0	0	0
2	128269574	snp_2_128269574	HORVU2Hr1G032710	HvGW7	A	G	0	0	0	2	0	0	0	0	1	2	0	0	0	0	0	1	0	0	0	0	0	0	0	0	0	0	0	0	0	0	0	0	0	0	0	0	0	0	0	0	0	0	0
2	128269666	snp_2_128269666	HORVU2Hr1G032710	HvGW7	T	G	0	0	0	99	0	0	0	0	0	1	0	0	0	0	0	1	0	0	0	0	0	0	0	0	0	0	0	0	0	0	0	0	0	0	0	0	0	0	0	0	0	0	0
2	128269683	snp_2_128269683	HORVU2Hr1G032710	HvGW7	T	C	0	0	0	99	0	0	0	0	0	1	0	0	0	0	0	1	0	0	0	0	0	0	0	0	0	0	0	0	0	0	0	0	0	0	0	0	0	0	0	0	0	0	0
2	128269735	snp_2_128269735	HORVU2Hr1G032710	HvGW7	C	G	0	0	0	99	0	0	0	0	0	1	1	0	0	0	0	1	0	0	0	0	0	0	0	0	0	1	1	1	0	0	0	0	1	0	0	0	0	0	0	0	0	0	0
2	128269738	snp_2_128269738	HORVU2Hr1G032710	HvGW7	C	T	0	0	0	99	0	0	0	0	0	1	1	0	0	0	0	1	0	0	0	0	0	0	0	0	0	0	1	1	0	0	0	0	1	0	0	0	0	0	0	0	0	0	0
2	128270425	snp_2_128270425	HORVU2Hr1G032710	HvGW7	A	G	1	1	1	1	2	0	1	1	2	99	0	1	1	1	1	1	2	1	1	2	1	2	1	0	1	2	2	1	1	2	0	2	2	2	1	2	2	1	1	2	2	1	1
2	128270465	snp_2_128270465	HORVU2Hr1G032710	HvGW7	A	G	1	1	1	1	1	0	1	1	2	99	0	1	1	1	1	1	2	1	1	2	1	99	1	0	1	2	99	1	1	0	0	2	2	2	1	2	2	1	1	2	2	1	1
2	128270958	snp_2_128270958	HORVU2Hr1G032710	HvGW7	T	A	1	1	1	99	2	0	1	1	2	99	0	1	1	1	1	1	2	1	1	2	1	2	1	1	1	2	2	1	1	2	0	2	2	2	1	2	2	1	1	2	2	1	1
2	139072555	snp_2_139072555	.		T	C	1	1	1	1	1	1	1	1	1	99	1	1	1	1	1	1	1	1	1	1	1	1	1	1	1	1	99	1	1	1	1	1	1	1	1	1	1	1	1	1	1	1	1
2	139073534	snp_2_139073534	HORVU2Hr1G034270	HvEDL2	T	C	1	1	1	1	2	1	1	1	1	1	1	1	1	1	1	1	1	1	1	1	1	1	1	1	1	1	1	1	1	0	1	1	1	1	1	1	1	1	1	1	1	1	1
2	139073643	snp_2_139073643	HORVU2Hr1G034270	HvEDL2	C	T	1	1	1	1	2	1	1	1	1	1	1	1	1	1	1	1	1	1	1	1	1	1	1	1	1	1	1	1	1	0	1	1	1	1	1	1	1	1	1	1	1	1	1
2	160352112	snp_2_160352112	.		T	G	1	1	1	1	1	1	1	1	1	99	1	1	1	1	1	1	1	1	1	1	1	1	1	1	1	1	1	99	1	1	0	1	1	1	1	1	1	1	1	1	1	1	1
2	160352270	snp_2_160352270	HORVU2Hr1G036280	HvGARMP-2	A	C	1	1	1	2	2	0	2	1	1	2	0	2	2	2	1	2	1	1	1	1	1	1	1	1	0	1	2	2	1	0	0	1	1	1	2	1	1	2	2	1	1	2	2
2	160352666	snp_2_160352666	HORVU2Hr1G036280	HvGARMP-2	C	T	1	1	1	99	1	1	1	1	1	99	1	1	1	1	1	1	1	1	1	1	1	1	1	1	1	1	1	1	1	1	1	1	1	1	1	1	1	1	1	1	1	1	1
2	160353155	snp_2_160353155	HORVU2Hr1G036280	HvGARMP-2	T	C	1	1	1	1	1	1	1	1	1	99	1	99	1	1	1	1	1	1	1	1	1	1	1	1	1	1	1	1	1	1	0	1	1	1	1	1	1	1	1	1	1	1	1
2	160353179	snp_2_160353179	HORVU2Hr1G036280	HvGARMP-2	G	A	1	1	1	2	2	0	2	1	1	99	0	99	2	2	1	2	1	1	1	1	99	1	1	1	0	1	2	99	1	0	1	1	1	1	2	1	1	2	2	1	1	2	2
2	160354092	snp_2_160354092	HORVU2Hr1G036280	HvGARMP-2	T	C	1	1	1	2	2	0	2	1	1	99	0	2	2	2	1	2	1	1	1	1	1	1	1	1	0	1	2	2	1	0	0	1	1	1	2	1	1	2	2	1	1	2	2
2	160354476	snp_2_160354476	HORVU2Hr1G036280	HvGARMP-2	G	T	1	1	1	2	2	0	2	1	1	2	0	2	2	2	1	2	1	1	1	1	1	1	1	1	0	1	2	1	1	0	1	1	1	1	2	1	1	2	2	1	1	2	2
2	160354540	snp_2_160354540	HORVU2Hr1G036280	HvGARMP-2	A	C	1	1	1	2	2	0	2	1	1	2	0	2	2	2	1	2	1	1	1	1	1	1	1	1	0	1	2	1	1	0	1	1	1	1	2	1	1	2	2	1	1	2	2
2	160354549	snp_2_160354549	HORVU2Hr1G036280	HvGARMP-2	C	G	1	1	1	1	1	1	1	1	1	1	1	1	1	1	1	1	1	1	1	1	1	1	1	1	1	1	1	1	1	1	1	1	1	1	1	1	1	1	1	1	1	1	1
2	160354593	snp_2_160354593	HORVU2Hr1G036280	HvGARMP-2	C	G	1	1	1	1	1	1	1	1	1	1	1	1	1	1	1	1	1	1	1	1	1	1	1	1	1	1	1	2	1	1	0	1	1	1	1	1	1	1	1	1	1	1	1
2	160354651	snp_2_160354651	HORVU2Hr1G036280	HvGARMP-2	G	A	1	1	1	2	2	0	2	1	1	99	0	2	2	2	1	2	1	1	1	1	1	1	1	1	0	1	2	2	1	0	0	1	1	1	2	1	1	2	2	1	1	2	2
2	160354963	snp_2_160354963	HORVU2Hr1G036280	HvGARMP-2	A	C	1	1	1	99	2	0	2	1	1	2	0	2	2	2	1	2	1	1	1	1	1	1	1	1	0	1	2	2	1	0	0	1	1	1	2	1	1	2	2	1	1	2	2
2	160354964	snp_2_160354964	HORVU2Hr1G036280	HvGARMP-2	G	C	1	1	1	99	2	0	2	1	1	2	0	2	2	2	1	2	1	1	1	1	1	1	1	1	0	1	2	1	1	0	1	1	1	1	2	1	1	2	2	1	1	2	2
2	160355023	snp_2_160355023	HORVU2Hr1G036280	HvGARMP-2	T	G	1	1	1	2	2	0	2	1	1	99	0	2	2	2	1	2	1	1	1	1	1	1	1	1	0	1	2	1	1	0	1	1	1	1	2	1	1	2	2	1	1	2	2
2	160355086	snp_2_160355086	HORVU2Hr1G036280	HvGARMP-2	C	A	1	1	1	2	2	0	2	1	1	99	0	2	2	2	1	2	1	1	1	1	1	1	1	1	0	1	2	2	1	0	0	1	1	1	2	1	1	2	2	1	1	2	2
2	160355087	snp_2_160355087	HORVU2Hr1G036280	HvGARMP-2	G	A	1	1	1	2	2	0	2	1	1	99	0	2	2	2	1	2	1	1	1	1	1	1	1	1	0	1	2	2	1	0	0	1	1	1	2	1	1	2	2	1	1	2	2
2	160355099	snp_2_160355099	HORVU2Hr1G036280	HvGARMP-2	A	G	1	1	1	2	2	0	2	1	1	99	0	2	2	2	1	2	1	1	1	1	1	1	1	1	0	1	2	2	1	0	0	1	1	1	2	1	1	2	2	1	1	2	2
2	160355232	snp_2_160355232	HORVU2Hr1G036280	HvGARMP-2	C	T	1	1	1	2	2	0	2	1	1	99	0	2	2	2	1	2	1	1	1	1	1	1	1	1	0	1	2	2	1	0	0	1	1	1	2	1	1	2	2	1	1	2	2
2	201118495	snp_2_201118495	HORVU2Hr1G041090	HvCBF8A	C	T	1	1	1	1	1	1	1	1	1	1	1	1	1	1	1	1	1	1	1	1	1	1	1	1	1	1	1	1	1	1	1	1	2	1	1	1	1	1	1	2	2	1	1
2	201118520	snp_2_201118520	HORVU2Hr1G041090	HvCBF8A	T	C	1	1	1	1	1	1	1	1	1	1	1	1	1	1	1	1	1	1	1	1	1	1	1	1	1	1	1	1	1	1	1	1	0	1	1	1	1	1	1	2	2	1	1
2	201118522	snp_2_201118522	HORVU2Hr1G041090	HvCBF8A	T	G	1	1	1	1	1	1	1	1	1	1	1	1	1	1	1	1	1	1	1	1	1	1	1	1	1	1	1	1	1	1	1	1	0	1	1	1	1	1	1	2	2	1	1
2	201118523	snp_2_201118523	HORVU2Hr1G041090	HvCBF8A	G	A	1	1	1	1	1	1	1	1	1	1	1	1	1	1	1	1	1	1	1	2	1	2	1	1	1	2	1	1	1	1	1	1	1	2	1	1	1	1	1	1	1	1	1
2	201118546	snp_2_201118546	HORVU2Hr1G041090	HvCBF8A	T	C	1	1	1	1	1	1	1	1	1	1	1	1	1	1	1	1	1	1	1	1	1	1	1	1	1	1	1	1	1	1	1	1	0	1	1	1	1	1	1	2	2	1	1
2	201118555	snp_2_201118555	HORVU2Hr1G041090	HvCBF8A	C	T	1	1	1	1	1	1	1	1	1	1	1	1	1	1	1	1	1	1	1	1	1	1	1	1	1	1	1	1	1	1	1	1	0	1	1	1	1	1	1	2	2	1	1
2	201118592	snp_2_201118592	HORVU2Hr1G041090	HvCBF8A	A	G	1	1	1	1	1	1	1	1	1	1	1	1	1	1	1	1	1	1	1	1	1	1	1	1	1	1	1	1	1	1	1	1	0	1	1	1	1	1	1	2	2	1	1
2	201118611	snp_2_201118611	HORVU2Hr1G041090	HvCBF8A	G	A	2	2	2	1	2	2	2	1	1	1	1	1	1	1	2	1	2	1	2	1	0	1	1	0	0	1	1	1	2	0	0	1	1	1	1	1	1	1	1	1	1	1	1
2	201118618	snp_2_201118618	HORVU2Hr1G041090	HvCBF8A	C	T	1	1	1	1	1	1	1	1	1	1	1	1	1	1	1	1	1	1	1	2	1	2	1	1	1	2	1	1	1	1	1	1	2	2	1	1	1	1	1	2	2	1	1
2	201118619	snp_2_201118619	HORVU2Hr1G041090	HvCBF8A	A	G	1	1	1	1	1	1	1	1	1	1	1	1	1	1	1	1	1	1	1	1	1	1	1	1	1	1	1	1	1	1	1	1	2	1	1	1	1	1	1	2	2	1	1
2	201118666	snp_2_201118666	HORVU2Hr1G041090	HvCBF8A	G	C	1	1	1	1	1	1	1	1	1	1	1	1	0	1	1	1	1	1	1	1	1	1	1	1	1	1	1	1	1	1	1	1	2	1	1	1	1	1	1	2	2	1	1
2	201118668	snp_2_201118668	HORVU2Hr1G041090	HvCBF8A	G	C	1	1	1	1	1	1	1	1	1	1	1	1	1	1	1	1	1	1	1	1	1	1	1	1	1	1	1	1	1	1	1	1	2	1	1	1	1	1	1	2	2	1	1
2	201118744	snp_2_201118744	.		G	C	2	2	2	2	2	2	2	2	2	2	2	2	2	2	2	2	2	2	2	2	2	2	2	0	2	2	99	1	2	2	2	1	2	2	2	2	2	2	2	2	2	2	2
2	201118773	snp_2_201118773	.		A	G	1	1	1	1	1	1	1	1	1	1	1	1	1	1	1	1	1	1	1	1	1	1	1	1	1	1	99	1	1	1	1	1	2	1	1	1	1	1	1	2	2	1	1
2	201118792	snp_2_201118792	.		G	T	1	1	1	1	1	1	1	1	1	1	1	1	1	1	1	1	1	1	1	1	1	1	1	1	1	1	99	1	1	1	1	1	2	1	1	1	1	1	1	2	2	1	1
2	201118805	snp_2_201118805	.		A	G	0	1	1	1	1	1	1	1	1	1	1	1	1	1	1	1	1	1	1	1	1	1	1	1	1	1	99	1	1	1	1	1	2	1	1	1	1	1	1	2	2	1	1
2	201118826	snp_2_201118826	.		G	A	1	1	1	1	1	1	1	1	1	1	1	1	1	1	1	1	1	1	1	2	1	2	1	1	1	2	99	1	1	1	1	1	1	0	1	1	1	1	1	1	1	1	1
2	201118832	snp_2_201118832	.		G	A	1	1	1	1	1	1	1	1	1	1	1	1	1	1	1	1	1	1	1	1	1	1	1	1	1	1	99	1	1	1	1	1	2	1	1	1	1	1	1	2	2	1	1
2	225383801	snp_2_225383801	HORVU2Hr1G043780	HvCIGARP	G	T	1	1	1	1	1	1	1	1	1	1	1	1	1	1	1	1	1	1	1	1	1	1	1	1	1	1	1	1	1	1	1	1	2	1	1	1	1	1	1	2	2	1	1
2	225383817	snp_2_225383817	HORVU2Hr1G043780	HvCIGARP	A	G	1	1	1	1	1	1	1	1	1	1	1	1	1	1	1	1	1	1	1	2	1	0	1	1	1	2	1	1	1	1	1	1	2	2	1	1	1	1	1	2	2	1	1
2	225383942	snp_2_225383942	HORVU2Hr1G043780	HvCIGARP	T	C	1	1	1	1	1	1	1	1	1	1	1	1	1	1	1	1	1	1	1	2	1	0	1	1	1	2	1	1	1	1	1	1	2	2	1	1	1	1	1	2	2	1	1
2	225385146	snp_2_225385146	HORVU2Hr1G043780	HvCIGARP	T	C	1	1	1	1	1	1	1	1	1	99	1	1	1	1	1	1	1	1	1	1	1	1	1	1	1	1	1	1	1	1	1	1	2	1	1	1	1	1	1	2	2	1	1
2	225385305	snp_2_225385305	HORVU2Hr1G043780	HvCIGARP	T	C	1	1	1	1	1	1	1	1	1	99	1	1	1	1	1	1	1	1	1	2	1	0	1	1	1	2	1	1	1	1	1	1	2	2	1	1	1	1	1	2	2	1	1
2	225385447	snp_2_225385447	HORVU2Hr1G043780	HvCIGARP	G	A	1	1	1	1	1	1	1	1	1	1	1	1	1	1	1	1	1	1	1	2	1	2	1	1	1	2	1	1	1	1	1	1	2	2	1	1	1	1	1	2	2	1	1
2	225385534	snp_2_225385534	HORVU2Hr1G043780	HvCIGARP	A	G	1	1	1	1	1	1	1	1	1	1	1	1	1	1	1	1	1	1	1	2	1	2	1	1	1	2	1	1	1	1	1	1	2	2	1	1	1	1	1	2	2	1	1
2	225385552	snp_2_225385552	HORVU2Hr1G043780	HvCIGARP	G	C	1	1	1	1	1	1	1	1	1	1	1	1	1	1	1	1	1	1	1	1	1	1	1	1	1	1	1	1	1	1	1	1	2	1	1	1	1	1	1	2	2	1	1
2	225385573	snp_2_225385573	HORVU2Hr1G043780	HvCIGARP	C	G	1	1	1	1	1	1	1	1	1	1	1	1	1	1	1	1	1	1	1	1	1	1	1	1	1	1	1	1	1	1	1	1	2	1	1	1	1	1	1	2	2	1	1
2	225385868	snp_2_225385868	HORVU2Hr1G043780	HvCIGARP	C	T	2	2	2	2	2	2	2	2	2	99	2	2	2	2	2	2	2	2	2	2	2	2	2	0	2	2	1	1	2	2	2	1	2	2	2	2	2	2	2	2	2	2	2
2	225386361	snp_2_225386361	HORVU2Hr1G043780	HvCIGARP	A	C	1	1	1	99	1	1	1	1	1	99	1	1	1	1	1	1	1	1	1	2	1	0	1	1	1	2	1	1	1	1	1	1	2	2	1	1	1	1	1	2	2	1	1
2	225386584	snp_2_225386584	HORVU2Hr1G043780	HvCIGARP	T	C	1	1	1	99	1	1	1	1	1	99	1	1	1	1	1	1	1	1	1	2	1	0	1	1	1	2	1	1	1	1	1	1	2	2	1	1	1	1	1	2	2	1	1
2	225386731	snp_2_225386731	HORVU2Hr1G043780	HvCIGARP	C	A	1	1	1	1	1	1	1	1	1	1	1	1	1	1	1	1	1	1	1	2	1	2	1	1	1	2	1	1	1	1	1	1	2	2	1	1	1	1	1	2	2	1	1
2	318130480	snp_2_318130480	.		A	C	0	0	0	2	0	0	0	0	0	2	0	0	0	0	0	0	0	0	0	0	0	0	0	0	0	0	0	0	0	0	0	0	0	0	0	0	0	0	0	0	0	0	0
2	318130728	snp_2_318130728	.		T	C	0	1	1	0	0	0	1	0	99	1	0	1	0	0	0	0	0	0	0	0	99	0	1	0	99	2	1	99	0	0	0	0	0	0	0	0	0	0	0	0	0	0	0
2	341083143	snp_2_341083143	HORVU2Hr1G055130		A	G	2	2	2	99	2	2	2	2	2	99	2	2	2	2	2	2	2	2	2	2	2	2	2	0	2	2	1	2	2	2	2	1	2	2	2	2	2	2	2	2	2	2	2
2	341083230	snp_2_341083230	HORVU2Hr1G055130		C	T	1	2	1	99	1	0	1	1	1	99	1	1	1	1	1	1	1	1	1	1	1	1	1	1	1	1	1	1	1	1	1	1	1	1	1	1	1	1	1	1	1	1	1
2	341083362	snp_2_341083362	HORVU2Hr1G055130		T	A	1	1	1	2	1	1	1	1	1	99	0	2	2	2	1	2	1	1	1	1	1	1	1	1	0	1	1	1	1	1	1	1	1	1	2	2	1	2	2	1	1	2	2
2	341083427	snp_2_341083427	HORVU2Hr1G055130		C	G	1	1	1	1	1	1	1	1	1	99	1	1	1	1	1	1	1	1	1	1	1	1	1	1	1	1	1	0	1	1	1	1	1	1	1	1	1	1	1	1	1	1	1
2	341083462	snp_2_341083462	HORVU2Hr1G055130		C	T	1	1	1	1	1	1	1	1	1	99	1	1	1	1	1	1	1	1	1	1	1	1	1	1	1	1	1	2	1	1	1	1	1	1	1	1	1	1	1	1	1	1	1
2	341083491	snp_2_341083491	HORVU2Hr1G055130		A	C	1	1	1	1	1	1	1	1	1	99	1	1	1	1	1	1	1	1	1	1	1	1	1	1	1	1	99	2	1	1	1	1	1	1	1	1	1	1	1	1	1	1	1
2	341083561	snp_2_341083561	HORVU2Hr1G055130		C	A	1	1	1	1	1	1	1	1	1	99	1	1	1	1	1	1	1	1	1	1	1	1	1	1	1	1	1	2	1	1	1	1	1	1	1	1	1	1	1	1	1	1	1
2	341083604	snp_2_341083604	HORVU2Hr1G055130		T	G	2	2	2	2	2	2	2	2	2	99	2	2	2	2	2	2	2	2	2	2	2	2	2	0	2	2	1	2	2	2	2	1	2	2	2	2	2	2	2	2	2	2	2
2	341083723	snp_2_341083723	HORVU2Hr1G055130		T	G	1	1	1	99	1	1	1	1	1	99	1	1	1	1	1	1	1	1	1	1	1	1	1	1	1	1	1	2	1	1	1	1	1	1	1	1	1	1	1	1	1	1	1
2	373191274	snp_2_373191274	.		G	A	1	0	1	99	0	1	1	1	1	1	0	2	0	1	0	99	0	1	0	1	1	1	1	0	1	1	1	99	0	0	0	1	0	1	0	1	1	0	0	0	0	0	0
2	373191276	snp_2_373191276	.		A	G	1	0	1	99	0	1	1	1	1	1	0	2	0	1	0	99	0	1	0	1	1	1	1	0	1	1	1	99	0	0	0	1	1	1	0	1	0	0	0	0	0	0	0
2	373191291	snp_2_373191291	.		T	C	2	2	2	99	2	2	2	2	2	2	2	2	2	2	2	99	2	2	2	2	2	2	2	0	2	2	2	99	2	2	2	1	2	2	2	2	2	2	2	2	2	2	0
2	373191292	snp_2_373191292	.		G	A	1	0	1	99	0	1	1	1	1	1	0	0	1	1	0	99	0	1	0	1	1	1	1	0	1	1	1	99	0	0	0	1	1	1	0	1	0	0	0	0	0	0	0
2	373191295	snp_2_373191295	.		G	A	1	0	1	99	0	1	1	1	1	1	0	0	1	1	0	99	0	1	0	1	1	1	1	0	1	1	1	99	0	0	0	1	1	1	0	1	0	0	0	0	0	0	0
2	373191583	snp_2_373191583	.		A	G	1	0	1	99	0	0	1	0	0	2	0	1	0	0	0	0	0	1	0	1	1	1	0	0	0	1	1	0	0	1	0	1	0	0	0	1	0	0	1	0	0	0	0
2	381188985	snp_2_381188985	.		T	C	0	0	0	2	0	1	0	0	2	99	0	0	2	0	2	2	0	99	99	0	99	0	2	0	0	0	99	99	0	0	0	0	0	0	0	0	0	0	0	0	0	0	0
2	381189536	snp_2_381189536	.		C	T	0	0	2	2	0	0	0	0	99	99	0	2	99	0	0	0	0	2	0	0	0	0	0	0	0	0	99	2	2	0	0	0	0	0	0	0	0	2	0	0	0	0	0
2	381189537	snp_2_381189537	.		C	T	0	2	0	2	2	0	0	2	0	99	0	2	0	0	2	2	0	0	0	0	2	2	0	2	2	2	2	2	2	2	0	0	0	2	2	2	0	2	0	2	2	0	2
2	381189546	snp_2_381189546	.		C	T	0	0	0	0	0	0	0	0	0	99	0	2	0	0	0	0	0	0	0	0	0	0	0	2	2	2	2	0	0	0	0	0	0	0	2	2	0	2	0	0	2	0	2
2	409012301	snp_2_409012301	HORVU2Hr1G061060	HvWPSRLK	T	C	1	1	1	1	1	1	1	1	1	1	1	1	1	1	1	1	1	1	1	1	1	1	1	1	1	1	2	1	1	1	1	1	2	1	1	1	1	1	1	2	2	1	1
2	409013306	snp_2_409013306	HORVU2Hr1G061060	HvWPSRLK	C	T	1	1	1	1	1	1	1	1	1	1	1	1	1	1	1	1	1	1	1	1	1	1	1	1	1	1	2	1	1	1	1	1	2	1	1	1	1	1	1	2	2	1	1
2	409013448	snp_2_409013448	HORVU2Hr1G061060	HvWPSRLK	G	A	1	1	1	1	1	1	1	1	1	99	1	1	1	1	1	1	1	1	1	1	1	1	1	1	1	1	2	1	1	1	1	1	1	1	1	1	1	1	1	1	1	1	1
2	409014679	snp_2_409014679	HORVU2Hr1G061060	HvWPSRLK	T	C	1	1	1	1	1	1	1	1	1	1	1	1	1	1	1	1	1	1	1	1	1	1	1	1	1	1	2	1	1	1	1	1	2	1	1	1	1	1	1	2	2	1	1
2	409014971	snp_2_409014971	HORVU2Hr1G061060	HvWPSRLK	G	A	1	1	1	1	1	1	1	1	1	99	1	1	1	1	1	1	1	1	1	1	1	1	1	1	1	1	2	1	1	1	1	1	1	1	1	1	1	1	1	1	1	1	1
2	432051689	snp_2_432051689	HORVU2Hr1G063800	HvBM8	C	G	1	1	1	1	1	1	1	1	1	99	1	1	1	1	1	1	1	1	1	1	1	1	1	1	1	1	2	1	1	1	1	1	1	1	1	1	1	1	1	1	1	1	1
2	432051694	snp_2_432051694	HORVU2Hr1G063800	HvBM8	G	A	1	1	1	1	1	1	1	1	1	99	1	1	1	1	1	1	1	1	1	1	1	1	1	1	1	1	2	1	1	1	1	1	2	1	1	1	1	1	1	2	2	1	1
2	432052055	snp_2_432052055	HORVU2Hr1G063800	HvBM8	G	A	1	1	1	1	1	1	1	1	1	99	1	1	1	1	1	1	1	1	1	1	1	1	1	1	1	1	2	1	1	1	1	1	1	1	1	1	1	1	1	1	1	1	1
2	432052792	snp_2_432052792	HORVU2Hr1G063800	HvBM8	G	A	1	1	1	99	1	1	1	1	1	99	1	1	1	1	1	1	1	1	1	1	1	1	1	1	1	1	2	1	1	1	1	1	1	1	1	1	1	1	1	1	1	1	1
2	432053525	snp_2_432053525	HORVU2Hr1G063800	HvBM8	T	C	1	1	1	1	1	1	1	1	1	99	1	1	1	1	1	1	1	1	1	1	1	1	1	1	1	1	0	1	1	1	1	1	2	1	1	1	1	1	1	2	2	1	1
2	432053996	snp_2_432053996	HORVU2Hr1G063800	HvBM8	G	C	1	1	1	1	1	1	1	1	1	99	1	1	1	1	1	1	1	1	1	1	1	1	1	1	1	1	2	1	1	1	1	1	1	1	1	1	1	1	1	1	1	1	1
2	432054070	snp_2_432054070	HORVU2Hr1G063800	HvBM8	T	G	1	1	1	1	1	1	1	1	1	99	1	1	1	1	1	1	1	1	1	1	1	1	1	1	1	1	2	1	1	1	1	1	1	1	1	1	1	1	1	1	1	1	1
2	432056068	snp_2_432056068	HORVU2Hr1G063800	HvBM8	A	G	1	1	1	1	1	1	1	1	1	99	1	1	1	1	1	1	1	1	1	1	1	1	1	1	1	1	2	1	1	1	1	1	1	1	1	1	1	1	1	1	1	1	1
2	432056317	snp_2_432056317	HORVU2Hr1G063800	HvBM8	G	A	1	1	1	1	1	1	1	1	1	99	1	1	1	1	1	1	1	1	1	1	1	1	1	1	1	1	2	1	1	1	1	1	1	1	1	1	1	1	1	1	1	1	1
2	432056782	snp_2_432056782	HORVU2Hr1G063800	HvBM8	G	A	1	1	1	99	1	1	1	1	99	1	1	1	1	1	1	1	1	1	1	1	1	1	1	1	1	1	2	1	1	1	1	1	2	1	1	1	1	1	1	2	2	1	1
2	432057004	snp_2_432057004	HORVU2Hr1G063800	HvBM8	G	A	1	1	1	99	1	1	1	1	99	1	1	1	1	1	1	1	1	1	1	1	1	1	1	1	1	1	2	1	1	1	1	1	1	1	1	1	1	1	1	1	1	1	1
2	432057041	snp_2_432057041	HORVU2Hr1G063800	HvBM8	G	T	1	1	1	99	1	1	1	1	99	1	1	1	1	1	1	1	1	1	1	1	1	1	1	1	1	1	99	1	1	1	1	1	1	1	1	1	1	1	1	1	1	1	1
2	432057124	snp_2_432057124	HORVU2Hr1G063800	HvBM8	A	G	1	1	1	99	1	1	1	1	99	99	1	1	1	1	1	1	1	1	1	1	1	1	1	1	1	1	99	1	1	1	1	1	1	1	1	1	1	1	1	1	1	1	1
2	432060050	snp_2_432060050	HORVU2Hr1G063800	HvBM8	G	C	1	1	1	99	1	1	1	1	1	99	1	99	1	1	1	99	1	1	1	1	1	1	1	1	1	1	99	1	1	1	1	1	1	1	1	1	1	1	1	1	1	1	1
2	432060091	snp_2_432060091	HORVU2Hr1G063800	HvBM8	C	T	1	1	1	99	1	1	1	1	1	99	1	99	1	1	1	99	1	1	1	1	1	1	1	1	1	1	99	1	1	1	1	1	1	1	1	1	1	1	1	1	1	1	1
2	432060165	snp_2_432060165	HORVU2Hr1G063800	HvBM8	T	C	1	1	1	99	1	1	1	1	1	99	1	1	1	1	1	1	1	1	1	1	1	1	1	1	1	1	99	1	1	1	1	1	2	1	1	1	1	1	1	2	2	1	1
2	432060289	snp_2_432060289	HORVU2Hr1G063800	HvBM8	C	T	1	1	1	99	1	1	1	1	1	99	1	1	1	1	1	1	1	1	1	1	1	1	1	1	1	1	2	1	1	1	1	1	1	1	1	1	1	1	1	1	1	1	1
2	432061253	snp_2_432061253	HORVU2Hr1G063800	HvBM8	C	T	1	1	1	99	1	1	1	1	99	99	1	1	1	1	1	1	1	1	1	1	1	1	1	1	1	1	2	1	1	1	1	1	1	1	1	1	1	1	1	1	1	1	1
2	432061917	snp_2_432061917	HORVU2Hr1G063800	HvBM8	G	A	1	1	1	1	1	1	1	1	1	99	1	1	1	1	1	1	1	1	1	1	1	1	1	1	1	1	2	1	1	1	1	1	1	1	1	1	1	1	1	1	1	1	1
2	432062326	snp_2_432062326	HORVU2Hr1G063800	HvBM8	G	A	2	2	2	1	2	2	2	2	1	99	1	1	1	1	2	1	2	2	2	1	2	1	2	0	0	1	1	1	2	0	0	1	1	1	1	1	1	1	1	1	1	1	1
2	432062544	snp_2_432062544	HORVU2Hr1G063800	HvBM8	C	T	2	2	2	1	2	2	2	2	2	99	0	1	1	1	2	1	2	2	2	1	2	1	2	0	0	1	1	1	2	2	2	1	1	1	1	1	2	1	1	1	1	1	1
2	432371049	snp_2_432371049	HORVU2Hr1G063820	HvLNG1	A	G	1	1	1	1	1	1	1	1	1	99	1	1	1	1	1	99	1	1	1	1	99	1	99	1	1	1	1	1	1	1	1	1	2	1	1	1	1	1	1	2	2	1	1
2	432371624	snp_2_432371624	HORVU2Hr1G063820	HvLNG1	A	G	1	1	1	1	1	1	1	1	1	99	1	1	1	1	1	1	1	1	1	1	1	1	1	1	1	1	1	1	1	1	0	1	1	1	1	1	1	1	1	1	1	1	1
2	432372616	snp_2_432372616	HORVU2Hr1G063820	HvLNG1	G	A	1	1	1	1	1	1	1	1	1	99	1	1	1	1	1	1	1	1	1	1	1	1	1	1	1	99	99	99	1	1	1	1	2	1	1	1	1	1	1	2	2	1	1
2	432379547	snp_2_432379547	HORVU2Hr1G063820	HvLNG1	G	C	1	1	1	1	1	1	1	1	1	99	1	1	1	1	1	1	1	1	1	1	1	1	1	1	1	1	2	1	1	1	1	1	1	1	1	1	1	1	1	1	1	1	1
2	432379988	snp_2_432379988	HORVU2Hr1G063820	HvLNG1	A	G	1	1	1	99	1	1	1	1	1	1	1	1	1	1	1	1	1	1	1	1	1	1	1	1	1	1	1	1	1	1	1	1	2	1	1	1	1	1	1	2	2	1	1
2	432380113	snp_2_432380113	HORVU2Hr1G063820	HvLNG1	G	A	1	1	1	99	1	1	1	1	99	1	1	1	1	1	1	1	1	1	1	2	1	2	1	1	1	2	99	99	1	1	1	1	2	2	1	1	1	1	1	2	2	1	1
2	432380169	snp_2_432380169	HORVU2Hr1G063820	HvLNG1	G	A	1	1	1	99	1	1	1	1	99	99	1	1	1	1	1	1	1	1	1	1	1	1	1	1	1	1	99	99	1	1	1	1	2	1	1	1	1	1	1	2	2	1	1
2	434807695	snp_2_434807695	.		C	T	0	0	0	99	0	2	0	0	1	99	0	99	0	0	2	2	0	2	0	0	0	2	0	0	0	0	0	0	2	0	0	0	0	0	0	0	0	0	0	0	0	0	0
2	434807718	snp_2_434807718	.		A	C	0	0	0	99	0	2	0	0	99	99	2	0	0	2	0	0	0	0	0	0	2	0	2	0	2	0	99	0	0	0	0	2	0	0	0	0	0	0	0	0	0	0	0
2	434964966	snp_2_434964966	.		T	G	2	0	2	2	2	2	0	0	2	99	2	2	0	2	0	2	0	2	2	0	2	2	2	0	2	99	2	2	2	0	2	2	2	0	2	0	2	2	0	0	0	2	0
2	434964968	snp_2_434964968	.		T	A	0	1	0	2	0	0	0	0	99	99	0	0	0	99	0	0	0	0	0	0	1	0	0	0	1	1	1	0	0	0	0	1	0	0	0	0	0	0	0	0	0	0	0
2	434964989	snp_2_434964989	.		G	A	2	99	2	2	2	2	0	2	0	99	0	2	2	0	0	0	0	2	2	0	0	2	0	0	99	2	2	0	0	0	2	0	0	0	0	0	0	0	2	0	0	0	2
2	435594219	snp_2_435594219	.		T	G	0	0	0	2	0	0	2	0	99	99	99	0	2	0	0	1	2	0	0	0	0	2	0	99	2	0	99	2	0	0	0	0	0	0	0	0	0	0	0	0	2	0	0
2	435598240	snp_2_435598240	.		A	C	0	0	0	2	0	2	0	0	2	99	0	0	2	0	0	99	2	2	0	0	99	0	99	2	2	0	2	99	0	0	0	0	2	0	0	2	0	0	2	0	0	0	0
2	494667297	snp_2_494667297	.		C	T	0	0	0	99	0	0	0	0	1	99	0	0	0	0	0	1	0	0	0	0	1	0	0	0	0	1	0	1	0	0	0	1	0	0	0	0	0	0	0	0	1	0	0
2	494667967	snp_2_494667967	.		A	C	2	2	2	2	2	2	2	2	2	99	2	2	2	2	2	2	2	2	2	2	2	2	2	0	2	2	2	2	2	2	2	1	2	2	2	2	2	2	2	2	2	2	2
2	494668010	snp_2_494668010	.		T	C	2	2	2	99	2	2	2	2	2	99	0	1	1	1	2	1	2	2	2	2	2	2	2	0	0	2	2	1	2	2	2	1	2	2	1	1	2	1	1	2	2	1	1
2	494668066	snp_2_494668066	.		C	A	2	2	2	99	2	0	2	2	2	1	0	1	1	1	2	1	2	2	2	2	0	2	0	0	0	2	1	1	0	2	2	1	1	0	1	1	2	1	1	1	1	1	1
2	494668117	snp_2_494668117	.		G	A	1	1	1	99	1	1	1	1	1	1	1	1	1	1	1	1	1	1	1	1	1	1	1	1	1	1	2	1	1	1	1	1	1	1	1	1	1	1	1	1	1	1	1
2	494668185	snp_2_494668185	.		C	G	1	1	1	99	1	1	1	1	1	1	1	1	1	1	1	1	1	1	1	1	1	1	1	1	1	1	1	1	1	1	1	1	2	1	1	1	1	1	1	2	2	1	1
2	494668256	snp_2_494668256	.		G	C	2	2	2	99	2	2	2	2	2	99	0	0	1	1	2	1	2	2	2	2	2	2	2	0	0	2	2	1	2	2	2	1	2	2	1	1	2	1	1	2	2	1	1
2	498642358	snp_2_498642358	.		T	C	0	2	2	2	2	0	2	2	2	1	2	0	2	0	2	2	0	2	2	2	0	0	0	2	2	99	2	0	0	0	2	0	0	0	2	2	2	0	0	0	2	2	2
2	498642949	snp_2_498642949	.		T	C	2	2	2	0	0	2	2	2	2	2	2	2	2	2	0	0	0	2	2	99	2	2	0	0	99	0	2	2	0	0	99	2	0	0	0	0	2	2	2	0	0	2	2
2	498642962	snp_2_498642962	.		A	T	0	0	0	0	0	0	0	0	0	0	0	0	0	0	0	0	0	0	0	0	0	0	2	0	0	0	0	0	0	0	0	0	0	0	0	0	0	0	0	0	0	0	0
2	498646592	snp_2_498646592	.		A	T	0	0	0	0	0	0	0	0	0	99	0	1	0	0	0	2	0	0	0	0	1	2	0	0	0	0	2	0	0	0	0	0	0	0	0	0	0	0	0	0	0	0	0
2	508689095	snp_2_508689095	.		G	A	1	1	0	99	0	0	0	0	0	1	2	1	1	0	0	0	99	1	0	0	0	1	0	0	0	0	2	1	0	0	0	0	0	0	0	0	0	0	0	0	1	0	1
2	508689110	snp_2_508689110	.		G	A	0	0	0	99	0	0	0	0	0	1	1	0	0	0	0	0	0	1	0	0	0	0	2	0	1	0	1	1	0	0	0	0	0	0	0	0	0	0	0	0	1	0	0
2	508689158	snp_2_508689158	.		A	G	0	0	0	1	0	99	0	0	1	99	0	0	1	1	1	2	1	1	0	0	1	0	1	0	0	0	1	1	0	0	0	0	1	0	0	0	1	1	1	0	0	0	0
2	508689170	snp_2_508689170	.		G	A	0	0	0	1	1	0	0	0	0	99	1	0	99	1	1	99	1	1	0	1	1	1	0	1	1	0	2	1	0	0	0	0	0	0	0	0	0	0	0	0	1	0	0
2	508689282	snp_2_508689282	.		G	A	0	0	0	0	0	0	0	0	1	99	0	99	0	0	0	0	0	0	0	0	0	0	0	0	2	0	0	0	0	0	0	0	0	0	0	0	0	0	0	0	0	0	0
2	508689392	snp_2_508689392	.		A	G	0	0	0	99	0	0	0	0	2	1	0	0	0	0	0	1	0	0	0	0	0	0	0	0	0	0	0	0	0	0	0	0	0	0	0	0	0	0	0	99	0	0	0
2	508689422	snp_2_508689422	.		A	G	1	0	0	99	1	0	0	0	99	1	0	1	0	0	1	1	0	99	1	0	1	99	1	0	99	1	1	1	1	1	1	0	1	0	1	0	1	0	1	1	1	0	0
2	508689751	snp_2_508689751	.		T	G	0	0	0	0	0	0	0	0	0	0	0	0	0	0	0	0	0	0	0	0	0	0	0	0	0	0	0	0	0	0	0	0	0	0	0	0	0	0	0	0	0	0	0
2	508689983	snp_2_508689983	.		A	G	0	0	0	2	99	1	1	1	1	99	0	1	0	0	0	99	0	99	0	1	0	1	0	0	1	1	0	2	0	0	0	0	0	0	0	0	0	0	1	1	1	1	1
2	509039180	snp_2_509039180	.		A	T	0	1	0	0	0	0	0	0	0	1	0	99	0	1	0	0	0	1	0	1	1	1	1	0	1	0	1	0	1	1	0	99	1	0	0	0	0	1	1	0	0	0	1
2	517688177	snp_2_517688177	.		T	C	0	1	0	2	1	0	0	0	1	1	0	99	1	1	0	0	0	0	0	0	0	1	0	1	0	0	1	0	1	0	0	1	0	0	0	0	1	1	0	1	1	1	0
2	517688226	snp_2_517688226	.		A	G	0	1	1	1	1	0	1	0	1	99	1	99	1	0	0	0	0	0	0	1	1	1	0	0	1	0	0	1	1	0	1	0	0	1	0	1	1	1	0	1	1	0	1
2	523377133	snp_2_523377133	.		T	C	1	1	1	99	1	0	1	1	1	99	0	2	2	2	1	2	1	1	1	2	1	99	1	1	0	2	2	2	1	1	1	1	2	2	2	2	1	2	2	2	2	2	2
2	523377147	snp_2_523377147	.		A	G	2	2	2	99	2	2	2	2	2	99	2	2	2	2	2	2	2	2	2	2	2	99	2	0	2	2	2	2	2	2	2	1	2	2	2	2	2	2	2	2	2	2	2
2	523377153	snp_2_523377153	.		G	A	1	1	1	99	1	0	1	1	1	99	0	2	2	2	1	2	1	1	1	2	1	99	1	1	0	2	2	2	1	1	1	1	2	2	2	2	1	2	2	2	2	2	2
2	523377242	snp_2_523377242	.		T	C	1	1	1	99	1	1	1	1	1	99	0	2	2	2	1	2	1	1	1	2	1	0	1	1	0	2	2	2	1	1	1	1	2	2	2	2	1	2	2	2	2	2	2
2	523378047	snp_2_523378047	HORVU2Hr1G072750	HvCEN	C	T	2	2	2	2	2	2	2	2	2	2	2	2	2	2	2	2	2	2	2	2	2	2	2	0	2	2	2	2	2	2	2	1	2	2	2	2	2	2	2	2	2	2	2
2	523378077	snp_2_523378077	HORVU2Hr1G072750	HvCEN	A	G	2	2	2	2	2	2	2	2	2	99	2	2	2	2	2	2	2	2	2	2	2	2	2	0	2	2	2	2	2	2	2	1	2	2	2	2	2	2	2	2	2	2	2
2	523378213	snp_2_523378213	HORVU2Hr1G072750	HvCEN	T	A	1	1	1	2	1	1	1	1	1	99	0	2	2	2	1	2	1	1	1	2	1	0	1	1	0	2	2	2	1	1	1	1	2	2	2	2	1	2	2	2	2	2	2
2	523378236	snp_2_523378236	HORVU2Hr1G072750	HvCEN	G	T	1	1	1	2	1	1	1	1	1	99	0	2	2	2	1	2	1	1	1	2	1	2	1	1	0	2	2	2	1	1	1	1	2	2	2	2	1	2	2	2	2	2	2
2	523378374	snp_2_523378374	HORVU2Hr1G072750	HvCEN	C	T	1	1	1	1	1	1	1	1	1	99	1	1	1	1	0	1	1	1	1	2	1	0	1	1	1	2	1	1	1	1	1	1	1	2	1	1	1	1	1	1	1	1	1
2	523378515	snp_2_523378515	HORVU2Hr1G072750	HvCEN	G	C	1	1	1	2	1	1	1	1	1	99	0	2	2	2	0	2	1	1	1	2	1	0	1	1	0	2	2	2	1	1	1	1	2	2	2	2	1	2	2	2	2	2	2
2	523378669	snp_2_523378669	HORVU2Hr1G072750	HvCEN	T	C	1	1	1	1	1	1	1	1	1	1	1	1	1	1	1	1	1	1	1	1	1	1	1	1	1	1	1	1	1	1	1	1	1	1	1	1	1	1	1	1	1	1	1
2	523379221	snp_2_523379221	.		A	G	1	1	1	2	1	1	1	1	1	2	0	2	2	2	1	2	1	1	1	2	1	0	1	1	0	2	2	2	1	1	1	1	2	2	2	2	1	2	2	2	2	2	2
2	523379223	snp_2_523379223	.		G	A	2	2	2	2	2	2	2	2	2	2	2	2	2	2	2	2	2	2	2	2	2	2	2	0	2	2	2	2	2	2	2	1	2	2	2	2	2	2	2	2	2	2	2
2	523379235	snp_2_523379235	.		C	T	1	1	1	1	1	1	1	1	1	1	1	1	1	1	1	1	1	1	1	2	1	0	1	1	1	2	1	1	1	1	1	1	1	2	1	1	1	1	1	1	1	1	1
2	523379261	snp_2_523379261	.		G	A	1	1	1	2	1	1	1	1	1	2	0	2	2	2	1	2	1	1	1	2	1	2	1	1	0	2	2	2	1	1	1	1	2	2	2	2	1	2	2	2	2	2	2
2	523379273	snp_2_523379273	.		C	T	1	1	1	1	1	1	1	1	1	1	1	1	1	1	1	1	1	1	1	2	1	2	1	1	1	2	1	1	1	1	1	1	1	2	1	1	1	1	1	1	1	1	1
2	523379279	snp_2_523379279	.		C	T	1	1	1	99	1	1	1	1	1	2	0	2	2	2	1	2	1	1	1	99	1	99	1	1	0	1	2	2	1	1	1	1	2	99	2	2	1	2	2	2	2	2	2
2	523379283	snp_2_523379283	.		T	C	1	1	1	99	1	1	1	1	1	2	0	2	2	2	1	2	1	1	1	99	1	99	1	1	0	1	2	2	1	1	1	1	2	99	2	2	1	2	2	2	2	2	2
2	523379290	snp_2_523379290	.		G	A	1	1	1	99	1	1	1	1	1	2	0	99	2	2	1	2	1	1	1	2	1	2	1	1	0	2	2	2	1	1	1	1	2	2	2	2	1	2	2	2	2	2	2
2	523379293	snp_2_523379293	.		G	T	2	2	2	99	2	2	2	2	2	2	2	99	2	2	2	2	2	2	2	2	2	2	2	0	2	2	2	2	2	2	2	1	2	2	2	2	2	2	2	2	2	2	2
2	523379296	snp_2_523379296	.		A	G	1	1	1	99	1	1	1	1	1	2	0	99	2	2	1	2	1	1	1	2	1	2	1	1	0	2	2	2	1	1	1	1	2	2	2	2	1	2	2	2	2	2	2
2	523379336	snp_2_523379336	.		G	C	1	0	1	2	1	1	1	1	1	2	0	2	2	2	1	99	1	1	1	2	1	0	1	1	0	2	99	2	1	1	1	1	2	2	2	2	1	2	2	2	2	2	2
2	523379368	snp_2_523379368	.		T	C	2	2	2	2	2	2	2	2	2	2	2	2	2	2	2	99	2	2	2	2	2	2	2	0	2	2	99	2	2	2	2	1	2	2	2	2	2	2	2	2	2	2	2
2	523379395	snp_2_523379395	.		T	C	1	0	1	2	1	1	1	1	1	99	0	99	2	2	1	99	1	1	1	2	1	1	1	1	0	2	99	99	1	1	1	1	2	2	2	2	1	2	2	2	2	2	2
2	557454912	snp_2_557454912	.		G	A	0	1	0	1	0	1	1	0	99	1	1	0	0	1	1	0	1	99	0	0	1	1	1	1	1	1	1	0	0	1	0	0	0	1	1	1	1	0	1	1	1	1	0
2	557455125	snp_2_557455125	.		A	G	0	99	1	1	0	1	1	0	99	1	99	0	1	0	0	1	0	99	1	1	2	99	1	1	1	1	99	1	0	0	99	1	1	1	0	0	1	0	1	1	0	0	1
2	557455448	snp_2_557455448	.		G	A	0	0	0	0	0	0	99	0	1	2	99	0	0	0	0	99	0	0	0	0	0	0	0	0	99	0	99	99	0	0	0	0	0	0	0	0	0	0	0	0	0	0	0
2	557460042	snp_2_557460042	.		C	T	0	0	0	0	0	0	0	0	0	1	0	0	0	0	0	0	0	0	0	1	1	1	0	0	0	0	0	0	0	0	0	0	0	0	0	0	0	0	99	0	0	0	0
2	557460308	snp_2_557460308	.		T	C	1	1	0	1	0	0	1	1	1	99	1	1	99	0	0	99	0	99	1	1	1	1	1	1	1	1	1	1	0	1	0	0	1	1	1	1	0	1	1	0	1	1	1
2	557461488	snp_2_557461488	.		C	T	0	0	0	0	0	0	0	0	99	1	0	0	99	0	0	0	0	0	0	0	1	0	0	0	0	0	0	0	0	0	0	0	0	0	0	0	0	0	0	0	0	0	0
2	557461536	snp_2_557461536	.		A	T	0	0	0	2	0	0	0	0	0	0	0	0	0	0	0	99	0	0	0	0	0	0	0	0	0	0	0	0	0	0	0	0	0	0	0	0	0	0	0	0	0	0	0
2	557467589	snp_2_557467589	HORVU2Hr1G077070		G	A	0	0	0	2	0	0	1	0	99	99	0	0	1	1	0	1	0	1	0	0	1	0	0	1	1	0	1	0	0	0	0	0	0	0	0	0	0	0	0	1	0	0	0
2	557467696	snp_2_557467696	.		A	G	0	0	0	0	0	0	0	0	0	2	0	0	0	0	0	0	0	0	0	0	0	0	0	0	0	0	99	0	0	0	0	0	0	0	0	0	0	0	0	0	0	0	0
2	557467781	snp_2_557467781	.		G	A	0	0	0	99	0	2	0	0	2	99	0	2	0	0	0	2	0	0	0	0	0	0	0	0	2	2	99	2	0	0	0	0	0	0	0	0	0	0	0	0	0	0	0
2	557467815	snp_2_557467815	.		A	T	0	0	0	99	0	0	0	0	0	99	0	0	0	0	0	1	0	0	0	0	0	0	0	0	0	99	99	0	0	0	0	0	0	0	0	0	0	0	0	0	0	0	0
2	557467871	snp_2_557467871	.		A	G	0	1	1	99	0	1	0	1	1	99	1	1	1	0	1	99	1	1	1	0	1	0	1	1	1	1	1	1	0	0	1	1	1	1	0	0	1	1	1	1	0	1	0
2	573578747	snp_2_573578747	.		T	C	1	1	1	99	1	1	1	1	1	99	0	2	2	2	1	2	1	1	1	2	1	2	1	1	0	2	1	1	1	1	1	1	1	2	2	2	1	2	2	1	1	2	2
2	573579478	snp_2_573579478	HORVU2Hr1G079200		C	T	1	1	1	1	1	1	1	1	1	1	1	1	1	1	1	1	1	1	1	1	1	1	1	1	1	1	1	1	1	1	1	1	1	1	1	1	1	1	1	1	1	1	1
2	573580108	snp_2_573580108	HORVU2Hr1G079200		T	C	1	1	1	1	1	1	1	1	1	99	1	1	1	1	1	1	1	1	1	2	1	2	1	1	1	2	1	1	1	1	1	1	1	2	1	1	1	1	1	1	1	1	1
2	573580279	snp_2_573580279	HORVU2Hr1G079200		A	G	1	1	1	2	1	1	1	1	1	99	0	2	2	2	1	2	1	1	1	2	1	2	1	1	1	2	99	1	1	1	1	1	1	2	2	2	1	2	2	1	1	2	2
2	573580921	snp_2_573580921	HORVU2Hr1G079200		T	A	1	1	0	99	1	1	1	1	1	99	0	2	2	2	1	2	1	1	1	2	1	2	1	1	0	2	1	1	1	1	1	1	1	2	2	2	1	2	2	1	1	2	2
2	573581693	snp_2_573581693	HORVU2Hr1G079200		A	G	1	1	1	2	1	1	1	1	1	99	0	2	2	2	1	2	1	1	1	1	1	1	1	1	0	1	1	1	1	1	1	1	1	1	2	2	1	2	2	1	1	2	2
2	573582126	snp_2_573582126	HORVU2Hr1G079200		C	T	1	1	1	99	1	1	1	1	1	99	1	1	1	1	1	1	1	1	1	1	1	1	1	1	1	1	1	1	1	1	1	1	1	1	1	1	1	1	1	1	1	1	1
2	573582551	snp_2_573582551	HORVU2Hr1G079200		C	G	1	1	1	2	1	1	1	1	1	99	0	2	2	2	1	2	1	1	1	2	1	2	1	1	2	2	1	1	1	1	1	1	1	0	2	2	1	2	2	1	1	2	2
2	573587781	snp_2_573587781	.		G	A	1	1	1	99	1	1	1	1	1	99	2	2	2	2	1	2	1	1	1	1	1	1	1	1	0	1	99	1	1	1	1	1	1	1	2	2	1	2	2	1	1	2	2
2	573587880	snp_2_573587880	.		G	C	1	1	1	99	1	1	1	1	1	99	2	2	2	2	1	2	1	1	1	1	1	1	1	1	0	1	1	1	1	1	1	1	1	1	2	2	1	2	2	1	1	2	2
2	573588268	snp_2_573588268	HORVU2Hr1G079220	HvCry1b	G	A	1	1	1	99	1	1	1	1	1	99	0	99	2	2	1	99	1	1	1	1	1	1	1	1	0	1	1	1	1	1	1	1	1	1	0	2	1	2	2	1	1	2	2
2	573588950	snp_2_573588950	HORVU2Hr1G079220	HvCry1b	C	T	1	1	1	99	1	1	1	1	1	2	0	2	0	2	1	0	1	1	1	1	1	99	1	1	0	1	1	1	1	1	1	1	1	1	2	2	1	2	2	1	1	2	2
2	573589163	snp_2_573589163	HORVU2Hr1G079220	HvCry1b	A	T	1	1	1	2	1	1	1	1	1	99	0	2	2	2	1	2	1	1	1	2	1	0	1	1	0	2	1	1	1	1	1	1	1	2	2	2	1	2	2	1	1	2	2
2	573589396	snp_2_573589396	HORVU2Hr1G079220	HvCry1b	C	A	1	1	1	2	1	1	1	1	1	99	0	2	2	2	1	0	1	1	1	1	1	1	1	1	0	1	1	1	1	1	1	1	1	1	2	2	1	2	2	1	1	2	2
2	573589511	snp_2_573589511	HORVU2Hr1G079220	HvCry1b	G	A	1	1	1	2	1	1	1	1	1	99	0	2	2	2	1	2	1	1	1	1	1	1	1	1	0	1	1	1	1	1	1	1	1	1	2	2	1	2	2	1	1	2	2
2	573589705	snp_2_573589705	HORVU2Hr1G079220	HvCry1b	T	G	1	1	1	99	1	1	1	1	1	2	0	2	2	2	1	2	1	1	1	1	1	1	1	1	0	1	1	1	1	1	1	1	1	1	2	2	1	2	2	1	1	2	2
2	573590862	snp_2_573590862	HORVU2Hr1G079220	HvCry1b	G	C	1	1	1	99	1	1	1	1	1	2	0	2	2	2	1	2	1	1	1	1	1	1	1	1	0	1	1	1	1	1	1	1	1	1	2	2	1	2	2	1	1	2	2
2	573591858	snp_2_573591858	HORVU2Hr1G079220	HvCry1b	A	T	1	1	1	99	1	1	1	1	1	99	0	2	2	2	1	2	1	1	1	1	1	1	1	1	0	1	1	1	1	1	1	1	1	1	2	2	1	2	2	1	1	2	2
2	573592044	snp_2_573592044	HORVU2Hr1G079220	HvCry1b	G	C	1	1	1	2	1	1	1	1	1	99	0	2	2	2	1	2	1	1	1	1	1	99	1	1	0	1	1	1	1	1	1	1	1	1	2	2	1	2	2	1	1	2	2
2	573592079	snp_2_573592079	HORVU2Hr1G079220	HvCry1b	G	A	1	1	1	2	1	1	1	1	1	99	0	2	2	2	1	2	1	1	1	1	1	1	1	1	0	1	1	1	1	1	1	1	1	1	2	2	1	2	2	1	1	2	2
2	573592670	snp_2_573592670	HORVU2Hr1G079220	HvCry1b	G	A	1	1	1	99	1	1	1	1	1	99	1	1	1	1	1	1	1	1	1	1	1	1	1	1	1	1	1	1	1	1	1	1	1	1	1	1	1	1	1	1	1	1	1
2	573618131	snp_2_573618131	.		G	A	1	1	1	99	1	1	1	1	1	99	0	99	99	2	1	2	1	1	1	1	1	1	1	1	0	1	1	1	1	1	1	1	1	1	2	2	1	2	2	1	1	2	0
2	573624937	snp_2_573624937	.		G	A	1	1	1	2	1	1	1	1	1	99	0	2	2	2	1	2	1	1	1	0	1	1	1	1	0	1	99	1	1	1	1	1	1	1	2	2	1	2	2	1	1	2	2
2	573626624	snp_2_573626624	HORVU2Hr1G079240	HvPAPP2C	G	A	1	1	1	1	1	1	1	1	99	99	1	1	1	1	1	1	1	1	1	1	1	1	1	1	1	1	1	1	1	1	1	1	1	1	1	1	1	1	1	1	1	1	1
2	573627057	snp_2_573627057	HORVU2Hr1G079240	HvPAPP2C	T	C	1	1	1	99	1	1	1	1	1	99	0	2	2	2	1	2	1	1	1	1	1	1	1	1	0	1	1	1	1	1	1	1	1	1	2	2	1	2	2	1	1	2	2
2	573627829	snp_2_573627829	HORVU2Hr1G079240	HvPAPP2C	A	T	1	1	1	2	1	1	1	1	1	2	0	2	2	2	1	2	1	1	1	2	1	2	1	1	0	2	1	1	1	1	1	1	1	2	2	2	1	2	2	1	1	2	2
2	573628471	snp_2_573628471	HORVU2Hr1G079240	HvPAPP2C	T	C	1	1	1	99	1	1	1	1	1	99	0	2	2	2	1	2	1	1	1	2	1	0	99	1	0	2	1	1	1	1	1	1	1	2	2	2	1	2	2	1	1	2	2
2	573628642	snp_2_573628642	HORVU2Hr1G079240	HvPAPP2C	A	G	1	1	1	99	1	1	1	1	1	99	1	1	1	1	1	1	1	1	1	2	1	2	1	1	1	0	1	1	1	1	1	1	1	2	1	1	1	1	1	1	1	1	1
2	573629270	snp_2_573629270	HORVU2Hr1G079240	HvPAPP2C	G	A	1	1	1	1	1	1	1	1	1	99	1	1	1	1	1	1	1	1	1	1	1	1	1	1	1	1	1	1	1	1	1	1	1	1	1	1	1	1	1	1	1	1	1
2	573630001	snp_2_573630001	.		A	G	1	1	1	99	1	1	1	1	1	99	0	2	2	2	1	0	1	1	1	2	99	2	1	1	0	2	1	1	1	1	1	1	1	2	2	2	1	2	2	1	1	2	2
2	573926080	snp_2_573926080	.		C	T	1	1	1	1	1	1	1	1	1	99	1	1	1	1	1	99	1	1	1	1	1	99	1	1	1	1	99	1	1	1	1	1	1	1	1	1	1	1	1	1	1	1	1
2	592334612	snp_2_592334612	HORVU2Hr1G081650	HvCYP1	T	C	2	2	2	99	2	2	2	2	2	1	0	1	2	1	2	1	2	2	2	1	2	0	2	0	0	1	0	1	2	2	2	1	2	1	1	1	1	1	1	1	1	1	0
2	592335927	snp_2_592335927	HORVU2Hr1G081650	HvCYP1	T	C	2	2	2	1	2	2	2	2	2	99	0	1	2	1	2	1	2	2	2	2	2	2	2	0	0	2	99	1	2	2	2	1	2	2	1	1	1	1	1	1	1	1	0
2	592336041	snp_2_592336041	HORVU2Hr1G081650	HvCYP1	A	G	1	1	1	1	1	1	1	1	1	99	1	1	1	1	1	1	1	1	1	2	1	0	1	1	1	2	1	1	1	1	1	1	1	2	1	1	1	1	1	1	1	1	1
2	592336146	snp_2_592336146	HORVU2Hr1G081650	HvCYP1	C	T	2	2	2	1	2	2	2	2	2	1	0	1	2	1	2	1	2	2	2	2	2	2	2	0	0	2	1	1	2	2	2	1	2	2	1	1	1	1	1	1	1	1	0
2	611559514	snp_2_611559514	HORVU2Hr1G084540	HvFTL5	A	C	1	1	1	1	1	1	1	1	1	99	1	1	1	1	1	1	1	1	1	1	1	1	1	1	1	1	1	1	1	1	1	1	1	1	1	1	1	1	1	1	1	1	1
2	611559546	snp_2_611559546	HORVU2Hr1G084540	HvFTL5	C	T	1	2	2	99	1	1	2	2	2	99	0	1	2	1	2	0	1	2	2	2	2	2	2	0	0	2	2	2	1	2	0	1	1	2	1	1	2	1	1	2	2	1	2
2	611559723	snp_2_611559723	HORVU2Hr1G084540	HvFTL5	G	C	1	1	1	99	1	1	1	1	1	1	1	1	1	1	1	1	1	1	1	1	1	1	1	1	1	1	1	2	1	1	1	1	1	1	1	1	1	1	1	1	1	1	1
2	611559816	snp_2_611559816	HORVU2Hr1G084540	HvFTL5	C	T	1	1	1	1	1	1	1	1	1	1	1	1	1	1	1	1	1	1	1	1	1	1	1	1	1	1	1	1	1	1	1	1	1	1	1	1	1	1	1	1	1	1	1
2	611560215	snp_2_611560215	HORVU2Hr1G084540	HvFTL5	T	A	1	1	1	1	1	1	1	1	1	1	1	1	1	1	1	1	1	1	1	1	1	1	1	1	1	1	1	1	1	1	1	1	1	1	1	1	1	1	1	1	1	1	1
2	611560240	snp_2_611560240	HORVU2Hr1G084540	HvFTL5	G	A	1	1	1	1	1	1	1	1	1	1	1	1	1	1	1	1	1	1	1	1	1	1	1	1	1	1	1	1	1	1	1	1	1	1	1	1	1	1	1	1	1	1	1
2	611560244	snp_2_611560244	HORVU2Hr1G084540	HvFTL5	T	C	1	1	1	1	1	1	1	1	1	1	1	1	1	1	1	1	1	1	1	1	1	1	1	1	1	1	1	1	1	1	1	1	1	1	1	1	1	1	1	1	1	1	1
2	611560338	snp_2_611560338	HORVU2Hr1G084540	HvFTL5	T	C	1	1	1	1	1	1	1	1	1	1	1	1	1	1	1	1	1	1	1	1	1	1	1	1	1	1	1	1	1	1	1	1	1	1	1	1	1	1	1	1	1	1	1
2	611560341	snp_2_611560341	HORVU2Hr1G084540	HvFTL5	T	C	1	1	1	1	1	1	1	1	1	1	1	1	1	1	1	1	1	1	1	1	1	1	1	1	1	1	1	1	1	1	1	1	1	1	1	1	2	1	1	1	1	1	1
2	611560833	snp_2_611560833	HORVU2Hr1G084540	HvFTL5	T	C	1	1	1	99	1	1	1	1	1	99	1	1	1	1	1	1	1	1	1	1	1	1	1	1	1	1	1	2	1	1	1	1	1	1	1	1	1	1	1	1	1	1	1
2	611560991	snp_2_611560991	HORVU2Hr1G084540	HvFTL5	A	T	1	2	2	2	1	1	2	2	0	99	0	1	2	1	2	1	1	2	2	2	2	2	2	0	0	2	1	1	1	2	0	1	1	2	1	1	1	1	1	2	2	1	0
2	611561190	snp_2_611561190	HORVU2Hr1G084540	HvFTL5	A	G	1	1	1	1	1	1	1	1	1	99	1	1	1	1	1	1	1	1	1	1	1	1	1	1	1	1	1	1	1	1	1	1	1	1	1	1	2	1	1	1	1	1	0
2	611561488	snp_2_611561488	HORVU2Hr1G084540	HvFTL5	C	T	1	1	1	99	1	1	1	1	1	99	1	1	1	1	1	1	1	1	1	1	1	1	1	1	1	1	1	1	1	1	1	1	1	1	1	1	1	1	1	1	1	1	1
2	611561616	snp_2_611561616	HORVU2Hr1G084540	HvFTL5	T	C	1	1	1	1	1	1	1	1	1	99	1	1	1	1	1	1	1	1	1	1	1	1	1	1	1	1	1	1	1	1	1	1	1	1	1	1	1	1	1	1	1	1	1
2	611561806	snp_2_611561806	HORVU2Hr1G084540	HvFTL5	G	A	1	2	2	2	1	1	2	2	2	1	0	1	2	1	2	1	1	2	2	2	2	2	2	0	0	2	99	1	1	2	0	1	1	2	1	1	2	1	1	2	2	1	2
2	611561916	snp_2_611561916	HORVU2Hr1G084540	HvFTL5	T	C	1	1	1	1	1	1	1	1	1	1	1	1	1	1	1	1	1	1	1	1	1	1	1	1	1	1	99	1	1	1	1	1	1	1	1	1	1	1	1	1	1	1	1
2	611562060	snp_2_611562060	HORVU2Hr1G084540	HvFTL5	C	G	1	1	1	1	1	1	1	1	1	99	1	1	1	1	1	1	1	1	1	1	1	1	1	1	1	1	1	1	1	1	1	1	1	1	1	1	1	1	1	1	1	1	1
2	611562069	snp_2_611562069	HORVU2Hr1G084540	HvFTL5	A	C	1	1	1	1	1	1	1	1	1	99	1	1	1	1	1	1	1	1	1	1	1	1	1	1	1	1	1	1	1	1	1	1	1	1	1	1	1	1	1	1	1	1	1
2	611562107	snp_2_611562107	HORVU2Hr1G084540	HvFTL5	A	G	1	1	1	1	1	1	1	1	1	99	1	1	1	1	1	1	1	1	1	1	1	1	1	1	1	1	1	1	1	1	1	1	1	1	1	1	2	1	1	1	1	1	0
2	611562192	snp_2_611562192	HORVU2Hr1G084540	HvFTL5	C	G	1	2	2	2	1	1	2	2	2	1	0	1	2	1	2	1	1	2	2	2	2	2	2	0	0	2	1	1	1	2	0	1	1	2	1	1	1	1	1	2	2	1	0
2	611562558	snp_2_611562558	HORVU2Hr1G084530		G	A	1	2	2	2	1	1	2	2	2	1	0	1	2	1	2	1	1	2	2	2	2	2	2	0	0	2	1	1	1	2	0	1	1	2	1	1	1	1	1	2	2	1	0
2	611562721	snp_2_611562721	HORVU2Hr1G084530		T	A	1	1	1	1	1	1	1	1	1	2	0	2	1	2	1	2	1	1	1	1	1	1	1	1	0	1	1	1	1	1	1	1	2	1	2	2	1	2	2	1	1	2	1
2	611562908	snp_2_611562908	HORVU2Hr1G084530		G	A	1	0	0	2	1	1	0	0	99	99	0	1	1	1	0	1	1	0	0	0	0	2	1	0	1	0	99	99	1	0	0	1	1	0	1	1	2	1	1	0	0	1	0
2	611562978	snp_2_611562978	HORVU2Hr1G084530		A	G	1	2	2	2	1	1	2	2	2	99	0	1	2	1	2	1	1	2	0	2	2	2	2	0	0	2	2	1	1	2	0	1	1	2	1	1	2	1	1	2	2	1	2
2	611563131	snp_2_611563131	HORVU2Hr1G084530		G	A	1	2	2	2	1	1	2	2	2	99	0	1	2	1	2	1	1	2	2	2	2	2	2	0	0	2	99	1	1	2	0	1	1	2	1	1	1	1	1	2	2	1	0
2	611564006	snp_2_611564006	HORVU2Hr1G084530		G	A	1	1	1	1	1	1	1	1	1	99	1	1	1	1	1	1	1	1	1	1	1	1	1	1	1	1	1	1	1	1	1	1	1	1	1	1	1	1	1	1	1	1	1
2	611564092	snp_2_611564092	HORVU2Hr1G084530		T	C	1	1	1	1	1	1	1	1	1	1	1	1	1	1	1	1	1	1	1	1	1	1	1	1	1	1	1	1	1	1	1	1	1	1	1	1	2	1	1	1	1	1	1
2	611564110	snp_2_611564110	HORVU2Hr1G084530		C	A	1	1	1	1	1	1	1	1	1	1	1	1	1	1	1	1	1	1	1	1	1	1	1	1	1	1	1	1	1	1	1	1	1	1	1	1	1	1	1	1	1	1	1
2	611564172	snp_2_611564172	HORVU2Hr1G084530		G	A	1	1	1	1	1	1	1	1	1	1	1	1	1	1	1	1	1	1	1	1	1	1	1	1	1	1	1	1	1	1	1	1	1	1	1	1	2	1	1	1	1	1	0
2	611564239	snp_2_611564239	HORVU2Hr1G084530		C	T	1	1	1	99	1	1	1	1	1	99	1	1	1	1	1	1	1	1	1	1	1	1	1	1	1	1	1	1	1	1	1	1	1	1	1	1	1	1	1	1	1	1	1
2	611564284	snp_2_611564284	HORVU2Hr1G084530		C	T	1	1	1	99	1	1	1	1	1	99	1	1	1	1	1	1	1	1	1	1	1	1	1	1	1	1	1	1	1	1	1	1	1	1	1	1	1	1	1	1	1	1	1
2	611564371	snp_2_611564371	HORVU2Hr1G084530		C	T	1	1	1	99	1	1	1	1	1	99	1	1	1	1	1	1	1	1	1	1	1	1	1	1	1	1	1	2	1	1	1	1	1	1	1	1	1	1	1	1	1	1	1
2	611564428	snp_2_611564428	HORVU2Hr1G084530		G	A	1	2	2	99	1	1	2	2	2	1	0	1	2	1	2	1	1	2	2	2	2	2	2	0	0	2	1	1	1	2	0	1	1	2	1	1	1	1	1	2	2	1	0
2	611564451	snp_2_611564451	HORVU2Hr1G084530		G	A	1	1	1	99	1	1	1	1	1	1	1	1	1	1	1	1	1	1	1	1	1	1	1	1	1	1	1	1	1	1	1	1	1	1	1	1	2	1	1	1	1	1	1
2	611564610	snp_2_611564610	HORVU2Hr1G084530		C	G	1	1	1	1	1	1	1	1	1	1	1	1	1	1	1	1	1	1	1	1	1	1	1	1	1	1	1	1	1	1	1	1	1	1	1	1	1	1	1	1	1	1	1
2	611564658	snp_2_611564658	HORVU2Hr1G084530		T	C	1	2	2	2	1	1	2	2	2	1	0	1	2	1	2	1	1	2	2	2	2	2	2	0	0	2	2	1	1	2	0	1	1	2	1	1	2	1	1	2	2	1	2
2	611564684	snp_2_611564684	HORVU2Hr1G084530		G	T	1	1	1	1	1	1	1	1	1	1	1	1	1	1	1	1	1	1	1	1	1	1	1	1	1	1	1	1	1	1	1	1	1	1	1	1	1	1	1	1	1	1	1
2	611564720	snp_2_611564720	HORVU2Hr1G084530		T	C	2	2	2	2	2	2	2	2	2	2	2	2	2	2	2	2	2	2	2	2	2	2	2	0	2	2	2	2	2	2	2	1	2	2	2	2	2	2	2	2	2	2	2
2	611564810	snp_2_611564810	HORVU2Hr1G084530		G	T	1	2	2	99	1	1	2	2	2	99	0	1	2	1	2	1	1	2	2	2	2	2	2	0	0	2	2	1	1	2	0	1	1	2	1	1	2	1	1	2	2	1	2
2	634744729	snp_2_634744729	.		A	G	0	0	0	0	0	0	0	0	1	99	0	1	0	0	0	0	0	0	0	0	2	0	99	0	0	1	0	0	0	0	0	0	0	0	0	0	0	0	2	0	0	0	0
2	637597872	snp_2_637597872	.		A	T	1	1	1	1	1	1	1	1	1	99	1	1	1	1	1	1	1	1	1	1	1	99	1	1	1	1	99	2	1	1	1	1	1	1	1	1	1	1	1	1	1	1	1
2	637597894	snp_2_637597894	.		G	C	2	2	2	2	2	2	2	2	2	99	2	2	2	2	2	2	2	2	2	2	2	99	2	2	2	2	99	2	2	2	2	2	2	2	2	2	2	2	2	2	2	2	2
2	637597947	snp_2_637597947	.		T	C	1	1	1	1	1	1	1	1	1	99	1	1	1	1	1	1	1	1	1	1	1	1	1	1	1	1	1	2	1	1	1	1	1	1	1	1	1	1	1	1	1	1	1
2	637598087	snp_2_637598087	.		A	C	0	1	0	1	1	0	0	1	1	99	1	1	1	1	0	1	1	1	1	2	0	1	1	0	1	1	1	1	0	1	0	2	1	1	1	1	0	1	1	2	0	1	1
2	637598224	snp_2_637598224	.		T	G	1	1	1	1	1	1	1	1	1	99	1	1	1	1	1	1	1	0	1	1	1	1	1	1	1	1	99	2	1	1	1	1	1	1	1	1	1	1	1	1	1	1	1
2	637598286	snp_2_637598286	.		C	T	1	1	1	1	1	1	1	1	1	99	1	1	1	1	1	1	1	1	1	1	1	1	1	1	1	1	99	2	1	1	1	1	1	1	1	1	1	1	1	1	1	1	1
2	637598296	snp_2_637598296	.		T	G	2	2	2	2	2	2	2	2	2	99	2	2	2	2	2	2	2	2	2	2	2	2	2	2	2	2	99	2	2	2	2	2	2	2	2	2	2	2	2	2	2	2	2
2	637598368	snp_2_637598368	.		C	A	1	1	1	1	1	1	1	1	1	99	1	1	1	1	1	1	1	1	1	1	1	1	1	1	1	1	1	2	1	1	1	1	1	1	1	1	1	1	1	1	1	1	1
2	637598456	snp_2_637598456	.		A	G	1	1	1	1	1	1	1	1	1	99	1	1	1	1	1	1	1	1	1	1	1	1	1	1	1	1	2	2	1	1	1	1	1	1	1	1	1	1	1	1	1	1	1
2	637598551	snp_2_637598551	.		C	T	2	2	2	2	2	2	2	2	2	2	2	2	2	2	2	2	2	2	2	2	2	2	2	2	2	2	99	2	2	2	2	2	2	2	2	2	2	2	2	2	2	2	2
2	637598576	snp_2_637598576	.		G	A	2	1	2	1	1	0	2	1	1	1	1	1	1	1	2	1	1	1	1	2	2	1	1	2	1	1	1	1	2	1	0	2	1	1	1	1	2	1	1	2	2	1	1
2	637598601	snp_2_637598601	.		C	A	2	1	2	1	1	0	2	1	1	1	1	1	1	1	2	1	1	1	1	2	2	1	1	2	1	1	1	1	2	1	0	2	1	1	1	1	2	1	1	2	2	1	1
2	637598616	snp_2_637598616	.		A	G	2	2	2	99	2	2	2	2	2	2	2	2	2	2	2	2	2	2	2	2	2	2	2	2	2	2	2	2	2	2	2	2	2	2	2	2	2	2	2	2	2	2	2
2	637598727	snp_2_637598727	.		C	T	2	1	2	1	1	0	2	1	1	99	1	1	1	1	2	1	1	1	1	2	2	99	1	2	1	1	1	0	2	1	0	2	1	1	1	1	2	1	1	2	2	1	1
2	637598799	snp_2_637598799	.		T	C	2	2	2	2	2	2	2	2	2	99	2	2	2	2	2	2	2	2	2	2	2	99	2	2	2	2	2	2	2	2	2	2	2	2	2	2	2	2	2	2	2	2	2
2	637598833	snp_2_637598833	.		G	T	2	1	2	99	1	0	2	1	99	99	1	1	1	1	2	1	1	1	1	2	99	99	1	2	1	1	1	1	0	1	0	2	1	1	1	1	2	1	1	2	2	1	1
2	637598850	snp_2_637598850	.		G	T	2	2	2	99	2	2	2	2	99	99	2	2	2	2	2	2	2	2	2	2	99	99	2	2	0	2	1	1	0	2	2	2	2	2	2	2	2	2	2	2	2	2	2
2	641447586	snp_2_641447586	HORVU2Hr1G090030		G	C	1	1	1	99	1	1	1	1	1	99	1	1	1	1	1	1	1	1	1	1	1	99	1	1	1	1	99	2	1	1	1	1	1	1	1	1	2	1	1	1	1	1	1
2	641447752	snp_2_641447752	HORVU2Hr1G090030		G	C	1	1	1	1	1	1	1	1	1	1	1	1	1	1	1	1	1	1	1	1	1	1	1	1	1	1	1	2	1	1	1	1	1	1	1	1	2	1	1	1	1	1	1
2	641447774	snp_2_641447774	HORVU2Hr1G090030		T	G	1	1	1	1	1	1	1	1	1	1	1	1	1	1	1	1	1	1	1	1	1	1	1	1	1	1	1	2	1	1	1	1	1	1	1	1	2	1	1	1	1	1	1
2	641447836	snp_2_641447836	HORVU2Hr1G090030		C	G	1	1	1	1	1	1	1	1	1	1	1	1	1	1	1	1	1	1	1	1	1	1	1	1	1	1	1	1	1	1	1	1	1	1	1	1	1	1	1	1	1	1	1
2	641447862	snp_2_641447862	HORVU2Hr1G090030		G	A	1	1	1	1	1	1	1	1	1	1	1	1	1	1	1	1	1	1	1	1	1	1	1	1	1	1	1	2	1	1	1	1	1	1	1	1	2	1	1	1	1	1	1
2	641447864	snp_2_641447864	HORVU2Hr1G090030		A	G	1	1	1	1	1	1	1	1	1	1	1	1	1	1	1	1	1	1	1	1	1	1	1	1	1	1	1	2	1	1	1	1	1	1	1	1	2	1	1	1	1	1	1
2	641447984	snp_2_641447984	HORVU2Hr1G090030		T	G	1	1	1	1	1	1	1	1	1	99	1	1	99	1	1	1	1	1	1	1	1	1	1	1	1	1	1	1	1	1	1	1	1	1	1	1	1	1	1	1	1	1	0
2	641454151	snp_2_641454151	HORVU2Hr1G090030		G	C	1	1	1	99	1	1	1	1	1	99	1	1	1	1	1	1	1	1	1	1	1	1	1	1	1	1	99	2	1	1	1	1	1	1	1	1	1	1	1	1	1	1	1
2	641454178	snp_2_641454178	HORVU2Hr1G090030		G	A	1	1	1	99	1	1	1	1	1	99	1	1	1	1	1	1	1	1	1	1	1	1	1	1	1	1	99	1	1	1	1	1	1	1	1	1	1	1	1	1	1	1	1
2	641454205	snp_2_641454205	HORVU2Hr1G090030		C	T	1	1	1	99	1	1	1	1	1	99	1	1	1	1	1	1	1	1	1	1	1	1	1	1	1	1	99	1	1	1	1	1	1	1	1	1	1	1	1	1	1	1	1
2	654906152	snp_2_654906152	.		T	C	0	0	0	0	1	0	0	0	1	0	99	99	1	0	0	0	0	0	0	1	1	0	0	1	0	1	1	0	1	0	1	1	1	0	0	1	1	0	0	1	0	0	1
2	654906217	snp_2_654906217	.		A	G	1	1	1	1	0	0	1	1	1	1	0	99	0	0	1	1	1	1	1	0	0	1	1	0	0	1	1	0	0	1	1	1	1	1	0	0	0	0	1	1	0	1	0
2	673607459	snp_2_673607459	.		T	C	0	1	1	1	1	0	1	1	1	1	0	99	1	0	0	0	1	1	1	1	1	1	0	0	1	0	1	0	1	1	0	0	0	0	0	0	0	0	0	0	0	0	0
2	673607508	snp_2_673607508	.		A	G	0	0	0	1	0	0	0	0	1	1	0	1	0	1	0	1	0	1	1	0	1	1	0	0	0	0	0	1	0	1	0	1	0	0	0	0	0	0	0	0	0	0	0
2	673614279	snp_2_673614279	.		T	C	0	1	0	99	0	1	0	1	1	99	1	2	1	1	1	2	0	0	1	1	0	0	1	0	1	99	1	0	0	0	0	1	1	0	1	1	0	1	0	1	0	1	1
2	673614285	snp_2_673614285	.		A	G	0	0	0	99	1	1	0	0	0	99	0	1	1	1	0	1	0	0	0	0	1	1	0	1	0	99	0	1	0	0	1	0	1	1	1	1	0	0	1	1	1	0	1
2	673848827	snp_2_673848827	HORVU2Hr1G096300	HvFD	A	T	2	2	2	2	2	2	2	2	2	99	2	2	2	2	2	2	2	2	2	2	2	2	2	2	2	2	2	2	2	2	2	2	2	2	2	2	2	2	2	2	2	2	2
2	673848855	snp_2_673848855	HORVU2Hr1G096300	HvFD	C	A	1	1	1	1	1	1	1	1	1	99	1	1	1	1	1	1	1	1	1	1	1	1	1	1	1	1	1	1	1	1	0	1	1	1	1	1	1	1	1	1	1	1	1
2	673848930	snp_2_673848930	HORVU2Hr1G096300	HvFD	G	C	1	2	2	2	2	2	2	1	1	99	1	2	2	1	2	2	2	2	1	2	2	2	1	0	0	2	1	1	2	2	1	1	1	1	1	1	2	2	1	1	2	2	0
2	673849438	snp_2_673849438	HORVU2Hr1G096300	HvFD	C	T	1	1	1	99	1	1	1	1	1	99	1	1	1	1	1	1	1	1	1	1	1	1	1	1	1	1	2	1	1	1	1	1	1	1	1	1	1	1	1	1	1	1	1
2	673850029	snp_2_673850029	HORVU2Hr1G096300	HvFD	G	A	1	2	2	2	2	2	2	1	1	99	1	2	2	1	2	2	2	2	1	2	2	2	1	0	0	2	1	1	2	2	1	1	1	1	1	1	2	2	1	1	2	2	0
2	673850033	snp_2_673850033	HORVU2Hr1G096300	HvFD	G	A	2	2	2	2	2	2	2	2	2	99	2	2	2	2	2	2	2	2	2	2	2	2	2	2	2	2	2	2	2	2	2	2	2	2	2	2	2	2	2	2	2	2	2
2	673850109	snp_2_673850109	HORVU2Hr1G096300	HvFD	A	G	2	2	2	2	2	2	2	2	2	99	2	2	2	2	2	2	2	2	2	2	2	2	2	2	2	2	2	2	2	2	2	2	2	2	2	2	2	2	2	2	2	2	2
2	673850122	snp_2_673850122	HORVU2Hr1G096300	HvFD	T	A	1	1	1	1	1	1	1	0	2	99	2	1	1	2	1	1	1	1	2	1	1	1	2	0	0	1	1	0	1	1	0	2	2	1	2	2	1	1	2	2	1	1	0
2	673850396	snp_2_673850396	HORVU2Hr1G096300	HvFD	C	G	1	1	1	1	1	1	1	0	2	1	2	1	1	2	1	1	1	1	2	1	1	1	2	0	0	1	1	0	1	1	0	2	2	1	2	2	1	1	2	2	1	1	0
2	673850579	snp_2_673850579	HORVU2Hr1G096300	HvFD	G	A	1	2	2	2	2	2	2	1	1	99	1	0	2	1	2	2	2	2	1	2	2	2	1	0	0	2	1	1	2	2	1	1	1	1	1	1	2	2	1	1	2	2	0
2	673850867	snp_2_673850867	HORVU2Hr1G096300	HvFD	G	A	1	1	1	99	1	1	1	1	1	99	1	1	1	1	1	1	1	1	1	1	1	1	1	1	1	1	2	1	1	1	1	1	1	1	1	1	1	1	1	1	1	1	1
2	673851092	snp_2_673851092	HORVU2Hr1G096300	HvFD	G	A	2	1	1	1	1	1	1	1	1	1	1	1	1	1	1	1	1	1	1	1	1	1	1	1	1	1	1	1	1	1	0	1	1	2	1	1	1	1	1	1	1	1	1
2	673851266	snp_2_673851266	HORVU2Hr1G096300	HvFD	G	A	1	1	1	1	1	1	1	1	1	99	1	1	1	1	1	1	1	1	1	1	1	1	1	1	1	1	2	1	1	1	1	1	1	1	1	1	1	1	1	1	1	1	1
2	673851856	snp_2_673851856	HORVU2Hr1G096300	HvFD	A	G	1	2	2	99	2	2	2	1	1	0	1	2	2	1	2	2	2	2	0	2	2	2	1	0	2	2	0	1	2	2	0	1	1	1	1	1	2	2	1	1	2	2	0
2	673851938	snp_2_673851938	HORVU2Hr1G096300	HvFD	T	C	1	2	2	2	2	2	2	1	1	0	1	2	2	1	2	2	2	2	1	2	2	2	1	0	0	2	0	0	2	2	0	1	1	1	1	1	2	2	1	1	2	2	0
2	673851994	snp_2_673851994	HORVU2Hr1G096300	HvFD	G	A	1	1	1	1	1	1	1	1	1	1	1	1	1	1	1	1	1	1	1	1	1	1	1	1	1	1	0	1	1	1	1	1	1	1	1	1	1	1	1	1	1	1	1
2	673852041	snp_2_673852041	HORVU2Hr1G096300	HvFD	A	G	1	1	1	1	1	1	1	1	1	1	1	1	1	1	1	1	1	1	1	1	1	1	1	1	1	1	0	1	1	1	1	1	1	1	1	1	1	1	1	1	1	1	1
2	673852211	snp_2_673852211	HORVU2Hr1G096300	HvFD	T	C	1	1	1	1	1	1	1	1	1	1	1	1	1	1	1	1	1	1	1	1	1	1	1	1	1	1	2	1	1	1	1	1	1	1	1	1	1	1	1	1	1	1	1
2	673852391	snp_2_673852391	HORVU2Hr1G096300	HvFD	T	A	2	1	1	1	1	1	1	2	2	2	2	1	1	2	1	0	1	1	2	1	1	1	2	0	0	1	1	0	1	1	0	2	2	2	2	2	1	1	2	2	1	1	0
2	673852392	snp_2_673852392	HORVU2Hr1G096300	HvFD	C	T	2	1	1	1	1	1	1	2	2	2	2	1	1	2	1	0	1	1	2	1	1	1	2	0	0	1	1	0	1	1	0	2	2	2	2	2	1	1	2	2	1	1	0
2	673852497	snp_2_673852497	HORVU2Hr1G096300	HvFD	T	C	2	2	2	2	2	2	2	2	2	99	2	2	2	2	2	2	2	2	2	2	2	2	2	2	2	2	2	2	2	2	2	2	2	2	2	2	2	2	2	2	2	2	2
2	673852668	snp_2_673852668	HORVU2Hr1G096300	HvFD	G	T	1	2	2	99	2	2	2	1	1	1	1	2	2	1	2	2	2	2	1	2	2	99	1	0	0	2	1	1	2	2	1	1	1	1	1	1	2	2	1	1	2	2	0
2	673852868	snp_2_673852868	HORVU2Hr1G096300	HvFD	T	C	1	2	2	2	2	2	2	1	99	99	1	2	2	1	2	2	2	2	1	2	2	2	1	0	0	2	2	99	2	2	0	1	1	1	1	1	2	2	1	1	2	2	0
2	673852990	snp_2_673852990	HORVU2Hr1G096300	HvFD	G	A	1	2	2	2	2	2	2	0	1	99	1	2	2	1	2	2	2	2	1	2	2	2	1	0	0	2	1	1	2	2	1	1	1	1	1	1	2	2	0	1	2	2	0
2	673853041	snp_2_673853041	HORVU2Hr1G096300	HvFD	G	A	2	2	2	2	2	2	2	2	2	99	2	2	2	2	2	2	2	2	2	2	2	2	2	2	2	2	99	2	2	2	2	2	2	2	2	2	2	2	2	2	2	2	2
2	673853220	snp_2_673853220	HORVU2Hr1G096300	HvFD	G	A	1	2	2	99	2	2	2	0	1	99	1	2	2	1	2	99	2	2	1	2	2	2	1	0	0	2	2	0	2	2	0	1	1	1	1	1	2	2	0	1	2	2	0
2	673853265	snp_2_673853265	HORVU2Hr1G096300	HvFD	C	T	1	2	2	99	2	2	2	0	99	99	1	2	2	1	2	99	2	2	1	2	2	2	1	0	0	2	1	1	2	2	1	1	1	1	1	1	2	2	1	1	2	2	0
2	673853271	snp_2_673853271	HORVU2Hr1G096300	HvFD	T	G	2	2	2	99	2	2	2	2	99	99	2	2	2	2	2	99	2	2	2	2	2	2	2	2	2	2	2	2	2	2	2	2	2	2	2	2	2	2	2	2	2	2	2
2	673853304	snp_2_673853304	HORVU2Hr1G096300	HvFD	G	A	1	1	1	99	1	1	1	1	99	99	1	1	1	1	1	99	1	1	1	1	1	1	1	1	1	1	1	1	1	1	0	1	1	1	1	1	1	1	1	1	1	1	1
2	682864200	snp_2_682864200	.		C	T	0	0	0	99	0	0	0	0	0	99	0	99	1	0	1	99	0	0	99	0	1	1	0	0	0	0	0	0	1	0	1	2	1	1	0	0	0	0	0	1	1	0	0
2	685785995	snp_2_685785995	HORVU2Hr1G098930	HvAGL32	G	C	2	2	2	2	2	2	2	2	2	99	2	2	2	2	2	2	2	2	2	2	2	2	2	2	0	1	2	2	1	2	2	2	2	2	2	2	1	2	2	2	2	2	2
2	685786019	snp_2_685786019	HORVU2Hr1G098930	HvAGL32	C	G	1	1	1	2	2	1	1	1	2	99	2	2	1	2	2	2	1	1	1	2	1	0	1	0	0	1	1	2	1	1	0	1	1	1	1	2	1	2	2	2	1	2	1
2	685786022	snp_2_685786022	HORVU2Hr1G098930	HvAGL32	G	A	1	1	1	2	2	1	1	1	2	99	2	2	1	2	2	2	1	1	1	2	1	0	1	0	0	1	1	2	1	1	0	1	1	1	1	2	1	2	2	2	1	2	1
2	685786028	snp_2_685786028	HORVU2Hr1G098930	HvAGL32	C	T	1	1	1	1	1	1	1	1	1	99	1	1	1	1	1	1	1	1	1	1	1	1	1	1	1	1	1	1	1	1	1	1	1	1	1	1	1	1	1	1	1	1	1
2	685786128	snp_2_685786128	HORVU2Hr1G098930	HvAGL32	C	T	1	1	1	1	1	1	1	1	1	99	1	1	1	1	1	1	1	1	1	1	1	1	1	1	1	1	1	1	1	1	1	1	1	1	1	1	1	1	1	1	1	1	1
2	685786131	snp_2_685786131	HORVU2Hr1G098930	HvAGL32	G	A	2	2	2	2	2	2	2	2	2	99	2	2	2	2	2	2	2	2	2	2	2	2	2	2	0	1	2	2	1	2	2	2	2	2	2	2	1	2	2	2	2	2	2
2	685786168	snp_2_685786168	HORVU2Hr1G098930	HvAGL32	T	C	1	1	1	1	1	1	1	1	1	1	1	0	2	1	1	1	1	1	2	1	1	1	1	1	1	1	1	1	1	0	1	1	1	1	2	1	1	1	1	1	2	1	0
2	685786362	snp_2_685786362	HORVU2Hr1G098930	HvAGL32	C	T	1	1	1	1	1	1	1	1	1	99	1	1	1	1	1	1	1	1	1	1	1	1	1	1	1	1	1	1	1	1	1	1	1	1	1	1	1	1	1	1	1	1	1
2	685786543	snp_2_685786543	HORVU2Hr1G098930	HvAGL32	G	T	1	1	1	1	1	1	1	1	1	99	1	1	1	1	1	1	1	1	1	1	1	1	1	1	1	1	1	1	1	1	1	2	2	1	1	1	1	1	1	1	1	1	0
2	685786738	snp_2_685786738	HORVU2Hr1G098930	HvAGL32	T	G	2	2	2	99	1	2	2	2	1	1	1	1	1	1	1	1	2	2	1	1	2	0	2	0	1	1	2	0	1	0	0	2	2	2	1	1	1	1	1	1	1	1	0
2	685786742	snp_2_685786742	HORVU2Hr1G098930	HvAGL32	T	C	2	2	2	99	1	2	2	2	1	1	1	1	1	1	1	1	2	2	1	1	2	0	2	0	1	1	2	0	1	0	0	2	2	2	1	1	1	1	1	1	1	1	0
2	685786791	snp_2_685786791	HORVU2Hr1G098930	HvAGL32	A	C	2	2	2	99	1	2	2	2	1	1	1	1	1	1	1	1	2	2	1	1	2	0	1	0	1	1	1	1	1	0	0	2	2	1	1	1	1	1	1	1	1	1	0
2	685786833	snp_2_685786833	HORVU2Hr1G098930	HvAGL32	G	A	1	1	1	1	1	1	1	1	1	1	1	1	1	1	1	1	1	1	1	1	1	1	1	1	1	1	1	1	1	1	1	1	1	1	1	1	1	1	1	1	1	1	1
2	685787023	snp_2_685787023	HORVU2Hr1G098930	HvAGL32	C	T	1	1	1	1	1	1	1	1	1	1	1	1	1	1	1	1	1	1	1	1	1	1	1	1	1	1	1	1	1	1	1	1	1	1	1	1	1	1	1	1	1	1	1
2	685787094	snp_2_685787094	HORVU2Hr1G098930	HvAGL32	A	T	1	1	1	1	1	1	1	1	1	99	1	1	1	1	1	1	1	1	1	1	1	1	1	1	1	1	1	1	1	1	1	1	1	1	1	1	1	1	1	1	1	1	1
2	685787135	snp_2_685787135	HORVU2Hr1G098930	HvAGL32	G	T	1	1	1	1	1	1	1	1	1	99	1	1	1	1	1	1	1	1	1	1	1	1	2	1	1	1	0	1	1	1	1	1	1	2	1	1	1	1	1	1	1	1	1
2	685787159	snp_2_685787159	HORVU2Hr1G098930	HvAGL32	T	G	2	2	2	2	2	2	2	2	2	99	2	2	2	2	2	2	2	2	2	2	2	2	2	2	0	1	2	2	1	2	2	2	2	2	2	2	1	2	2	2	2	2	2
2	685787231	snp_2_685787231	HORVU2Hr1G098930	HvAGL32	A	C	2	2	2	99	1	2	2	2	1	99	1	1	2	1	1	1	2	2	2	1	2	0	2	0	1	1	2	0	1	2	0	2	2	2	2	1	1	1	1	1	2	1	2
2	685787262	snp_2_685787262	HORVU2Hr1G098930	HvAGL32	G	A	1	1	1	99	1	1	1	1	1	99	1	1	1	1	1	1	1	1	1	1	1	1	1	1	1	1	1	1	1	1	1	2	2	1	1	1	1	1	1	1	1	1	0
2	685787438	snp_2_685787438	HORVU2Hr1G098930	HvAGL32	A	C	2	2	2	99	1	2	2	2	1	99	1	1	1	1	1	1	2	2	1	1	2	2	2	0	1	1	2	0	1	0	0	2	2	2	1	1	1	1	1	1	1	1	0
2	685787511	snp_2_685787511	HORVU2Hr1G098930	HvAGL32	G	A	1	1	1	99	1	1	1	1	1	99	1	0	2	1	1	1	1	1	2	1	1	1	1	1	1	1	1	0	1	0	1	1	1	1	2	1	1	1	1	1	2	1	0
2	685787522	snp_2_685787522	HORVU2Hr1G098930	HvAGL32	A	G	1	1	1	99	1	1	1	1	1	99	1	1	1	1	1	1	1	1	1	1	1	1	2	1	1	1	2	1	1	1	1	1	1	2	1	1	1	1	1	1	1	1	1
2	685787523	snp_2_685787523	HORVU2Hr1G098930	HvAGL32	A	G	1	1	1	99	1	1	1	1	1	99	1	1	2	1	1	1	1	1	2	1	1	1	1	1	1	1	1	0	1	0	1	1	1	1	2	1	1	1	1	1	2	1	0
2	685787525	snp_2_685787525	HORVU2Hr1G098930	HvAGL32	C	A	1	1	1	99	1	1	1	1	1	99	1	1	2	1	1	1	1	1	2	1	1	1	1	1	1	1	1	0	1	0	1	1	1	1	2	1	1	1	1	1	2	1	0
2	685787559	snp_2_685787559	HORVU2Hr1G098930	HvAGL32	C	T	1	1	1	99	1	1	1	1	0	99	1	1	2	1	1	1	1	1	2	1	1	1	1	1	1	1	1	0	1	0	1	1	1	1	2	1	1	1	1	1	2	1	0
2	685787660	snp_2_685787660	HORVU2Hr1G098930	HvAGL32	A	G	1	1	1	1	1	1	1	1	1	99	1	1	1	1	1	1	1	1	1	1	1	1	2	1	1	1	2	1	1	1	1	1	1	2	1	1	1	1	1	1	1	1	1
2	685787673	snp_2_685787673	HORVU2Hr1G098930	HvAGL32	A	G	2	2	2	1	1	2	2	2	0	99	1	1	2	1	1	1	2	2	2	1	2	0	2	0	1	1	2	0	1	2	0	2	2	2	2	1	1	1	1	1	2	1	2
2	685787866	snp_2_685787866	HORVU2Hr1G098930	HvAGL32	T	G	1	1	1	1	1	1	1	1	1	1	1	1	1	1	1	1	1	1	1	1	1	1	2	1	1	1	2	1	1	1	1	1	1	2	1	1	1	1	1	1	1	1	1
2	685787927	snp_2_685787927	HORVU2Hr1G098930	HvAGL32	C	T	1	1	1	1	1	1	1	1	1	99	1	1	1	1	1	1	1	1	1	1	1	1	2	1	1	1	2	1	1	1	1	1	1	2	1	1	1	1	1	1	1	1	1
2	685788000	snp_2_685788000	HORVU2Hr1G098930	HvAGL32	T	C	2	2	2	1	1	2	2	2	1	99	1	1	2	1	1	1	2	2	2	1	2	0	2	0	1	1	99	0	1	2	0	2	2	2	2	1	1	1	1	1	2	1	2
2	685788009	snp_2_685788009	HORVU2Hr1G098930	HvAGL32	C	G	2	2	2	1	1	2	2	2	1	99	1	1	2	1	1	1	2	2	2	1	2	0	2	0	1	1	99	0	1	2	0	2	2	2	2	1	1	1	1	1	2	1	2
2	685788043	snp_2_685788043	HORVU2Hr1G098930	HvAGL32	G	A	1	1	1	1	1	1	1	1	1	99	1	1	99	1	1	1	1	1	2	1	1	1	2	1	1	1	99	1	1	1	1	1	1	99	2	1	1	1	1	1	2	1	1
2	685788060	snp_2_685788060	HORVU2Hr1G098930	HvAGL32	C	A	2	2	2	1	1	2	2	2	1	99	1	1	2	1	1	1	2	2	2	1	2	0	2	0	1	1	2	0	1	2	0	2	2	2	2	1	1	1	1	1	2	1	2
2	685788100	snp_2_685788100	HORVU2Hr1G098930	HvAGL32	C	T	2	2	2	1	1	2	2	0	1	99	1	1	2	1	1	1	2	2	2	1	2	0	2	0	1	1	2	0	1	2	0	2	2	2	2	1	1	1	1	1	2	1	2
2	685788109	snp_2_685788109	HORVU2Hr1G098930	HvAGL32	G	A	2	2	2	1	1	2	2	0	1	99	1	1	2	1	1	1	2	2	2	1	2	0	2	0	1	1	2	0	1	2	0	2	2	2	2	1	1	1	1	1	2	1	2
2	685788117	snp_2_685788117	HORVU2Hr1G098930	HvAGL32	G	A	2	2	2	1	1	2	2	0	1	99	1	1	1	1	1	1	2	2	1	1	2	2	1	0	1	1	1	1	1	0	0	1	1	1	1	1	1	1	1	1	1	1	1
2	685788129	snp_2_685788129	HORVU2Hr1G098930	HvAGL32	G	T	1	1	1	1	1	1	1	1	1	99	1	1	1	1	1	1	1	1	1	1	1	1	1	1	1	1	1	1	1	1	1	1	1	1	1	1	1	1	1	1	1	1	1
2	685788199	snp_2_685788199	HORVU2Hr1G098930	HvAGL32	T	A	1	1	1	1	1	1	1	1	1	99	1	1	1	1	1	1	1	1	1	1	1	1	2	1	1	1	2	1	1	1	1	1	1	2	1	1	1	1	1	1	1	1	1
2	685788252	snp_2_685788252	HORVU2Hr1G098930	HvAGL32	G	A	1	1	1	1	1	1	1	1	1	99	1	1	1	1	1	1	1	1	1	1	1	1	2	1	1	1	2	0	1	1	1	1	1	2	1	1	1	1	1	1	1	1	1
2	685788267	snp_2_685788267	HORVU2Hr1G098930	HvAGL32	G	A	1	1	1	1	1	1	1	1	1	99	1	1	1	1	1	1	1	1	1	1	1	1	2	1	1	1	2	0	1	1	1	1	1	2	1	1	1	1	1	1	1	1	1
2	685788484	snp_2_685788484	HORVU2Hr1G098930	HvAGL32	T	C	2	2	2	1	1	2	2	0	1	1	1	1	1	1	1	1	2	2	1	1	2	2	1	0	1	1	1	1	1	0	0	2	2	1	1	1	1	1	1	1	1	1	0
2	685788514	snp_2_685788514	HORVU2Hr1G098930	HvAGL32	G	C	2	2	2	1	1	2	2	2	1	1	1	1	1	1	1	1	2	2	1	1	0	2	1	0	1	1	1	1	1	0	0	2	2	1	1	1	1	1	1	1	1	1	0
2	685788553	snp_2_685788553	HORVU2Hr1G098930	HvAGL32	C	T	1	1	1	1	1	1	1	1	1	1	1	1	2	1	1	1	1	1	2	1	1	1	1	1	1	1	0	1	1	0	1	1	1	1	2	1	1	1	1	1	2	1	0
2	685788689	snp_2_685788689	HORVU2Hr1G098930	HvAGL32	T	G	2	2	2	1	1	2	2	0	1	99	1	1	1	1	1	1	2	2	1	1	0	0	1	0	1	1	1	1	1	0	0	2	2	1	1	1	1	1	1	1	1	1	0
2	685788746	snp_2_685788746	HORVU2Hr1G098930	HvAGL32	A	G	1	1	1	2	2	1	1	0	0	99	2	2	1	2	2	0	1	1	1	2	1	1	1	0	0	1	1	0	1	1	0	1	1	1	1	2	1	2	2	2	1	2	1
2	685788836	snp_2_685788836	HORVU2Hr1G098930	HvAGL32	C	G	2	2	2	1	1	2	2	0	1	99	1	1	1	1	1	1	2	2	1	1	2	0	1	0	1	1	1	1	1	0	0	2	2	1	1	1	1	1	1	1	1	1	0
2	685788846	snp_2_685788846	HORVU2Hr1G098930	HvAGL32	C	G	1	1	1	2	2	1	1	0	0	99	2	2	1	2	2	2	1	1	1	2	1	0	1	0	0	1	1	0	1	1	0	1	1	1	1	2	1	2	2	2	1	2	1
2	685788858	snp_2_685788858	HORVU2Hr1G098930	HvAGL32	A	G	1	1	1	1	1	1	1	1	1	99	1	1	1	1	1	1	1	1	1	1	1	1	2	1	1	1	2	1	1	1	1	1	1	2	1	1	1	1	1	1	1	1	1
2	697166455	snp_2_697166455	HORVU2Hr1G102590	HvLFY1	T	C	2	1	1	99	1	1	1	1	1	99	1	1	1	1	1	1	1	1	1	1	1	1	2	0	0	1	1	1	1	1	1	1	1	2	1	1	1	1	1	1	1	1	1
2	697166570	snp_2_697166570	HORVU2Hr1G102590	HvLFY1	A	T	2	1	1	99	1	1	1	1	0	99	2	1	1	2	1	1	1	1	1	1	1	1	2	0	0	1	1	2	1	1	1	1	2	2	2	1	1	0	2	2	1	1	1
2	697166599	snp_2_697166599	HORVU2Hr1G102590	HvLFY1	C	A	1	1	1	2	1	1	1	1	0	99	2	1	1	2	1	1	1	1	1	1	1	1	1	1	1	1	1	2	1	1	1	1	2	1	2	1	1	0	2	2	1	1	1
2	697166608	snp_2_697166608	HORVU2Hr1G102590	HvLFY1	T	G	1	1	1	2	1	1	1	1	2	99	2	1	1	2	1	1	1	1	1	1	1	1	1	1	1	1	1	2	1	1	1	1	2	1	2	1	1	0	2	2	1	1	1
2	697166624	snp_2_697166624	HORVU2Hr1G102590	HvLFY1	T	C	1	1	1	1	1	1	1	1	1	99	1	1	1	1	1	1	1	1	1	1	1	1	1	1	1	1	1	1	1	1	1	1	1	1	1	1	1	1	1	1	1	1	1
2	697166638	snp_2_697166638	HORVU2Hr1G102590	HvLFY1	C	A	1	1	1	1	1	1	1	1	1	99	1	1	1	1	1	1	1	1	1	1	1	1	1	1	1	1	1	1	1	1	1	1	1	1	1	1	1	1	1	1	1	1	1
2	697166664	snp_2_697166664	HORVU2Hr1G102590	HvLFY1	A	G	2	1	1	1	1	1	1	1	1	99	1	1	1	1	1	1	1	1	1	1	1	1	2	0	0	1	1	1	1	1	1	1	1	2	1	1	1	1	1	1	1	1	1
2	697166690	snp_2_697166690	HORVU2Hr1G102590	HvLFY1	G	A	1	1	1	1	1	1	1	1	1	99	1	1	1	1	1	1	1	1	1	1	1	1	1	1	1	1	1	1	1	1	1	1	1	1	1	1	1	1	1	1	1	1	1
2	697166693	snp_2_697166693	HORVU2Hr1G102590	HvLFY1	A	G	1	1	1	1	1	1	1	1	1	99	1	1	1	1	1	1	1	1	1	1	1	1	1	1	1	1	1	1	1	1	1	1	1	1	1	1	1	1	1	1	1	1	1
2	697166696	snp_2_697166696	HORVU2Hr1G102590	HvLFY1	C	T	2	1	1	2	1	1	1	1	0	99	2	1	1	2	1	1	1	1	1	1	1	1	2	0	0	1	1	2	1	1	1	1	2	2	2	1	1	0	2	2	1	1	1
2	697166699	snp_2_697166699	HORVU2Hr1G102590	HvLFY1	G	A	2	1	1	1	1	1	1	1	1	99	1	1	1	1	1	1	1	1	1	1	1	1	2	0	0	1	1	1	1	1	1	1	1	2	1	1	1	1	1	1	1	1	1
2	697166718	snp_2_697166718	HORVU2Hr1G102590	HvLFY1	G	C	2	1	1	1	1	1	1	1	1	99	1	1	1	1	1	1	1	1	1	1	1	1	2	0	0	1	1	1	1	1	1	1	1	2	1	1	1	1	1	1	1	1	1
2	697166725	snp_2_697166725	HORVU2Hr1G102590	HvLFY1	T	C	1	1	1	1	1	1	1	1	1	99	1	1	1	1	1	1	1	1	1	1	1	1	1	1	1	1	1	1	1	1	1	1	1	1	1	1	1	1	1	1	1	1	1
2	697166838	snp_2_697166838	HORVU2Hr1G102590	HvLFY1	C	T	1	1	1	1	1	1	1	1	1	99	1	1	1	1	1	1	1	1	1	1	1	1	1	1	1	1	1	1	1	1	1	1	1	1	1	1	1	1	1	1	1	1	1
2	697166856	snp_2_697166856	HORVU2Hr1G102590	HvLFY1	G	A	2	1	1	1	1	1	1	1	1	99	1	1	1	1	1	1	1	1	1	1	1	1	2	0	0	1	1	1	1	1	1	1	1	2	1	1	1	1	1	1	1	1	1
2	697166859	snp_2_697166859	HORVU2Hr1G102590	HvLFY1	G	A	1	1	1	1	1	1	1	1	0	99	2	1	1	2	1	1	1	1	1	1	1	1	1	1	1	1	1	2	1	1	1	1	2	1	2	1	1	0	2	2	1	1	1
2	697166867	snp_2_697166867	HORVU2Hr1G102590	HvLFY1	G	A	1	1	1	1	1	1	1	1	0	99	2	1	1	2	1	1	1	1	1	1	1	1	1	1	1	1	1	2	1	1	1	1	2	1	2	1	1	0	2	2	1	1	1
2	697166895	snp_2_697166895	HORVU2Hr1G102590	HvLFY1	A	C	1	1	1	99	1	1	1	1	1	99	1	1	1	1	1	1	1	1	1	1	1	1	1	1	1	1	1	1	1	1	1	1	1	1	1	1	1	1	1	1	1	1	1
2	697166923	snp_2_697166923	HORVU2Hr1G102590	HvLFY1	G	A	1	1	1	99	1	1	1	1	1	99	1	1	1	1	1	1	1	1	1	1	1	1	1	1	1	1	1	1	1	1	1	1	1	1	1	1	1	1	1	1	1	1	1
2	697166987	snp_2_697166987	HORVU2Hr1G102590	HvLFY1	A	G	1	1	1	1	1	1	1	1	1	99	1	1	1	1	1	1	1	1	1	1	1	1	1	1	1	1	1	1	1	1	1	1	1	1	1	1	1	1	1	1	1	1	1
2	697166992	snp_2_697166992	HORVU2Hr1G102590	HvLFY1	T	A	1	1	1	1	1	1	1	1	1	99	1	1	1	1	1	1	1	1	1	1	1	1	1	1	1	1	1	1	1	1	1	1	1	1	1	1	1	1	1	1	1	1	1
2	697167013	snp_2_697167013	HORVU2Hr1G102590	HvLFY1	T	C	2	1	1	2	1	1	1	1	2	2	2	1	1	2	1	1	1	1	1	1	1	1	2	0	0	1	1	2	1	1	1	1	2	2	2	1	1	0	2	2	1	1	1
2	697167021	snp_2_697167021	HORVU2Hr1G102590	HvLFY1	G	A	1	1	1	1	1	1	1	1	1	1	1	1	1	1	1	1	1	1	1	1	1	1	1	1	1	1	1	1	1	1	1	1	1	1	1	1	1	1	1	1	1	1	1
2	697167052	snp_2_697167052	HORVU2Hr1G102590	HvLFY1	T	C	2	1	1	2	1	1	1	1	2	2	2	1	1	2	1	1	1	1	1	1	1	1	2	0	0	1	1	2	1	1	1	1	2	2	2	1	1	0	2	2	1	1	1
2	697167058	snp_2_697167058	HORVU2Hr1G102590	HvLFY1	T	C	1	1	1	2	1	1	1	1	2	2	2	1	1	2	1	1	1	1	1	1	1	1	1	1	1	1	1	2	1	1	1	1	2	1	2	1	1	0	2	2	1	1	1
2	697167078	snp_2_697167078	HORVU2Hr1G102590	HvLFY1	A	T	1	2	1	1	1	1	1	1	1	1	1	1	1	1	1	1	1	1	1	1	1	1	1	0	1	1	1	1	1	0	0	1	1	1	1	1	1	1	1	1	1	1	1
2	697167132	snp_2_697167132	HORVU2Hr1G102590	HvLFY1	G	A	2	1	1	1	1	1	1	1	1	1	1	1	1	1	1	1	1	1	1	1	99	1	2	1	0	1	1	1	1	1	1	1	1	2	1	1	1	1	1	1	1	1	1
2	697167141	snp_2_697167141	HORVU2Hr1G102590	HvLFY1	A	T	2	2	1	99	1	1	1	1	2	2	2	1	1	2	1	1	1	1	1	1	1	1	99	2	0	1	1	2	1	0	0	1	2	2	2	1	1	0	2	2	1	1	1
2	697167200	snp_2_697167200	HORVU2Hr1G102590	HvLFY1	G	C	2	1	1	1	1	1	1	1	1	99	1	1	1	1	1	1	1	1	1	1	1	1	0	1	1	1	1	1	1	1	1	1	1	2	1	1	1	1	1	1	1	1	1
2	697167234	snp_2_697167234	HORVU2Hr1G102590	HvLFY1	G	A	2	1	1	1	1	1	1	1	1	1	1	1	1	1	1	1	1	1	1	1	1	1	0	1	0	1	1	1	1	1	1	1	1	2	1	1	1	1	1	1	1	1	1
2	697167304	snp_2_697167304	HORVU2Hr1G102590	HvLFY1	T	C	2	1	0	0	1	1	1	1	2	2	2	1	1	2	1	1	1	1	1	1	1	1	0	1	0	1	1	2	1	1	1	1	2	2	2	1	1	0	2	2	1	1	1
2	697167367	snp_2_697167367	HORVU2Hr1G102590	HvLFY1	C	G	2	1	1	0	1	1	1	1	2	99	2	1	1	2	1	1	1	1	1	1	1	1	0	0	0	1	1	2	1	1	1	1	2	2	2	1	1	0	2	2	1	1	1
2	697167376	snp_2_697167376	HORVU2Hr1G102590	HvLFY1	T	C	1	1	1	0	1	1	1	1	2	99	2	1	1	2	1	1	1	1	1	1	1	1	1	1	1	1	1	2	1	1	1	1	2	1	2	1	1	0	2	2	1	1	1
2	697167457	snp_2_697167457	HORVU2Hr1G102590	HvLFY1	T	C	2	1	1	2	1	1	1	1	2	2	2	1	1	2	1	1	1	1	1	1	1	1	2	1	0	1	1	2	1	1	1	1	2	2	2	1	1	0	2	2	1	1	1
2	697167465	snp_2_697167465	HORVU2Hr1G102590	HvLFY1	C	T	1	1	1	2	1	1	1	1	2	2	2	1	1	2	1	1	1	1	1	1	1	1	1	1	1	1	1	2	1	1	1	1	2	1	2	1	1	0	2	2	1	1	1
2	697167475	snp_2_697167475	HORVU2Hr1G102590	HvLFY1	C	T	1	1	1	1	1	1	1	1	2	2	2	1	1	2	1	1	1	1	1	1	1	1	1	1	1	1	1	2	1	1	1	1	2	1	2	1	1	0	2	2	1	1	1
2	697167493	snp_2_697167493	HORVU2Hr1G102590	HvLFY1	A	G	2	1	1	1	1	1	1	1	1	1	1	1	1	1	1	1	1	1	1	1	1	1	2	1	0	1	1	1	1	1	1	1	1	2	1	1	1	1	1	1	1	1	1
2	697167497	snp_2_697167497	HORVU2Hr1G102590	HvLFY1	C	A	2	1	1	1	1	1	1	1	1	1	1	1	1	1	1	1	1	1	1	1	1	1	2	1	0	1	1	1	1	1	1	1	1	2	1	1	1	1	1	1	1	1	1
2	697167550	snp_2_697167550	HORVU2Hr1G102590	HvLFY1	A	G	1	1	1	1	1	1	1	1	1	1	1	1	1	1	1	1	1	1	1	1	1	1	1	1	1	1	1	1	1	1	1	1	1	1	1	1	1	1	1	1	1	1	1
2	697167554	snp_2_697167554	HORVU2Hr1G102590	HvLFY1	T	C	2	1	1	0	1	1	1	1	2	99	2	1	1	2	1	1	1	1	1	1	1	1	2	0	0	1	1	2	1	1	1	1	2	2	2	1	1	0	2	2	1	1	1
2	697167585	snp_2_697167585	HORVU2Hr1G102590	HvLFY1	G	A	1	1	1	1	1	1	1	1	1	99	1	1	1	1	1	1	1	1	1	1	1	1	1	1	1	1	1	1	1	1	1	1	1	1	1	1	1	1	1	1	1	1	1
2	697167608	snp_2_697167608	HORVU2Hr1G102590	HvLFY1	T	C	2	1	1	1	1	1	1	1	1	99	1	1	1	1	1	1	1	1	1	1	1	1	2	0	0	1	1	1	1	1	1	1	1	2	1	1	1	1	1	1	1	1	1
2	697167609	snp_2_697167609	HORVU2Hr1G102590	HvLFY1	T	C	1	1	1	1	1	1	1	1	1	99	1	1	1	1	1	1	1	1	1	1	1	1	1	1	1	1	1	1	1	1	1	1	1	1	1	1	1	1	1	1	1	1	1
2	697167619	snp_2_697167619	HORVU2Hr1G102590	HvLFY1	G	C	2	1	1	1	1	1	1	1	1	99	1	1	1	1	1	1	1	1	1	1	1	1	2	0	0	1	1	1	1	1	1	1	1	2	1	1	1	1	1	1	1	1	1
2	697167620	snp_2_697167620	HORVU2Hr1G102590	HvLFY1	C	T	2	1	1	1	1	1	1	1	1	99	1	1	1	1	1	1	1	1	1	1	1	1	2	0	0	1	1	1	1	1	1	1	1	2	1	1	1	1	1	1	1	1	1
2	697167697	snp_2_697167697	HORVU2Hr1G102590	HvLFY1	G	T	1	1	1	0	1	1	1	1	2	99	2	1	1	2	1	1	1	1	1	1	1	1	1	1	1	1	1	2	1	1	1	1	2	1	2	1	1	0	2	2	1	1	1
2	697167746	snp_2_697167746	HORVU2Hr1G102590	HvLFY1	T	G	2	1	1	0	1	1	1	1	2	2	2	1	1	2	1	1	1	1	1	1	1	1	0	0	0	1	1	2	1	1	1	1	2	2	2	1	1	0	2	2	1	1	1
2	697167810	snp_2_697167810	HORVU2Hr1G102590	HvLFY1	G	A	1	1	1	1	1	1	1	1	1	1	1	1	1	1	1	1	1	1	1	1	1	1	1	1	1	1	1	1	1	1	1	1	1	1	1	1	1	1	1	1	1	1	1
2	697167938	snp_2_697167938	HORVU2Hr1G102590	HvLFY1	G	A	1	1	1	2	1	1	1	1	2	2	2	1	1	2	1	1	1	1	2	1	1	1	1	1	0	2	1	0	1	1	1	1	2	1	2	1	1	0	2	2	1	1	1
2	697167979	snp_2_697167979	HORVU2Hr1G102590	HvLFY1	G	A	1	1	1	0	1	1	1	1	2	2	2	1	1	2	1	1	1	1	2	1	1	1	1	1	0	2	1	0	1	1	1	1	2	1	2	1	1	0	2	2	1	1	1
2	697168237	snp_2_697168237	HORVU2Hr1G102590	HvLFY1	T	C	2	2	1	1	1	1	1	1	2	2	2	1	1	2	1	1	1	1	2	1	1	1	2	2	2	99	1	2	1	0	0	1	2	2	2	1	1	0	2	2	1	1	1
2	697168308	snp_2_697168308	HORVU2Hr1G102590	HvLFY1	C	T	1	1	1	1	1	1	1	1	1	1	1	1	1	1	1	1	1	1	1	1	1	1	1	1	1	1	1	1	1	1	1	1	1	1	1	1	1	1	1	1	1	1	1
2	697168335	snp_2_697168335	HORVU2Hr1G102590	HvLFY1	C	G	1	1	1	1	1	1	1	1	1	1	1	1	1	1	1	1	1	1	1	1	1	1	1	1	1	1	1	1	1	1	1	1	1	1	1	1	1	1	1	1	1	1	1
2	697168336	snp_2_697168336	HORVU2Hr1G102590	HvLFY1	C	T	2	1	1	1	1	1	1	1	1	1	1	1	1	1	1	1	1	1	1	1	1	1	2	0	2	1	1	1	1	1	1	1	1	2	1	1	1	1	1	1	1	1	1
2	697168410	snp_2_697168410	HORVU2Hr1G102590	HvLFY1	G	A	1	1	1	1	1	1	1	1	2	2	2	1	1	2	1	1	1	1	2	1	1	1	1	1	0	2	1	2	1	1	1	1	2	1	2	1	1	0	2	2	1	1	1
2	697168437	snp_2_697168437	HORVU2Hr1G102590	HvLFY1	C	G	1	1	1	1	1	1	1	1	2	2	2	1	1	2	1	1	1	1	2	1	1	1	1	1	0	99	1	2	1	1	1	1	2	1	2	1	1	0	2	2	1	1	1
2	697168456	snp_2_697168456	HORVU2Hr1G102590	HvLFY1	C	G	1	1	1	1	1	1	1	1	99	2	2	1	1	2	1	1	1	1	0	1	1	1	1	1	0	2	1	2	1	1	1	1	2	1	2	1	1	0	2	2	1	1	1
2	697168458	snp_2_697168458	HORVU2Hr1G102590	HvLFY1	C	T	1	1	1	1	1	1	1	1	99	2	2	1	1	2	1	1	1	1	2	1	1	1	1	1	0	2	1	2	1	1	1	1	2	1	2	1	1	0	2	2	1	1	1
2	707225467	snp_2_707225467	.		C	T	1	1	1	1	1	1	1	1	1	1	0	1	1	1	1	1	0	1	1	1	1	1	1	0	1	0	99	1	1	1	1	2	1	1	1	1	1	1	1	1	1	0	1
2	710374836	snp_2_710374836	.		C	G	1	1	1	99	1	1	1	1	99	99	0	1	0	0	1	1	1	1	0	1	1	99	1	1	1	1	1	1	0	1	0	1	0	0	1	1	1	1	0	1	0	1	1
2	710374854	snp_2_710374854	.		T	A	0	0	0	99	0	0	1	0	99	99	1	1	1	0	0	1	1	0	1	0	1	2	0	1	1	1	0	1	0	0	0	1	1	1	1	0	0	0	1	1	0	0	1
2	722549977	snp_2_722549977	.		T	C	1	1	0	99	1	1	0	0	1	99	1	99	0	1	1	1	1	0	1	1	1	1	0	0	1	1	99	1	1	1	0	0	0	0	0	1	1	0	1	1	1	0	0
2	730026294	snp_2_730026294	.		A	G	2	2	2	99	2	2	2	2	2	99	2	2	2	2	2	2	2	2	2	2	2	2	2	2	2	99	2	2	2	2	2	2	2	2	2	2	2	2	2	2	2	2	2
2	730026433	snp_2_730026433	.		A	T	2	2	2	99	2	2	2	2	99	99	2	2	2	2	2	2	2	2	2	2	2	2	2	2	2	2	1	2	2	2	2	2	2	2	2	2	2	2	2	2	2	2	2
2	730026584	snp_2_730026584	.		C	A	2	2	2	99	2	2	2	2	2	2	2	2	2	2	2	2	2	2	2	2	2	2	2	2	2	2	2	2	2	2	2	2	2	2	2	2	2	2	2	2	2	2	2
2	730026796	snp_2_730026796	HORVU2Hr1G113880	HvAP2	T	C	2	2	2	99	2	2	2	2	2	99	2	2	2	2	2	2	2	2	2	2	2	2	2	2	2	2	1	2	2	2	2	2	2	2	2	2	2	2	2	2	2	2	2
2	730027491	snp_2_730027491	HORVU2Hr1G113880	HvAP2	T	G	2	2	2	2	2	2	1	1	2	99	2	2	2	2	2	2	2	2	1	2	2	2	2	2	0	1	2	2	1	0	2	1	2	2	2	1	2	2	2	2	2	2	2
2	730027945	snp_2_730027945	HORVU2Hr1G113880	HvAP2	G	C	1	1	1	1	1	1	1	1	1	99	1	1	1	1	1	1	1	1	1	1	1	1	1	1	1	1	1	1	1	1	1	1	1	1	1	1	1	1	1	1	1	1	1
2	730028123	snp_2_730028123	HORVU2Hr1G113880	HvAP2	C	T	1	1	1	99	1	1	1	1	1	99	1	1	1	1	1	1	1	1	1	1	1	1	99	1	1	1	2	1	1	1	1	1	1	1	1	1	1	1	1	1	1	1	1
2	730028157	snp_2_730028157	HORVU2Hr1G113880	HvAP2	C	T	2	1	1	99	2	1	1	0	2	99	2	2	1	2	2	2	2	1	1	1	1	1	99	2	1	1	1	1	1	1	2	1	1	2	2	1	2	2	2	1	2	0	2
2	730028168	snp_2_730028168	HORVU2Hr1G113880	HvAP2	C	G	2	2	2	99	2	2	1	0	2	99	2	2	2	2	2	2	2	2	1	2	2	2	99	2	0	1	2	2	1	0	2	1	2	2	2	1	2	2	2	2	2	2	2
2	730028608	snp_2_730028608	HORVU2Hr1G113880	HvAP2	C	G	2	2	2	2	2	2	1	1	2	99	2	2	2	2	2	2	2	2	1	2	2	2	2	2	0	1	2	2	1	0	2	1	2	2	2	1	2	2	2	2	2	2	2
2	730028653	snp_2_730028653	HORVU2Hr1G113880	HvAP2	C	A	1	1	1	1	1	1	1	1	1	99	1	1	1	1	1	1	1	1	1	1	1	1	1	1	1	1	2	1	1	1	1	1	1	1	1	1	1	1	1	1	1	1	1
2	730028855	snp_2_730028855	HORVU2Hr1G113880	HvAP2	A	C	1	1	1	1	1	1	1	1	1	1	1	1	1	1	1	1	1	1	1	1	1	1	1	1	1	1	2	1	1	1	1	1	1	1	1	1	1	1	1	1	1	1	1
2	730028896	snp_2_730028896	HORVU2Hr1G113880	HvAP2	A	G	1	1	1	1	1	1	1	1	1	1	1	1	1	1	1	1	1	1	1	1	1	1	1	1	1	1	2	1	1	1	1	1	1	1	1	1	1	1	1	1	1	1	1
2	730029104	snp_2_730029104	HORVU2Hr1G113880	HvAP2	C	T	1	1	1	99	1	1	1	1	1	1	1	1	1	1	1	1	1	1	1	1	1	1	1	1	1	1	1	1	1	1	1	1	1	1	1	1	1	1	1	1	1	1	1
2	730029209	snp_2_730029209	HORVU2Hr1G113880	HvAP2	C	T	1	1	1	99	1	1	1	1	1	99	1	1	1	1	1	1	1	1	1	1	1	1	1	1	1	1	2	1	1	1	1	1	1	1	1	1	1	1	1	1	1	1	1
2	730029363	snp_2_730029363	HORVU2Hr1G113880	HvAP2	G	A	2	2	2	2	2	2	1	1	2	99	2	2	2	2	2	2	2	2	1	2	2	2	2	2	0	1	2	2	1	0	2	1	2	2	2	1	2	2	2	2	2	2	2
2	730029515	snp_2_730029515	HORVU2Hr1G113880	HvAP2	C	T	1	1	1	1	1	1	1	1	1	1	1	1	1	1	1	1	1	1	1	1	1	1	1	1	1	1	2	1	1	1	1	1	1	1	1	1	1	1	1	1	1	1	1
2	733462733	snp_2_733462733	HORVU2Hr1G114980	HvGA20ox2-2	C	T	1	1	2	99	1	1	1	1	1	1	1	1	2	1	1	1	1	99	1	1	2	2	1	1	1	1	1	1	1	1	0	1	1	1	1	1	1	1	1	1	2	1	1
2	733462774	snp_2_733462774	HORVU2Hr1G114980	HvGA20ox2-2	G	A	1	1	2	99	1	1	1	1	1	1	1	1	2	1	1	1	1	1	1	1	2	2	1	1	1	1	1	1	1	1	0	1	1	1	1	1	1	1	1	1	1	1	1
2	733462832	snp_2_733462832	HORVU2Hr1G114980	HvGA20ox2-2	T	A	1	1	2	99	1	1	1	1	1	1	1	1	2	1	1	1	1	2	1	1	2	2	1	0	1	1	1	1	1	1	0	1	1	1	1	1	1	1	1	1	2	1	0
2	733462872	snp_2_733462872	HORVU2Hr1G114980	HvGA20ox2-2	A	G	1	1	2	99	1	1	1	1	1	1	1	1	2	1	1	1	1	2	1	1	2	0	1	0	1	1	1	1	1	1	0	1	1	1	1	1	1	1	1	1	2	1	0
2	733462887	snp_2_733462887	HORVU2Hr1G114980	HvGA20ox2-2	G	T	1	1	1	99	1	1	1	1	1	1	1	1	1	1	1	1	1	2	1	1	1	1	1	0	1	1	1	1	1	1	1	1	1	1	1	1	1	1	1	1	2	1	0
2	733462903	snp_2_733462903	HORVU2Hr1G114980	HvGA20ox2-2	T	C	1	1	2	2	1	1	1	1	1	1	1	1	0	1	1	1	1	2	1	1	2	0	1	0	1	1	1	1	1	1	0	1	1	1	1	1	1	1	1	1	2	1	0
2	733462948	snp_2_733462948	HORVU2Hr1G114980	HvGA20ox2-2	T	C	1	1	2	2	1	1	1	1	1	1	1	1	2	1	1	1	1	2	1	1	2	0	1	0	1	1	0	1	1	1	0	1	1	1	1	1	1	1	1	1	2	1	0
2	733463403	snp_2_733463403	HORVU2Hr1G114980	HvGA20ox2-2	G	A	1	1	2	1	1	1	1	1	1	99	1	1	2	1	1	1	1	1	1	1	2	2	1	1	1	1	1	1	1	1	0	1	1	1	1	1	1	1	1	1	1	1	1
2	733463431	snp_2_733463431	HORVU2Hr1G114980	HvGA20ox2-2	A	G	1	2	2	2	1	2	1	1	1	99	1	1	2	1	1	1	1	2	1	2	2	2	1	2	0	1	2	2	1	0	0	1	1	1	1	1	1	1	1	1	2	1	0
2	733463484	snp_2_733463484	HORVU2Hr1G114980	HvGA20ox2-2	T	C	1	2	1	1	1	2	1	1	1	99	1	1	1	1	1	1	1	1	1	2	1	1	1	0	0	1	1	2	1	0	1	1	1	1	1	1	1	1	1	1	1	1	1
2	733463531	snp_2_733463531	HORVU2Hr1G114980	HvGA20ox2-2	T	C	1	2	1	1	1	2	1	1	1	99	1	1	1	1	1	1	1	2	1	2	1	1	1	2	0	1	1	2	1	0	1	1	1	1	1	1	1	1	1	1	2	1	0
2	733463559	snp_2_733463559	HORVU2Hr1G114980	HvGA20ox2-2	T	G	1	1	2	2	1	1	1	1	1	99	1	1	2	1	1	1	1	1	1	1	2	2	1	1	1	1	1	1	1	1	0	1	1	1	1	1	1	1	1	1	1	1	1
2	742246651	snp_2_742246651	HORVU2Hr1G118350	HvGA3ox1	C	A	2	1	1	1	2	0	2	2	99	99	2	2	1	2	2	2	1	2	1	1	1	1	2	2	0	2	2	1	1	0	0	2	1	2	2	1	1	2	2	2	2	2	2
2	742246827	snp_2_742246827	HORVU2Hr1G118350	HvGA3ox1	A	G	2	1	2	99	2	2	2	2	2	2	2	2	2	2	2	2	2	2	1	2	2	2	2	2	0	0	2	2	1	0	2	2	2	2	2	1	2	2	2	2	2	2	2
2	742246945	snp_2_742246945	HORVU2Hr1G118350	HvGA3ox1	A	T	2	1	2	99	2	2	2	2	2	2	2	2	2	2	2	2	2	2	1	2	99	2	2	2	0	2	2	1	1	0	2	2	1	2	2	1	1	2	2	2	2	2	2
2	742246980	snp_2_742246980	HORVU2Hr1G118350	HvGA3ox1	A	G	1	1	1	99	1	1	1	1	99	1	1	1	1	1	1	1	1	1	1	1	99	1	1	1	1	1	1	99	1	1	1	1	2	1	1	1	1	1	1	1	1	1	1
2	742247657	snp_2_742247657	HORVU2Hr1G118350	HvGA3ox1	G	A	1	1	1	99	1	1	1	1	1	99	1	1	1	1	1	99	1	1	1	1	1	1	1	1	1	1	99	1	1	1	1	1	99	1	1	1	2	1	1	1	1	1	1
2	742247674	snp_2_742247674	HORVU2Hr1G118350	HvGA3ox1	A	C	2	1	2	99	2	2	2	2	2	99	2	2	2	2	2	2	2	2	1	2	2	2	2	2	0	2	99	1	1	0	2	2	99	2	2	1	1	2	2	2	2	2	2
2	742247679	snp_2_742247679	HORVU2Hr1G118350	HvGA3ox1	G	A	1	1	2	99	1	0	1	1	1	99	1	1	2	1	1	1	2	1	1	2	2	2	1	1	1	1	99	1	1	1	0	1	99	1	1	1	1	1	1	1	1	1	1
2	742247684	snp_2_742247684	HORVU2Hr1G118350	HvGA3ox1	T	C	1	2	1	99	1	1	1	1	1	99	1	1	1	1	1	1	1	1	1	1	1	1	1	1	0	1	99	1	1	0	1	1	99	1	1	1	1	1	1	1	1	1	1
2	742247704	snp_2_742247704	HORVU2Hr1G118350	HvGA3ox1	T	C	2	1	2	99	2	2	2	2	2	99	2	2	2	2	2	2	2	2	1	2	2	2	2	2	0	2	99	1	1	0	2	2	99	2	2	1	1	2	2	2	2	2	2
2	742247726	snp_2_742247726	HORVU2Hr1G118350	HvGA3ox1	C	T	1	1	1	99	1	1	1	1	1	99	1	1	1	1	1	1	1	1	1	1	1	1	1	1	1	1	99	1	1	1	1	1	99	1	1	1	2	1	1	1	1	1	1
2	742247730	snp_2_742247730	HORVU2Hr1G118350	HvGA3ox1	C	G	2	1	2	99	2	2	2	2	2	99	2	2	2	2	2	2	2	2	1	2	2	2	2	2	0	2	99	1	1	0	2	2	99	2	2	1	2	2	2	2	2	2	2
2	742247736	snp_2_742247736	HORVU2Hr1G118350	HvGA3ox1	C	T	2	1	2	99	2	2	2	2	2	99	2	2	2	2	2	2	2	2	1	2	2	2	2	2	0	2	99	1	1	0	2	2	99	2	2	1	1	2	2	2	2	2	2
2	742247744	snp_2_742247744	HORVU2Hr1G118350	HvGA3ox1	A	C	2	1	2	99	2	2	2	2	2	99	2	2	2	2	2	99	2	2	1	2	2	2	2	2	0	2	99	1	1	0	2	2	99	2	2	1	1	2	2	2	2	2	2
2	742247763	snp_2_742247763	HORVU2Hr1G118350	HvGA3ox1	G	A	1	1	1	99	1	1	1	1	99	99	1	1	1	1	1	99	1	1	1	1	1	99	1	1	1	1	99	1	1	1	1	1	99	1	1	1	1	1	1	1	1	1	1
2	742247962	snp_2_742247962	HORVU2Hr1G118350	HvGA3ox1	G	T	1	1	1	99	1	1	1	1	1	99	1	1	1	1	1	1	1	1	1	1	1	99	1	1	1	1	99	1	1	1	1	1	99	1	1	1	1	1	1	1	1	1	1
2	742247971	snp_2_742247971	HORVU2Hr1G118350	HvGA3ox1	C	T	1	1	1	99	1	1	1	1	1	99	1	1	1	1	1	1	1	1	1	1	1	99	1	1	1	1	99	1	1	1	1	1	99	1	1	1	2	1	1	1	1	1	1
2	742247978	snp_2_742247978	HORVU2Hr1G118350	HvGA3ox1	T	G	2	1	1	99	2	0	2	2	1	99	2	2	1	2	2	2	1	2	1	1	1	99	2	2	1	2	99	1	1	0	0	2	99	2	2	1	1	2	2	2	2	2	2
2	742248009	snp_2_742248009	HORVU2Hr1G118350	HvGA3ox1	T	C	1	1	1	99	1	1	1	1	1	99	1	1	0	1	1	1	1	1	1	1	1	99	1	1	1	1	99	1	1	1	1	1	99	1	1	1	1	1	1	1	1	1	1
2	742248012	snp_2_742248012	HORVU2Hr1G118350	HvGA3ox1	G	A	2	1	2	99	2	2	2	2	2	99	2	99	2	2	2	2	2	2	1	2	2	99	2	2	1	2	99	1	1	0	2	2	99	2	2	1	1	2	2	2	2	2	2
2	742248020	snp_2_742248020	HORVU2Hr1G118350	HvGA3ox1	G	A	1	1	1	99	1	1	1	1	1	99	1	99	1	1	1	1	1	1	1	1	1	99	1	1	1	1	99	1	1	1	1	1	99	1	1	1	1	1	1	1	1	1	1
2	742248041	snp_2_742248041	HORVU2Hr1G118350	HvGA3ox1	C	T	2	1	1	99	2	0	2	2	1	99	2	99	1	2	2	2	1	0	1	1	1	1	2	2	1	2	99	1	1	0	0	2	99	2	2	1	1	2	2	2	2	2	2
2	742248042	snp_2_742248042	HORVU2Hr1G118350	HvGA3ox1	C	A	2	1	2	99	2	2	2	2	2	99	2	99	2	2	2	2	2	0	1	2	2	2	2	2	1	2	99	1	1	0	2	2	99	2	2	1	1	2	2	2	2	2	2
2	742248052	snp_2_742248052	HORVU2Hr1G118350	HvGA3ox1	A	C	1	1	1	99	1	1	1	1	1	99	1	99	1	1	1	1	1	1	1	1	1	1	1	1	1	1	99	2	1	1	1	1	99	1	1	1	1	1	1	1	1	1	1
2	742248054	snp_2_742248054	HORVU2Hr1G118350	HvGA3ox1	T	G	1	1	1	99	1	1	1	1	1	99	1	99	1	1	1	1	1	1	1	1	1	1	1	1	1	1	99	1	1	1	1	1	99	1	1	1	2	1	1	1	1	1	1
2	742248061	snp_2_742248061	HORVU2Hr1G118350	HvGA3ox1	T	A	1	1	1	99	1	1	1	1	1	99	1	99	1	1	1	1	1	1	1	1	1	1	1	1	1	1	99	1	1	1	1	1	99	1	1	1	2	1	1	1	1	1	1
2	742248067	snp_2_742248067	HORVU2Hr1G118350	HvGA3ox1	T	C	1	1	1	99	1	1	1	1	1	99	1	99	1	1	1	1	1	1	1	1	1	1	1	1	1	1	99	1	1	1	1	1	99	1	1	1	99	1	1	1	1	1	1
2	742248888	snp_2_742248888	HORVU2Hr1G118350	HvGA3ox1	A	G	2	1	0	99	2	2	2	2	2	99	2	2	2	2	2	2	2	2	1	2	2	99	2	2	1	2	99	1	1	0	2	2	2	2	2	1	1	2	2	2	2	2	2
2	742248940	snp_2_742248940	HORVU2Hr1G118350	HvGA3ox1	T	C	2	2	0	2	2	2	2	2	2	99	2	2	2	2	2	2	2	2	1	2	2	99	2	2	2	2	2	2	1	2	2	2	2	2	2	1	2	2	2	2	2	2	2
2	742248987	snp_2_742248987	HORVU2Hr1G118350	HvGA3ox1	A	G	1	2	1	1	1	1	1	1	1	99	1	1	1	1	1	1	1	1	1	1	1	1	1	1	0	1	1	1	1	0	1	1	1	1	1	1	1	1	1	1	1	1	1
2	742248995	snp_2_742248995	HORVU2Hr1G118350	HvGA3ox1	G	A	2	1	1	1	2	0	2	2	2	99	2	2	1	2	2	2	1	2	1	1	1	1	2	2	0	2	2	1	1	0	0	2	2	2	2	1	2	2	2	2	2	2	2
2	742249021	snp_2_742249021	HORVU2Hr1G118350	HvGA3ox1	A	G	1	1	1	1	1	1	1	1	1	99	1	1	1	1	1	1	1	1	1	1	1	1	1	1	1	1	1	1	1	1	1	1	1	1	1	1	1	1	1	1	1	1	1
2	742249031	snp_2_742249031	HORVU2Hr1G118350	HvGA3ox1	G	A	1	1	2	2	1	0	1	1	1	99	1	1	2	1	1	1	2	1	1	2	2	2	1	1	1	1	1	1	1	1	0	1	1	1	1	1	1	1	1	1	1	1	1
2	742249032	snp_2_742249032	HORVU2Hr1G118350	HvGA3ox1	A	G	1	1	2	2	1	0	1	1	1	99	1	1	2	1	1	1	2	1	1	2	2	2	1	1	1	1	1	1	1	1	0	1	1	1	1	1	1	1	1	1	1	1	1
2	742249034	snp_2_742249034	HORVU2Hr1G118350	HvGA3ox1	T	C	1	1	2	2	1	0	1	1	1	99	1	1	2	1	1	1	2	1	1	2	2	2	1	1	1	1	1	1	1	1	0	1	1	1	1	1	1	1	1	1	1	1	1
2	742249039	snp_2_742249039	HORVU2Hr1G118350	HvGA3ox1	G	A	1	2	1	1	1	1	1	1	1	99	1	1	1	1	1	1	1	1	1	1	1	1	1	1	0	1	1	2	1	0	1	1	1	1	1	1	1	1	1	1	1	1	1
2	742249084	snp_2_742249084	HORVU2Hr1G118350	HvGA3ox1	T	A	1	1	2	2	1	0	1	1	1	99	1	1	2	1	1	1	2	1	1	2	2	2	1	1	1	1	1	1	1	1	0	1	1	1	1	1	1	1	1	1	1	1	1
2	745565290	snp_2_745565290	.		C	G	0	1	99	0	0	1	99	1	0	99	1	99	0	0	1	1	0	1	0	0	1	0	1	1	1	0	99	0	0	0	0	0	0	0	0	0	0	0	0	1	0	0	0
2	748904272	snp_2_748904272	.		T	C	0	0	0	0	1	0	1	1	1	99	1	1	1	1	1	1	0	1	1	1	1	1	1	1	1	1	1	1	1	1	0	1	1	0	1	1	1	0	1	1	0	1	1
2	759226185	snp_2_759226185	.		C	T	1	1	1	1	1	0	0	0	1	99	0	1	1	1	1	99	1	0	0	1	1	0	0	0	1	1	1	0	0	1	1	1	1	1	1	0	1	1	1	1	0	1	1
2	759226236	snp_2_759226236	.		C	T	1	1	1	1	1	1	1	1	0	99	0	1	1	0	1	1	0	0	1	1	1	0	99	1	0	0	1	1	0	1	0	0	0	1	1	0	1	0	1	0	0	1	0
2	766243342	snp_2_766243342	.		T	C	1	0	0	1	0	0	1	0	0	99	0	99	0	0	0	1	0	0	0	1	0	1	0	1	0	1	1	0	0	0	1	0	0	1	0	1	1	1	0	1	1	1	1
3	3245977	snp_3_3245977	HORVU3Hr1G001430	HvELF7	T	G	1	1	1	99	1	1	1	1	1	99	1	1	1	1	1	1	1	1	1	1	1	1	1	1	1	1	99	1	1	1	1	1	1	1	1	1	1	1	1	1	1	1	1
3	3246050	snp_3_3246050	HORVU3Hr1G001430	HvELF7	C	A	1	1	1	99	1	1	1	1	1	99	1	1	1	1	1	1	1	1	1	1	1	1	1	1	1	1	99	1	1	1	1	1	1	1	1	1	1	1	1	1	1	1	1
3	3246082	snp_3_3246082	HORVU3Hr1G001430	HvELF7	T	A	1	1	1	99	1	1	1	0	1	99	1	1	1	1	1	1	1	1	1	1	1	1	1	1	1	1	99	1	2	0	1	1	1	1	1	1	1	1	1	1	1	1	1
3	3246083	snp_3_3246083	HORVU3Hr1G001430	HvELF7	C	T	1	1	1	99	1	1	1	0	1	99	1	1	1	1	1	1	1	1	1	1	1	1	1	1	1	1	99	1	2	0	1	1	1	1	1	1	1	1	1	1	1	1	1
3	3246179	snp_3_3246179	HORVU3Hr1G001430	HvELF7	C	T	1	1	1	99	1	1	1	0	99	99	1	1	1	1	1	1	1	1	1	1	1	1	1	1	1	1	1	99	2	0	1	1	1	1	1	1	1	1	1	1	1	1	1
3	3246264	snp_3_3246264	HORVU3Hr1G001430	HvELF7	G	C	1	1	1	99	1	1	1	1	99	1	1	1	1	1	1	1	1	1	1	1	1	1	1	1	1	1	1	99	1	1	1	1	1	1	1	1	1	1	1	1	1	1	1
3	3246296	snp_3_3246296	HORVU3Hr1G001430	HvELF7	G	C	2	1	1	99	2	0	1	1	99	2	2	1	2	2	1	1	1	2	2	2	1	99	1	1	1	1	1	99	1	1	0	1	2	1	1	1	2	1	1	2	0	1	1
3	3246329	snp_3_3246329	HORVU3Hr1G001430	HvELF7	G	A	1	1	1	99	1	1	1	1	99	1	1	1	1	1	1	1	1	1	1	1	1	1	1	1	1	1	1	99	1	1	1	1	1	1	1	1	1	1	1	1	1	1	1
3	3247004	snp_3_3247004	HORVU3Hr1G001430	HvELF7	T	C	1	1	1	99	1	1	1	1	1	99	1	1	1	1	1	1	1	1	1	1	99	1	1	1	1	1	99	1	1	1	1	1	1	1	1	1	1	1	1	1	1	1	1
3	3247809	snp_3_3247809	HORVU3Hr1G001430	HvELF7	G	C	1	1	1	99	1	1	1	1	99	99	1	1	1	1	1	1	1	1	1	1	1	1	1	1	1	1	1	1	1	1	1	1	1	1	1	1	2	1	1	1	1	1	1
3	3247873	snp_3_3247873	HORVU3Hr1G001430	HvELF7	C	T	1	1	1	99	1	1	1	1	99	99	1	1	1	1	1	1	1	1	1	1	1	1	99	1	1	1	1	1	1	1	1	1	1	1	1	1	2	1	1	1	1	1	1
3	3247886	snp_3_3247886	HORVU3Hr1G001430	HvELF7	A	G	1	1	1	99	1	1	1	2	99	99	1	1	1	1	2	1	1	1	1	1	1	0	99	0	1	1	1	1	2	0	1	1	1	1	1	1	1	2	2	1	0	1	2
3	3247897	snp_3_3247897	HORVU3Hr1G001430	HvELF7	T	A	2	1	1	2	2	0	1	2	99	99	2	1	2	2	2	1	1	2	2	2	1	0	99	2	1	1	1	2	2	0	0	1	2	1	1	1	2	2	2	2	2	1	2
3	3247951	snp_3_3247951	HORVU3Hr1G001430	HvELF7	A	G	2	1	0	2	2	0	1	2	99	99	2	1	2	2	2	1	1	2	2	2	1	0	99	0	1	1	1	2	2	0	0	1	2	1	1	1	2	2	2	2	2	1	2
3	3247975	snp_3_3247975	HORVU3Hr1G001430	HvELF7	C	T	1	1	1	1	1	1	1	0	99	99	1	1	1	1	1	1	1	1	1	1	1	1	99	1	1	1	1	1	2	0	1	1	1	1	1	1	1	1	1	1	1	1	1
3	3248002	snp_3_3248002	HORVU3Hr1G001430	HvELF7	C	T	1	1	1	99	1	1	1	0	99	99	1	1	1	1	1	1	1	99	1	1	1	1	99	1	1	1	1	1	2	0	1	1	1	1	1	1	1	1	1	1	1	1	1
3	3248006	snp_3_3248006	HORVU3Hr1G001430	HvELF7	T	G	1	1	1	99	1	1	1	0	99	99	1	1	1	1	1	1	1	99	1	1	1	1	99	1	1	1	1	1	2	0	1	1	1	1	1	1	1	1	1	1	1	1	1
3	3248026	snp_3_3248026	HORVU3Hr1G001430	HvELF7	A	G	1	1	1	1	1	1	1	2	99	99	1	1	1	1	1	1	1	1	1	1	99	1	1	1	1	1	99	1	2	0	1	1	1	1	1	1	1	1	1	1	1	1	1
3	3248052	snp_3_3248052	HORVU3Hr1G001430	HvELF7	T	C	1	1	1	2	1	1	1	2	1	99	1	1	1	1	2	1	1	1	1	1	1	0	2	0	1	1	99	1	2	0	1	1	1	1	1	1	1	2	2	1	0	1	2
3	3248148	snp_3_3248148	HORVU3Hr1G001430	HvELF7	C	T	1	1	1	1	1	1	1	0	1	99	1	1	1	1	1	1	1	1	1	1	1	1	1	1	1	1	1	1	2	0	1	1	1	1	1	1	1	1	1	1	1	1	1
3	3248181	snp_3_3248181	HORVU3Hr1G001430	HvELF7	G	C	1	1	1	1	1	1	1	0	1	99	1	1	1	1	1	1	1	1	1	1	1	1	1	1	1	1	1	1	2	0	1	1	1	1	1	1	1	1	1	1	1	1	1
3	3248243	snp_3_3248243	HORVU3Hr1G001430	HvELF7	C	T	1	1	1	1	1	1	1	2	0	99	1	1	1	1	1	1	1	1	1	1	1	1	1	1	1	1	1	1	2	0	1	1	1	1	1	1	1	1	1	1	1	1	1
3	3248779	snp_3_3248779	HORVU3Hr1G001430	HvELF7	A	G	2	1	1	99	2	0	1	2	2	99	2	1	2	2	2	1	1	2	2	2	1	1	2	0	1	1	1	2	2	0	0	1	2	1	1	1	2	2	2	2	2	1	2
3	3248890	snp_3_3248890	HORVU3Hr1G001430	HvELF7	G	A	2	1	1	2	2	0	1	2	2	99	2	1	2	2	2	1	1	2	2	2	1	1	2	0	1	1	1	2	2	0	0	1	2	1	1	1	2	2	2	2	2	1	2
3	3248983	snp_3_3248983	HORVU3Hr1G001430	HvELF7	G	A	2	1	1	2	2	0	1	2	2	99	2	1	2	2	2	1	1	2	2	2	1	1	2	0	1	1	1	2	2	0	0	1	2	1	1	1	2	2	2	2	2	1	2
3	11071689	snp_3_11071689	.		C	T	1	1	1	99	1	1	1	0	1	99	1	99	0	1	1	1	1	1	1	1	1	1	1	1	1	1	99	1	1	1	1	0	1	1	0	1	1	1	1	1	1	1	1
3	14985159	snp_3_14985159	.		A	G	0	0	0	0	0	0	1	0	99	99	0	1	0	0	0	0	0	0	0	0	0	0	0	0	0	0	0	99	0	0	1	0	0	0	0	0	0	0	0	0	0	0	0
3	21151103	snp_3_21151103	HORVU3Hr1G010060		C	T	1	1	1	1	1	1	1	1	1	99	1	1	1	1	1	1	1	1	1	1	1	1	1	1	1	1	1	1	1	1	1	1	1	1	2	1	2	1	1	1	1	1	1
3	21151404	snp_3_21151404	HORVU3Hr1G010060		G	A	1	1	1	2	1	1	1	0	1	99	1	1	1	1	1	1	1	1	1	1	1	0	1	0	1	1	2	2	1	1	1	1	1	1	1	1	1	1	1	1	1	1	1
3	21151745	snp_3_21151745	.		C	T	1	1	1	99	1	1	1	0	1	99	1	1	1	1	1	1	1	1	1	1	1	1	1	0	1	1	2	99	1	1	1	1	1	1	1	1	1	1	1	1	1	1	1
3	21151787	snp_3_21151787	.		C	G	1	1	2	99	1	1	1	1	1	99	1	1	1	1	1	1	2	2	1	1	2	99	1	1	0	2	1	1	1	0	1	1	1	1	1	1	1	1	1	1	1	1	1
3	21151865	snp_3_21151865	.		T	C	1	1	1	99	1	1	1	1	1	99	1	1	1	1	1	1	1	1	1	1	1	1	1	1	1	1	1	1	1	1	1	1	1	1	2	1	2	1	1	1	1	1	1
3	21152149	snp_3_21152149	.		C	T	1	1	0	2	1	1	1	0	1	99	1	1	1	1	1	1	0	0	1	1	0	0	1	0	0	0	2	2	1	0	1	1	1	1	1	1	1	1	1	1	1	1	1
3	21152292	snp_3_21152292	.		C	G	1	1	0	2	1	1	1	0	1	99	1	1	1	1	1	1	0	0	1	1	0	0	1	0	0	0	2	2	1	0	1	1	1	1	1	1	1	1	1	1	1	1	1
3	21152348	snp_3_21152348	.		A	G	1	1	0	2	1	1	1	0	1	99	1	1	1	1	1	1	0	0	1	1	0	0	1	0	0	0	2	2	1	0	1	1	1	1	1	1	1	1	1	1	1	1	1
3	21152486	snp_3_21152486	.		G	A	1	1	2	2	1	1	1	0	99	99	1	1	1	1	1	1	2	2	1	1	2	2	1	0	0	2	2	2	1	0	1	1	1	1	2	1	2	1	1	1	1	1	1
3	21152533	snp_3_21152533	.		T	A	1	1	1	1	1	1	1	1	1	99	1	99	1	1	1	1	1	1	1	1	1	1	1	1	1	1	1	1	1	1	1	1	1	1	1	1	1	1	1	1	1	1	1
3	21232470	snp_3_21232470	HORVU3Hr1G010100	HvTEM1	C	T	1	1	1	1	1	1	1	1	1	1	1	1	1	1	1	1	1	1	1	1	1	1	1	1	1	1	1	1	1	1	1	1	1	1	2	1	2	1	1	1	1	1	1
3	21232771	snp_3_21232771	HORVU3Hr1G010100	HvTEM1	G	A	1	1	1	99	1	1	1	0	1	99	1	1	1	1	1	1	1	1	1	1	1	1	1	0	1	1	2	2	1	1	1	1	1	1	1	1	1	1	1	1	1	1	1
3	21233112	snp_3_21233112	HORVU3Hr1G010100	HvTEM1	C	T	1	1	1	99	1	1	1	0	1	99	1	1	1	1	1	1	1	1	1	1	1	0	1	0	1	1	99	2	1	1	1	1	1	1	1	1	1	1	1	1	1	1	1
3	21233154	snp_3_21233154	HORVU3Hr1G010100	HvTEM1	C	G	1	1	2	99	1	1	1	1	1	99	1	1	1	1	1	1	2	2	1	1	2	0	1	1	0	2	1	1	1	0	1	1	1	1	1	1	1	1	1	1	1	1	1
3	21233232	snp_3_21233232	HORVU3Hr1G010100	HvTEM1	T	C	1	1	1	1	1	1	1	1	1	99	1	1	1	1	1	1	1	1	1	1	1	1	1	1	1	1	1	1	1	1	1	1	1	1	2	1	2	1	1	1	1	1	1
3	21233516	snp_3_21233516	HORVU3Hr1G010100	HvTEM1	C	T	1	1	0	2	1	1	1	0	1	1	1	1	1	1	1	1	0	0	1	1	0	0	1	0	0	0	2	0	1	0	1	1	1	1	1	1	1	1	1	1	1	1	1
3	21233659	snp_3_21233659	HORVU3Hr1G010100	HvTEM1	C	G	1	1	0	2	1	1	1	1	1	1	1	1	1	1	1	1	0	0	1	1	0	0	1	0	0	0	2	2	1	0	1	1	1	1	1	1	1	1	1	1	1	1	1
3	21233715	snp_3_21233715	HORVU3Hr1G010100	HvTEM1	A	G	1	1	0	2	1	1	1	0	1	1	1	1	1	1	1	1	0	0	1	1	0	0	1	0	0	0	2	2	1	0	1	1	1	1	1	1	1	1	1	1	1	1	1
3	21233853	snp_3_21233853	HORVU3Hr1G010100	HvTEM1	G	A	1	1	2	2	1	1	1	1	1	99	1	1	1	1	1	1	2	2	1	1	2	2	1	0	0	2	2	2	1	0	1	1	1	1	2	1	2	1	1	1	1	1	1
3	21233900	snp_3_21233900	HORVU3Hr1G010100	HvTEM1	T	A	1	1	1	1	1	1	1	1	1	99	1	1	1	1	1	1	1	1	1	1	1	99	1	1	1	1	1	1	1	1	1	1	1	1	1	1	1	1	1	1	1	1	1
3	24727139	snp_3_24727139	.		A	C	1	1	1	99	1	1	1	1	1	99	1	1	1	1	1	99	1	1	1	1	1	1	1	1	1	1	1	1	1	1	1	2	1	1	1	1	1	1	1	1	1	1	1
3	24727140	snp_3_24727140	.		G	A	1	1	1	99	1	1	1	1	1	99	1	1	1	1	1	99	1	1	1	1	1	1	1	1	1	1	1	1	1	1	1	2	1	1	1	1	1	1	1	1	1	1	1
3	24727190	snp_3_24727190	.		T	C	1	1	1	99	1	1	1	1	1	99	1	1	1	1	1	99	1	1	1	1	1	1	99	1	1	1	2	1	1	1	1	1	1	1	2	1	2	1	1	1	1	1	1
3	24727242	snp_3_24727242	.		G	A	2	2	1	99	2	2	2	2	2	99	2	2	2	2	2	99	1	1	2	2	1	1	99	2	0	1	1	2	1	0	0	1	2	2	1	2	1	2	2	2	2	2	2
3	24727257	snp_3_24727257	.		G	T	1	1	1	99	1	1	1	1	1	99	1	1	1	1	1	99	1	1	1	1	1	1	99	1	1	1	2	1	1	1	1	1	1	1	2	1	2	1	1	1	1	1	1
3	33932466	snp_3_33932466	.		C	A	0	1	0	0	0	0	0	1	1	99	0	1	1	1	0	1	0	1	1	0	1	1	0	0	1	1	1	1	1	1	1	99	1	1	1	1	99	1	99	0	99	0	1
3	45057038	snp_3_45057038	.		G	C	0	0	1	1	1	1	1	1	1	99	1	1	1	1	1	0	1	1	1	99	1	1	1	0	1	1	2	99	0	0	0	1	1	1	1	0	1	0	0	1	1	1	1
3	45057050	snp_3_45057050	.		G	C	99	99	0	1	0	1	1	1	1	99	1	1	1	0	1	0	0	1	0	1	1	1	1	0	1	1	1	1	0	0	99	0	1	1	0	1	0	1	0	0	0	0	1
3	45057056	snp_3_45057056	.		G	C	1	0	0	1	0	0	0	0	2	99	0	1	1	0	1	1	0	99	0	0	2	0	1	0	2	0	1	1	0	0	0	0	0	0	0	0	0	0	1	0	0	0	0
3	45057068	snp_3_45057068	.		G	C	1	1	0	1	0	0	0	0	0	99	0	1	0	0	0	1	0	0	0	0	0	0	0	0	0	0	2	1	0	0	0	0	0	0	0	0	0	0	1	0	0	0	0
3	49682169	snp_3_49682169	HORVU3Hr1G018860		G	T	1	1	1	99	1	1	2	2	1	99	1	1	1	1	1	1	1	2	1	1	1	1	2	1	1	2	99	1	1	1	1	1	1	1	1	1	1	1	1	1	1	1	1
3	49682359	snp_3_49682359	HORVU3Hr1G018860		T	C	1	1	1	1	1	1	1	1	1	99	1	1	1	1	1	1	1	1	1	1	1	1	1	1	1	1	1	1	1	1	1	1	1	1	1	1	1	1	1	1	1	1	1
3	49682375	snp_3_49682375	HORVU3Hr1G018860		C	T	1	1	1	1	1	1	1	1	1	99	1	1	1	1	1	1	1	1	1	1	1	1	1	1	1	1	1	1	1	1	1	1	1	1	1	1	1	1	1	1	1	1	1
3	49702843	snp_3_49702843	.		G	A	1	1	1	99	1	1	1	1	1	99	1	99	1	1	1	1	1	1	1	1	1	1	1	1	1	1	1	1	1	1	1	1	1	1	1	1	1	1	1	1	1	1	1
3	49702859	snp_3_49702859	.		A	G	1	1	1	99	1	1	1	1	1	99	1	99	1	1	1	1	1	1	1	1	1	1	1	1	1	1	99	1	1	1	1	1	1	1	1	1	1	1	1	1	1	1	1
3	67422284	snp_3_67422284	HORVU3Hr1G021140	HvGI	A	G	1	1	1	99	1	0	2	0	1	1	1	1	1	1	1	1	1	2	2	1	1	1	2	1	1	2	1	1	1	1	0	1	1	1	1	1	1	1	1	2	2	1	1
3	67425429	snp_3_67425429	HORVU3Hr1G021140	HvGI	G	A	2	2	2	2	2	0	1	0	2	99	2	2	2	2	2	2	2	1	1	2	2	2	1	2	2	1	2	1	2	2	0	1	2	2	2	2	2	2	2	1	1	2	2
3	67425713	snp_3_67425713	HORVU3Hr1G021140	HvGI	G	A	2	2	2	2	2	0	1	0	2	2	2	2	2	2	2	2	2	1	1	2	2	2	1	2	2	1	2	1	2	2	0	1	2	2	2	2	2	2	2	1	1	2	2
3	67427303	snp_3_67427303	HORVU3Hr1G021140	HvGI	T	G	1	1	1	1	1	0	2	0	1	99	1	1	1	1	1	1	1	2	2	1	1	1	2	1	1	2	1	1	1	1	0	1	1	1	1	1	1	1	1	2	2	1	1
3	67560498	snp_3_67560498	HORVU3Hr1G021150	HvGI2	T	C	2	2	0	99	2	0	1	0	2	99	2	2	2	2	2	2	2	1	1	2	2	2	1	2	2	1	2	1	2	2	0	1	2	2	2	2	2	2	2	1	1	2	2
3	67560907	snp_3_67560907	HORVU3Hr1G021150	HvGI2	C	G	2	2	2	2	2	2	2	2	99	99	2	2	2	2	2	2	2	2	2	2	2	2	2	2	2	2	2	1	2	2	2	1	2	2	2	2	2	2	2	2	2	2	2
3	67561839	snp_3_67561839	HORVU3Hr1G021150	HvGI2	C	G	2	2	2	2	2	0	1	0	2	2	2	2	2	2	2	2	2	1	1	2	2	2	1	2	2	1	0	1	2	2	0	1	2	2	2	2	2	2	2	1	1	2	2
3	81326876	snp_3_81326876	.		C	A	1	1	1	99	1	1	1	1	1	99	1	1	1	1	1	1	1	1	1	1	1	1	1	1	1	1	1	1	1	1	1	1	1	1	1	1	1	1	1	1	1	1	1
3	83331130	snp_3_83331130	HORVU3Hr1G022840	HvGA3ox2	C	T	2	2	2	99	2	2	2	2	99	99	2	2	2	2	2	2	2	2	2	2	2	2	2	2	2	2	2	1	2	2	2	1	2	2	2	2	2	2	2	2	2	2	2
3	83331158	snp_3_83331158	HORVU3Hr1G022840	HvGA3ox2	T	A	1	1	1	99	1	1	1	1	99	99	1	1	1	1	1	1	1	1	1	1	1	1	1	1	1	1	1	1	1	1	1	1	1	1	1	1	1	1	1	1	1	1	1
3	83331173	snp_3_83331173	HORVU3Hr1G022840	HvGA3ox2	T	A	2	2	2	99	2	2	2	2	2	99	2	2	2	2	2	2	2	2	2	2	2	2	2	2	2	2	2	1	2	2	2	1	2	2	2	2	2	2	2	2	2	2	2
3	83331468	snp_3_83331468	HORVU3Hr1G022840	HvGA3ox2	T	C	1	1	1	99	1	1	1	1	1	1	1	1	1	1	1	1	1	1	1	1	1	1	1	1	1	1	99	1	1	1	1	1	1	1	1	1	1	1	1	1	1	1	1
3	83331503	snp_3_83331503	HORVU3Hr1G022840	HvGA3ox2	C	T	2	2	2	99	2	0	1	0	2	99	2	2	2	2	2	2	1	1	1	2	2	99	1	2	2	1	2	1	2	2	0	1	2	2	2	2	2	2	2	1	1	2	2
3	103220806	snp_3_103220806	.		A	G	1	1	1	99	0	0	0	0	1	99	0	99	1	0	1	0	0	1	1	1	1	1	1	1	0	0	1	1	0	0	0	0	1	1	1	0	0	0	0	1	1	0	0
3	103221277	snp_3_103221277	.		T	A	1	1	1	1	0	1	1	1	0	99	0	99	99	0	1	1	0	1	1	1	1	1	1	1	1	0	1	1	0	1	1	1	1	1	1	1	0	0	0	1	1	0	0
3	103221291	snp_3_103221291	.		G	A	1	1	1	1	1	1	0	0	0	99	0	99	99	0	1	1	0	1	1	1	1	1	1	1	0	0	1	1	0	1	1	1	1	1	1	1	0	0	0	1	1	0	0
3	110050283	snp_3_110050283	HORVU3Hr1G026650	HvAG1	C	A	1	1	1	1	1	1	1	1	1	99	1	1	1	1	1	1	1	1	1	1	1	1	1	1	1	1	1	2	1	1	1	1	1	1	1	1	1	1	1	1	1	1	1
3	110050610	snp_3_110050610	HORVU3Hr1G026650	HvAG1	T	C	1	1	1	99	1	1	1	1	1	99	1	1	1	1	1	1	1	1	1	1	1	1	1	1	1	1	1	2	1	1	1	1	1	1	1	1	1	1	1	1	1	1	1
3	110051575	snp_3_110051575	HORVU3Hr1G026650	HvAG1	A	G	1	1	1	1	1	1	1	1	1	1	1	1	1	1	1	1	1	1	1	1	1	1	1	1	1	1	1	0	1	1	1	1	1	1	1	1	1	1	1	1	1	1	1
3	110051576	snp_3_110051576	HORVU3Hr1G026650	HvAG1	G	T	1	1	1	1	1	1	1	1	1	1	1	1	1	1	1	1	1	1	1	1	1	1	1	1	1	1	1	0	1	1	1	1	1	1	1	1	1	1	1	1	1	1	1
3	110052276	snp_3_110052276	HORVU3Hr1G026650	HvAG1	G	A	1	1	1	1	1	1	1	1	1	99	1	1	1	1	1	1	1	1	1	1	1	1	1	1	1	1	1	2	1	1	1	1	1	1	1	1	1	1	1	1	1	1	1
3	110052285	snp_3_110052285	HORVU3Hr1G026650	HvAG1	A	G	1	1	1	1	1	1	1	1	1	99	1	1	1	1	1	1	1	1	1	1	1	1	1	1	1	1	1	2	1	1	1	1	1	1	1	1	1	1	1	1	1	1	1
3	110052362	snp_3_110052362	HORVU3Hr1G026650	HvAG1	G	A	1	1	1	1	1	1	1	1	1	99	1	1	1	1	1	1	1	1	1	1	1	1	1	1	1	1	1	2	1	1	1	1	1	1	1	1	1	1	1	1	1	1	1
3	110052822	snp_3_110052822	HORVU3Hr1G026650	HvAG1	C	A	1	1	1	1	1	1	1	1	1	99	1	1	1	1	1	1	1	1	1	1	1	1	1	1	1	1	1	2	1	1	1	1	1	1	1	1	1	1	1	1	1	1	1
3	110053104	snp_3_110053104	HORVU3Hr1G026650	HvAG1	G	T	1	1	1	1	1	1	1	1	1	99	1	1	1	1	1	1	1	1	1	1	1	1	1	1	1	1	1	2	1	1	1	1	1	1	1	1	1	1	1	1	1	1	1
3	110053105	snp_3_110053105	HORVU3Hr1G026650	HvAG1	C	A	1	1	1	1	1	1	1	1	1	99	1	1	1	1	1	1	1	1	1	1	1	1	1	1	1	1	1	2	1	1	1	1	1	1	1	1	1	1	1	1	1	1	1
3	110053370	snp_3_110053370	HORVU3Hr1G026650	HvAG1	T	G	1	1	1	1	1	1	1	1	1	1	1	1	1	1	1	1	1	1	1	1	1	1	1	1	1	1	1	2	1	1	1	1	1	1	1	1	1	1	1	1	1	1	1
3	110053728	snp_3_110053728	HORVU3Hr1G026650	HvAG1	C	A	1	1	1	99	1	1	1	1	1	99	1	1	1	1	1	1	1	1	1	1	1	1	1	1	1	1	1	0	1	1	1	1	1	1	1	1	1	1	1	1	1	1	1
3	110054021	snp_3_110054021	HORVU3Hr1G026650	HvAG1	C	A	1	1	1	1	1	1	1	1	1	99	1	1	1	1	1	1	1	1	1	1	1	1	1	1	1	1	1	2	1	1	1	1	1	1	1	1	1	1	1	1	1	1	1
3	110054282	snp_3_110054282	HORVU3Hr1G026650	HvAG1	T	C	1	1	1	99	1	1	1	1	1	99	1	1	1	1	1	1	1	1	1	1	1	1	1	1	1	1	1	2	1	1	1	1	1	1	1	1	1	1	1	1	1	1	1
3	110054284	snp_3_110054284	HORVU3Hr1G026650	HvAG1	C	T	1	1	1	99	1	1	1	1	1	99	1	1	1	1	1	1	1	1	1	1	1	1	1	1	1	1	1	2	1	1	1	1	1	1	1	1	1	1	1	1	1	1	1
3	110054301	snp_3_110054301	HORVU3Hr1G026650	HvAG1	G	T	1	1	1	99	1	1	1	1	1	99	1	1	1	1	1	1	1	1	1	1	1	1	1	1	1	1	1	1	1	1	1	1	1	1	1	1	1	1	1	1	1	1	1
3	110054306	snp_3_110054306	HORVU3Hr1G026650	HvAG1	T	C	1	1	1	99	1	1	1	1	1	99	1	1	1	1	1	1	1	1	1	1	1	1	1	1	1	1	1	2	1	1	1	1	1	1	1	1	1	1	1	1	1	1	1
3	110054483	snp_3_110054483	HORVU3Hr1G026650	HvAG1	C	T	1	1	1	99	1	1	1	1	1	99	1	1	1	1	1	1	1	1	1	1	1	1	1	1	1	1	1	2	1	1	1	1	1	1	1	1	1	1	1	1	1	1	1
3	110054626	snp_3_110054626	HORVU3Hr1G026650	HvAG1	A	T	1	1	1	1	1	1	1	1	1	99	1	1	1	1	1	1	1	1	1	1	1	1	1	1	1	1	99	2	1	1	1	1	1	1	1	1	1	1	1	1	1	1	1
3	110054654	snp_3_110054654	HORVU3Hr1G026650	HvAG1	A	G	1	1	1	1	1	1	1	1	1	99	1	1	1	1	1	1	1	1	1	1	1	1	1	1	1	1	99	2	1	1	1	1	1	1	1	1	1	1	1	1	1	1	1
3	110054903	snp_3_110054903	HORVU3Hr1G026650	HvAG1	G	T	1	1	1	99	1	1	1	1	1	99	1	1	1	1	1	1	1	1	1	1	1	1	1	1	1	1	1	2	1	1	1	1	1	1	1	1	1	1	1	1	1	1	1
3	110055216	snp_3_110055216	HORVU3Hr1G026650	HvAG1	T	C	1	1	1	1	1	1	1	1	1	1	1	1	1	1	1	1	1	1	1	1	1	1	1	1	1	1	1	2	1	1	1	1	1	1	1	1	1	1	1	1	1	1	1
3	110055225	snp_3_110055225	HORVU3Hr1G026650	HvAG1	A	T	1	1	1	1	1	1	1	1	1	1	1	1	1	1	1	1	1	1	1	1	1	1	1	1	1	1	1	1	1	1	1	1	1	1	1	1	1	1	1	1	1	1	1
3	110055305	snp_3_110055305	HORVU3Hr1G026650	HvAG1	T	C	1	1	1	1	1	1	1	1	1	1	1	1	1	1	1	1	1	1	1	1	1	1	1	1	1	1	1	2	1	1	1	1	1	1	1	1	1	1	1	1	1	1	1
3	110055377	snp_3_110055377	HORVU3Hr1G026650	HvAG1	C	T	1	1	1	1	1	1	1	1	1	1	1	1	1	1	1	1	1	1	1	1	1	1	1	1	1	1	1	1	1	1	1	1	1	1	1	1	1	1	1	1	1	1	1
3	110055476	snp_3_110055476	HORVU3Hr1G026650	HvAG1	C	T	1	1	1	1	1	1	1	1	1	99	1	1	1	1	1	1	1	1	1	1	1	1	1	1	1	1	1	2	1	1	1	1	1	1	1	1	1	1	1	1	1	1	1
3	110055504	snp_3_110055504	HORVU3Hr1G026650	HvAG1	C	T	1	1	1	1	1	1	1	1	1	99	1	1	1	1	1	1	1	1	1	1	1	1	1	1	1	1	1	2	1	1	1	1	1	1	1	1	1	1	1	1	1	1	1
3	110055513	snp_3_110055513	HORVU3Hr1G026650	HvAG1	G	A	1	1	1	1	1	1	1	1	1	99	1	1	1	1	1	1	1	1	1	1	1	1	1	1	1	1	1	1	1	1	1	1	1	1	1	1	1	1	1	1	1	1	1
3	110055528	snp_3_110055528	HORVU3Hr1G026650	HvAG1	G	A	1	1	1	1	1	1	1	1	1	99	1	1	1	1	1	1	1	1	1	1	1	1	1	1	1	1	1	2	1	1	1	1	1	1	1	1	1	1	1	1	1	1	1
3	110055537	snp_3_110055537	HORVU3Hr1G026650	HvAG1	G	A	1	1	1	1	1	1	1	1	1	99	1	1	1	1	1	1	1	1	1	1	1	1	1	1	1	1	1	1	1	1	1	1	1	1	1	1	1	1	1	1	1	1	1
3	110055558	snp_3_110055558	HORVU3Hr1G026650	HvAG1	G	A	1	1	1	1	1	1	1	1	1	99	1	1	1	1	1	1	1	1	1	1	1	1	1	1	1	1	1	2	1	1	1	1	1	1	1	1	1	1	1	1	1	1	1
3	110055584	snp_3_110055584	HORVU3Hr1G026650	HvAG1	T	C	1	1	1	1	1	1	1	1	1	99	1	1	1	1	1	1	1	1	2	1	1	1	1	1	1	1	1	1	1	1	0	1	1	1	1	1	1	1	1	1	2	1	1
3	110055594	snp_3_110055594	HORVU3Hr1G026650	HvAG1	G	A	1	1	1	1	1	1	1	1	1	99	1	1	1	1	1	1	1	1	1	1	1	1	1	1	1	1	1	1	1	1	1	1	1	1	1	1	1	1	1	1	1	1	1
3	110055674	snp_3_110055674	HORVU3Hr1G026650	HvAG1	A	G	1	1	1	1	1	1	1	1	1	99	1	1	1	1	1	1	1	1	1	1	1	1	1	1	1	1	1	2	1	1	1	1	1	1	1	1	1	1	1	1	1	1	1
3	110055744	snp_3_110055744	HORVU3Hr1G026650	HvAG1	C	T	1	1	1	1	1	1	1	1	1	99	1	1	1	1	1	1	1	1	1	1	1	1	1	1	1	1	1	2	1	1	1	1	1	1	1	1	1	1	1	1	1	1	1
3	110056175	snp_3_110056175	HORVU3Hr1G026650	HvAG1	C	A	1	1	1	1	1	1	1	1	1	99	1	1	1	1	1	1	1	1	1	1	1	1	1	1	1	1	1	2	1	1	1	1	1	1	1	1	1	1	1	1	1	1	1
3	110056213	snp_3_110056213	HORVU3Hr1G026650	HvAG1	A	C	1	1	1	1	1	1	1	1	1	99	1	1	1	1	1	1	1	1	1	1	1	1	1	1	1	1	1	2	1	1	1	1	1	1	1	1	1	1	1	1	1	1	1
3	110056332	snp_3_110056332	HORVU3Hr1G026650	HvAG1	T	A	1	1	1	1	1	1	1	1	1	99	1	1	1	1	1	1	1	1	1	1	1	1	1	1	1	1	1	2	1	1	1	1	1	1	1	1	1	1	1	1	1	1	1
3	110056336	snp_3_110056336	HORVU3Hr1G026650	HvAG1	G	A	1	1	1	1	1	1	1	1	1	99	1	1	1	1	1	1	1	1	1	1	1	1	1	1	1	1	1	2	1	1	1	1	1	1	1	1	1	1	1	1	1	1	1
3	110056633	snp_3_110056633	HORVU3Hr1G026650	HvAG1	T	A	1	1	1	99	1	1	1	1	1	99	1	1	1	1	1	1	1	1	1	1	1	1	1	1	1	1	1	2	1	1	1	1	1	1	1	1	1	1	1	1	1	1	1
3	110056731	snp_3_110056731	HORVU3Hr1G026650	HvAG1	T	C	1	1	1	99	1	1	1	1	1	99	1	1	1	1	1	99	1	1	1	1	1	99	1	1	1	1	1	2	1	1	1	1	1	1	1	1	1	1	1	1	1	1	1
3	110057127	snp_3_110057127	HORVU3Hr1G026650	HvAG1	T	C	1	1	1	1	1	1	1	1	1	1	1	1	1	1	1	1	1	1	1	1	1	1	1	1	1	1	1	2	1	1	1	1	1	1	1	1	1	1	1	1	1	1	1
3	110057236	snp_3_110057236	HORVU3Hr1G026650	HvAG1	C	T	1	1	1	1	1	1	1	1	1	99	1	1	1	1	1	1	1	1	1	1	1	1	1	1	1	1	1	2	1	1	1	1	1	1	1	1	1	1	1	1	1	1	1
3	110058078	snp_3_110058078	HORVU3Hr1G026650	HvAG1	A	G	1	1	1	1	1	1	1	1	1	1	1	1	1	1	1	1	1	1	1	1	1	1	1	1	1	1	1	2	1	1	1	1	1	1	1	1	1	1	1	1	1	1	1
3	112633626	snp_3_112633626	.		C	T	0	0	0	1	0	0	0	1	1	99	0	1	1	0	0	1	0	1	1	0	1	0	0	0	0	0	99	2	0	1	0	0	1	1	1	1	0	0	0	0	0	0	0
3	112633668	snp_3_112633668	.		A	G	0	0	0	1	0	0	0	1	1	99	0	1	0	0	0	1	0	0	0	1	1	0	0	0	0	0	99	1	0	0	0	1	0	1	1	1	0	0	0	0	0	0	0
3	112634117	snp_3_112634117	.		T	C	0	0	0	1	0	0	0	0	99	99	0	0	1	0	0	1	0	2	0	1	0	1	1	0	0	0	1	2	0	0	0	0	1	0	0	0	1	0	0	0	0	0	0
3	112634228	snp_3_112634228	.		A	G	0	0	0	1	1	0	1	0	99	99	1	0	1	1	1	0	0	1	1	0	1	1	1	1	99	1	1	2	0	0	0	1	0	1	0	1	0	0	0	0	0	0	0
3	112634361	snp_3_112634361	.		G	A	0	1	1	1	0	1	0	0	1	99	1	0	1	1	1	1	0	0	0	0	1	0	1	1	1	0	1	99	1	1	0	0	0	0	0	1	0	0	0	0	0	1	1
3	112634446	snp_3_112634446	.		G	C	1	1	1	1	99	99	0	0	1	99	1	0	1	1	0	1	0	0	0	0	1	0	0	0	0	1	1	1	1	1	0	0	0	0	0	1	0	0	0	0	0	1	0
3	112634530	snp_3_112634530	.		C	T	0	0	0	99	0	0	0	0	2	2	1	0	1	0	1	1	0	1	0	0	1	1	1	0	0	1	99	99	0	0	1	0	0	0	0	0	1	0	0	0	0	0	0
3	112634898	snp_3_112634898	.		C	T	0	0	0	99	0	0	0	0	99	1	1	0	0	0	0	0	1	0	1	1	0	0	0	0	0	1	99	1	1	0	0	0	0	0	0	0	0	0	0	0	0	0	0
3	112634929	snp_3_112634929	.		C	T	0	1	1	99	0	1	1	0	99	99	1	0	1	1	1	99	0	0	1	0	1	1	99	0	1	1	1	1	0	1	1	1	1	0	0	0	1	0	0	0	1	1	0
3	112634938	snp_3_112634938	.		G	A	0	1	0	99	0	0	1	1	99	99	1	1	1	1	1	99	1	0	1	1	1	0	99	99	0	1	1	1	1	1	1	1	0	0	0	0	1	0	0	0	0	0	0
3	117874046	snp_3_117874046	HORVU3Hr1G027460	HvCKX	G	C	1	1	1	99	1	1	1	1	1	1	1	1	1	1	1	1	1	1	1	1	1	1	1	1	1	1	1	2	1	1	1	1	1	1	1	1	1	1	1	1	1	1	1
3	117874739	snp_3_117874739	HORVU3Hr1G027460	HvCKX	A	G	1	1	1	1	1	1	1	1	1	99	1	1	1	1	1	1	1	1	1	1	1	1	1	1	1	1	99	1	1	1	1	1	1	1	1	1	1	1	1	1	1	1	1
3	117874992	snp_3_117874992	HORVU3Hr1G027460	HvCKX	T	C	1	1	1	1	1	1	1	1	1	99	1	1	1	1	1	1	1	1	1	1	1	1	1	1	1	1	1	2	1	1	1	1	1	1	1	1	1	1	1	1	1	1	1
3	117875018	snp_3_117875018	HORVU3Hr1G027460	HvCKX	A	T	1	1	1	99	1	1	1	1	1	99	1	1	1	1	1	99	1	99	1	1	1	99	1	1	1	1	1	2	1	1	1	1	1	1	1	1	1	1	1	1	1	1	1
3	117875019	snp_3_117875019	HORVU3Hr1G027460	HvCKX	T	A	1	1	1	99	1	1	1	1	1	99	1	1	1	1	1	99	1	99	1	1	1	99	1	1	1	1	1	1	1	1	1	1	1	1	1	1	1	1	1	1	1	1	1
3	117875229	snp_3_117875229	HORVU3Hr1G027460	HvCKX	C	T	1	1	1	99	1	1	1	1	99	99	1	1	1	1	1	1	1	1	1	1	1	99	1	1	1	1	1	1	1	1	1	1	1	1	1	1	1	1	1	1	1	1	1
3	117875230	snp_3_117875230	HORVU3Hr1G027460	HvCKX	T	C	1	1	1	99	1	1	1	1	99	99	1	1	1	1	1	1	1	1	1	1	1	99	1	1	1	1	1	2	1	1	1	1	1	1	1	1	1	1	1	1	1	1	1
3	117875262	snp_3_117875262	HORVU3Hr1G027460	HvCKX	T	C	1	1	1	99	1	1	1	1	99	99	1	1	1	1	1	1	1	1	1	1	1	99	1	1	1	1	1	2	1	1	1	1	1	1	1	1	1	1	1	1	1	1	1
3	117875283	snp_3_117875283	HORVU3Hr1G027460	HvCKX	A	G	1	1	1	99	1	1	1	1	99	99	1	1	1	1	1	1	1	99	1	1	1	99	1	1	1	1	1	1	1	1	1	1	1	1	1	1	1	1	1	1	1	1	1
3	117875307	snp_3_117875307	HORVU3Hr1G027460	HvCKX	G	T	1	1	1	99	1	1	1	1	1	99	1	1	1	1	1	1	1	99	1	1	1	1	1	1	1	1	1	1	1	1	1	1	1	1	1	1	1	1	1	1	1	1	1
3	117875340	snp_3_117875340	HORVU3Hr1G027460	HvCKX	A	G	1	1	1	99	1	1	1	1	1	99	1	1	1	1	1	1	1	1	1	1	1	1	1	1	1	1	1	1	1	1	1	1	1	1	1	1	1	1	1	1	1	1	1
3	117875963	snp_3_117875963	HORVU3Hr1G027460	HvCKX	T	C	1	1	1	1	1	1	1	1	1	99	1	1	1	1	1	1	1	1	1	1	1	1	1	1	1	1	1	1	1	1	1	1	1	1	1	1	1	1	1	1	1	1	1
3	117876106	snp_3_117876106	HORVU3Hr1G027460	HvCKX	T	C	1	1	1	1	1	1	1	1	1	99	1	1	1	1	1	1	1	1	1	1	1	1	1	1	1	1	1	1	1	1	1	1	1	1	1	1	1	1	1	1	1	1	1
3	117876108	snp_3_117876108	HORVU3Hr1G027460	HvCKX	G	A	1	1	1	1	1	1	1	1	1	99	1	1	1	1	1	1	1	1	1	1	1	1	1	1	1	1	1	1	1	1	1	1	1	1	1	1	1	1	1	1	1	1	1
3	117876351	snp_3_117876351	HORVU3Hr1G027460	HvCKX	A	G	1	1	1	1	1	1	1	1	1	99	1	1	1	1	1	1	1	1	1	1	1	1	1	1	1	1	1	2	1	1	1	1	1	1	1	1	1	1	1	1	1	1	1
3	117876407	snp_3_117876407	HORVU3Hr1G027460	HvCKX	T	A	1	1	1	1	1	1	1	1	1	99	1	1	1	1	1	1	1	1	1	1	1	1	1	1	1	1	1	2	1	1	1	1	1	1	1	1	1	1	1	1	1	1	1
3	117876434	snp_3_117876434	HORVU3Hr1G027460	HvCKX	C	T	1	1	1	1	1	1	1	1	1	99	1	1	1	1	1	1	1	1	1	1	1	1	1	1	1	1	1	1	1	1	1	1	1	1	1	1	1	1	1	1	1	1	1
3	117876579	snp_3_117876579	HORVU3Hr1G027460	HvCKX	T	C	1	1	1	1	1	1	1	1	1	99	1	1	1	1	1	1	1	1	1	1	1	1	1	1	1	1	1	2	1	1	1	1	1	1	1	1	1	1	1	1	1	1	1
3	117876590	snp_3_117876590	HORVU3Hr1G027460	HvCKX	G	A	1	1	1	1	1	1	1	1	1	99	1	1	1	1	1	1	1	1	1	1	1	1	1	1	1	1	1	2	1	1	1	1	1	1	1	1	1	1	1	1	1	1	1
3	117876607	snp_3_117876607	HORVU3Hr1G027460	HvCKX	T	C	1	1	1	1	1	1	1	1	1	99	1	1	1	1	1	1	1	1	1	1	1	1	1	1	1	1	1	1	1	1	1	1	1	1	1	1	1	1	1	1	1	1	1
3	117876669	snp_3_117876669	HORVU3Hr1G027460	HvCKX	T	C	1	1	1	1	1	99	1	1	1	99	1	1	1	1	1	1	1	1	1	1	1	1	1	1	1	1	1	1	1	1	1	1	1	1	1	1	1	1	1	1	1	1	1
3	117876713	snp_3_117876713	HORVU3Hr1G027460	HvCKX	C	T	1	1	1	1	1	99	1	1	1	99	1	1	1	1	1	1	1	99	1	1	1	1	1	1	1	1	1	2	1	1	1	1	1	1	1	1	1	1	1	1	1	1	1
3	117876749	snp_3_117876749	HORVU3Hr1G027460	HvCKX	C	T	2	2	2	99	2	2	2	0	2	99	2	2	2	2	2	99	2	99	1	2	2	2	2	2	2	2	2	1	2	2	0	1	2	2	2	2	2	2	2	2	1	2	2
3	117876813	snp_3_117876813	HORVU3Hr1G027460	HvCKX	G	A	1	1	1	1	1	1	1	1	1	99	1	1	1	1	1	1	1	1	1	1	1	1	1	1	1	1	1	2	1	1	1	1	1	1	1	1	1	1	1	1	1	1	1
3	117876827	snp_3_117876827	HORVU3Hr1G027460	HvCKX	G	A	1	1	1	1	1	1	1	1	1	99	1	1	1	1	1	1	1	1	1	1	1	1	1	1	1	1	1	1	1	1	1	1	1	1	1	1	1	1	1	1	1	1	1
3	117876863	snp_3_117876863	HORVU3Hr1G027460	HvCKX	T	C	1	1	1	1	1	1	1	1	1	99	1	1	1	1	1	1	1	1	1	1	1	1	1	1	1	1	1	2	1	1	1	1	1	1	1	1	1	1	1	1	1	1	1
3	117876900	snp_3_117876900	HORVU3Hr1G027460	HvCKX	G	A	1	1	1	1	1	1	1	1	1	99	1	1	1	1	1	1	1	1	1	1	1	1	1	1	1	1	1	2	1	1	1	1	1	1	1	1	1	1	1	1	1	1	1
3	117877003	snp_3_117877003	HORVU3Hr1G027460	HvCKX	G	A	1	1	1	1	1	1	1	1	1	99	1	1	1	1	1	1	1	1	1	1	1	1	1	1	1	1	99	1	1	1	1	1	1	1	1	1	1	1	1	1	1	1	1
3	117877168	snp_3_117877168	HORVU3Hr1G027460	HvCKX	T	C	1	1	1	99	1	1	1	1	1	99	1	1	1	1	1	1	1	1	1	1	1	1	1	1	1	1	99	2	1	1	1	1	1	1	1	1	1	1	1	1	1	1	1
3	117877341	snp_3_117877341	HORVU3Hr1G027460	HvCKX	G	C	1	1	1	99	1	1	1	1	1	99	1	1	1	1	1	1	1	1	1	1	1	1	1	1	1	1	1	2	1	1	1	1	1	1	1	1	1	1	1	1	1	1	1
3	117877638	snp_3_117877638	HORVU3Hr1G027460	HvCKX	G	C	1	1	1	1	1	1	1	1	1	1	1	1	1	1	1	1	1	1	1	1	1	1	1	1	1	1	1	2	1	1	1	1	1	1	1	1	1	1	1	1	1	1	1
3	117877829	snp_3_117877829	HORVU3Hr1G027460	HvCKX	A	G	1	1	1	99	1	1	1	1	1	99	1	1	1	1	1	1	1	1	1	1	1	1	1	1	1	1	99	99	1	1	1	1	1	1	1	1	1	1	1	1	1	1	1
3	119251528	snp_3_119251528	.		T	C	1	1	1	99	1	1	1	1	99	1	1	1	1	1	1	1	1	1	1	1	1	1	1	1	1	1	99	2	1	1	1	1	1	1	1	1	1	1	1	1	1	1	1
3	119251662	snp_3_119251662	.		A	G	1	1	1	1	1	1	1	1	1	99	1	1	1	1	1	1	1	1	1	1	1	1	1	1	1	1	1	0	1	1	1	1	1	1	1	1	1	1	1	1	1	1	1
3	119251768	snp_3_119251768	.		C	T	1	1	1	1	1	1	1	1	1	1	1	1	1	1	1	1	1	1	1	1	1	0	1	1	1	1	1	2	1	1	1	1	1	1	1	1	1	1	1	1	1	1	1
3	119252087	snp_3_119252087	HORVU3Hr1G027590	HvFT2	T	G	1	1	1	99	1	1	1	1	1	1	1	1	1	1	1	1	1	1	1	1	1	1	1	1	1	1	1	2	1	1	1	1	1	1	1	1	1	1	1	1	1	1	1
3	119252281	snp_3_119252281	HORVU3Hr1G027590	HvFT2	T	C	1	1	1	1	1	1	1	1	1	99	1	1	1	1	1	1	1	1	1	1	1	1	1	1	1	1	1	2	1	1	1	1	1	1	1	1	1	1	1	1	1	1	1
3	119252315	snp_3_119252315	HORVU3Hr1G027590	HvFT2	A	T	1	1	1	2	1	1	1	0	1	99	1	1	1	1	1	1	1	1	1	1	1	0	1	1	1	1	1	1	1	1	1	1	1	1	1	1	1	1	1	1	1	1	1
3	119252382	snp_3_119252382	HORVU3Hr1G027590	HvFT2	C	T	1	1	1	99	1	1	1	1	1	99	1	1	1	1	1	1	1	1	1	1	1	1	1	1	1	1	1	1	1	1	1	1	1	1	1	1	1	1	1	1	1	1	1
3	119252510	snp_3_119252510	HORVU3Hr1G027590	HvFT2	G	A	1	1	1	99	1	1	1	1	1	99	1	1	1	1	1	1	1	1	1	1	1	1	1	1	1	1	1	1	1	1	1	1	1	1	1	1	1	1	1	1	1	1	1
3	119252520	snp_3_119252520	HORVU3Hr1G027590	HvFT2	T	A	1	1	1	99	1	1	1	1	1	99	1	1	1	1	1	1	1	1	1	1	1	1	1	1	1	1	1	2	1	1	1	1	1	1	1	1	1	1	1	1	1	1	1
3	119252842	snp_3_119252842	HORVU3Hr1G027590	HvFT2	C	T	1	1	1	99	1	1	1	1	1	99	1	1	1	1	1	99	1	1	1	1	1	1	1	1	1	1	99	2	1	1	1	1	1	1	1	1	1	1	1	1	1	1	1
3	119252845	snp_3_119252845	HORVU3Hr1G027590	HvFT2	T	C	1	1	1	99	1	1	1	1	1	99	1	1	1	1	1	99	1	1	1	1	1	1	1	1	1	1	99	2	1	1	1	1	1	1	1	1	1	1	1	1	1	1	1
3	119252863	snp_3_119252863	HORVU3Hr1G027590	HvFT2	A	G	1	1	1	99	1	1	1	1	99	99	1	99	1	1	1	99	1	1	1	1	1	1	1	1	1	1	99	2	1	1	1	1	1	1	1	1	1	1	1	1	1	1	1
3	119252872	snp_3_119252872	HORVU3Hr1G027590	HvFT2	A	G	1	1	1	99	1	1	1	1	99	99	1	99	1	1	1	99	1	1	1	1	1	1	1	1	1	1	99	2	1	1	1	1	1	1	1	1	1	1	1	1	1	1	1
3	119252878	snp_3_119252878	HORVU3Hr1G027590	HvFT2	A	G	1	1	1	99	1	1	1	1	99	99	1	99	1	1	1	99	1	1	1	1	1	99	1	1	1	1	99	2	1	1	1	1	1	1	1	1	1	1	1	1	1	1	1
3	119252973	snp_3_119252973	HORVU3Hr1G027590	HvFT2	G	A	1	1	1	99	1	1	1	1	1	99	1	1	1	1	1	1	1	1	1	1	1	1	1	1	1	1	99	2	1	1	1	1	1	1	1	1	1	1	1	1	1	1	1
3	119252989	snp_3_119252989	HORVU3Hr1G027590	HvFT2	C	A	1	1	1	99	1	1	1	1	1	99	1	1	1	1	1	1	1	1	1	1	1	1	1	1	1	1	99	2	1	1	1	1	1	1	1	1	1	1	1	1	1	1	1
3	119253066	snp_3_119253066	HORVU3Hr1G027590	HvFT2	T	C	1	1	1	99	1	1	1	1	1	1	1	1	1	1	1	1	1	1	1	1	1	1	1	1	1	1	99	0	1	1	1	1	1	1	1	1	1	1	1	1	1	1	1
3	119253152	snp_3_119253152	HORVU3Hr1G027590	HvFT2	G	C	1	1	1	99	1	1	1	1	1	99	1	1	1	1	1	1	1	1	1	1	1	1	1	1	1	1	99	1	1	1	1	1	1	1	1	1	1	1	1	1	1	1	1
3	119253164	snp_3_119253164	HORVU3Hr1G027590	HvFT2	A	G	1	1	1	99	1	1	1	1	1	1	1	1	1	1	1	1	1	1	1	1	1	1	1	1	1	1	99	0	1	1	1	1	1	1	1	1	1	1	1	1	1	1	1
3	119253290	snp_3_119253290	HORVU3Hr1G027590	HvFT2	G	A	1	1	1	1	1	1	1	1	1	1	1	1	1	1	1	1	1	1	1	1	1	1	1	1	1	1	1	0	1	1	1	1	1	1	1	1	1	1	1	1	1	1	1
3	119253393	snp_3_119253393	HORVU3Hr1G027590	HvFT2	G	A	1	1	1	1	1	1	1	1	1	99	1	1	1	1	1	1	1	1	1	1	1	1	1	1	1	1	99	2	1	1	1	1	1	1	1	1	1	1	1	1	1	1	1
3	119253395	snp_3_119253395	HORVU3Hr1G027590	HvFT2	C	T	1	1	1	1	1	1	1	1	1	99	1	1	1	1	1	1	1	1	1	1	1	1	1	1	1	1	1	2	1	1	1	1	1	1	1	1	1	1	1	1	1	1	1
3	119253465	snp_3_119253465	HORVU3Hr1G027590	HvFT2	T	G	1	1	1	99	1	1	1	1	1	99	1	1	1	1	1	1	1	1	1	1	1	1	1	1	1	1	1	2	1	1	1	1	1	1	1	1	1	1	1	1	1	1	1
3	119253483	snp_3_119253483	HORVU3Hr1G027590	HvFT2	A	G	1	1	1	99	1	1	1	1	1	99	1	1	1	1	1	1	1	1	1	1	1	1	1	1	1	1	1	1	1	1	1	1	1	1	1	1	1	1	1	1	1	1	1
3	119253497	snp_3_119253497	HORVU3Hr1G027590	HvFT2	G	A	1	1	1	99	1	1	1	1	1	99	1	1	1	1	1	1	1	1	1	1	1	1	1	1	1	1	1	2	1	1	1	1	1	1	1	1	1	1	1	1	1	1	1
3	119253505	snp_3_119253505	HORVU3Hr1G027590	HvFT2	G	A	1	1	1	99	1	1	1	1	1	99	1	1	1	1	1	1	1	1	1	1	1	1	1	1	1	1	1	1	1	1	1	1	1	1	1	1	1	1	1	1	1	1	1
3	119253520	snp_3_119253520	HORVU3Hr1G027590	HvFT2	T	C	1	1	1	99	1	1	1	1	1	99	1	1	1	1	1	1	1	1	1	1	1	1	1	1	1	1	1	2	1	1	1	1	1	1	1	1	1	1	1	1	1	1	1
3	119254260	snp_3_119254260	HORVU3Hr1G027590	HvFT2	C	T	1	1	1	99	1	0	1	1	99	99	1	1	1	1	1	1	1	1	1	1	1	1	1	1	1	1	1	1	1	1	1	1	1	1	1	1	1	1	1	1	1	1	1
3	119254297	snp_3_119254297	HORVU3Hr1G027590	HvFT2	G	T	1	1	1	99	1	1	1	1	1	99	1	1	1	1	1	1	1	1	1	1	1	1	1	1	1	1	1	1	1	1	1	1	1	1	1	1	1	1	1	1	1	1	1
3	119254299	snp_3_119254299	HORVU3Hr1G027590	HvFT2	G	T	1	1	1	99	1	1	1	1	1	99	1	1	1	1	1	1	1	1	1	1	1	1	1	1	1	1	1	0	1	1	1	1	1	1	1	1	1	1	1	1	1	1	1
3	119254441	snp_3_119254441	HORVU3Hr1G027590	HvFT2	G	C	1	1	1	99	1	1	1	1	1	99	1	1	1	1	1	1	1	1	1	1	1	1	1	1	1	1	1	2	1	1	1	1	1	1	1	1	1	1	1	1	1	1	1
3	119254826	snp_3_119254826	HORVU3Hr1G027590	HvFT2	G	T	1	1	1	99	1	1	1	1	1	99	1	1	1	1	1	1	1	1	1	1	1	1	1	1	1	1	1	1	1	1	1	1	1	1	1	1	1	1	1	1	1	1	1
3	119254911	snp_3_119254911	HORVU3Hr1G027590	HvFT2	G	C	1	1	1	1	1	1	1	1	1	99	1	1	1	1	1	1	1	1	1	1	1	1	1	1	1	1	1	2	1	1	1	1	1	1	1	1	1	1	1	1	1	1	1
3	119256114	snp_3_119256114	.		A	C	1	1	1	99	1	1	1	1	1	1	1	1	1	1	1	1	1	1	1	1	1	1	1	1	1	1	1	2	1	1	1	1	1	1	1	1	1	1	1	1	1	1	1
3	119256164	snp_3_119256164	.		G	A	1	1	1	1	1	1	1	1	1	99	1	1	1	1	1	1	1	1	1	1	1	1	1	1	1	1	1	1	1	1	1	1	1	1	1	1	1	1	1	1	1	1	1
3	119256182	snp_3_119256182	.		G	A	0	0	0	1	0	0	0	0	2	99	0	0	0	0	0	0	0	0	0	0	0	0	0	0	2	0	1	2	0	0	0	0	0	0	0	0	0	0	0	0	0	0	0
3	119256186	snp_3_119256186	.		A	G	1	1	1	1	1	1	1	1	1	99	1	1	1	1	1	1	1	1	1	1	1	1	1	1	1	1	1	2	1	1	1	1	1	1	1	1	1	1	1	1	1	1	1
3	119256213	snp_3_119256213	.		A	T	1	1	1	99	1	1	1	1	1	1	1	1	1	1	1	1	1	1	1	1	1	1	1	1	1	1	1	2	1	1	1	1	1	1	1	1	1	1	1	1	1	1	1
3	119256224	snp_3_119256224	.		T	C	1	1	1	99	1	1	1	1	1	1	1	1	1	1	1	1	1	1	1	1	1	1	1	1	1	1	99	99	1	1	1	1	1	1	1	1	1	1	1	1	1	1	1
3	156626179	snp_3_156626179	HORVU3Hr1G031460	HvPAP2	A	G	1	1	1	1	1	1	1	1	1	99	1	1	1	1	1	1	1	1	1	1	1	1	1	1	1	1	1	2	1	1	1	1	1	1	1	1	1	1	1	1	1	1	1
3	156627193	snp_3_156627193	HORVU3Hr1G031460	HvPAP2	A	C	1	1	1	1	1	1	1	1	1	99	1	1	1	1	1	1	1	1	1	1	1	1	1	1	1	1	1	2	1	1	1	1	1	1	1	1	1	1	1	1	1	1	1
3	156629291	snp_3_156629291	HORVU3Hr1G031460	HvPAP2	C	A	1	1	1	1	1	1	1	1	1	1	1	1	1	1	1	1	1	1	1	1	1	1	1	1	1	1	1	1	1	1	1	1	1	1	1	1	1	1	1	1	1	1	1
3	176455300	snp_3_176455300	HORVU3Hr1G033550	HvSCPL33	G	A	1	1	1	1	1	1	1	1	1	99	1	1	1	1	1	1	1	1	1	1	1	1	1	1	0	1	1	1	1	1	1	1	1	1	1	1	1	1	1	1	1	1	1
3	176455832	snp_3_176455832	HORVU3Hr1G033550	HvSCPL33	C	T	1	1	1	1	1	1	1	1	1	99	1	1	1	1	1	1	1	1	1	1	1	1	1	1	1	1	1	1	1	1	1	1	1	1	1	1	1	1	1	1	1	1	1
3	176456019	snp_3_176456019	HORVU3Hr1G033550	HvSCPL33	G	A	1	1	1	1	1	1	1	1	1	1	1	1	1	1	1	1	1	1	1	1	1	1	1	1	1	1	1	1	1	1	1	1	1	1	1	1	1	1	1	1	1	1	1
3	176456113	snp_3_176456113	HORVU3Hr1G033550	HvSCPL33	G	A	1	1	1	1	1	1	1	1	1	1	1	1	1	1	1	1	1	1	1	1	1	1	1	1	1	1	1	1	1	1	1	1	1	1	1	1	1	1	1	1	1	1	1
3	176456819	snp_3_176456819	HORVU3Hr1G033550	HvSCPL33	G	T	1	1	1	1	1	1	1	1	1	1	1	1	1	1	1	1	1	1	1	1	1	1	1	1	1	1	1	1	1	1	1	1	1	1	1	1	1	1	1	1	1	1	1
3	176457034	snp_3_176457034	HORVU3Hr1G033550	HvSCPL33	C	T	1	1	1	1	1	1	1	1	1	99	1	1	1	1	1	1	1	1	1	1	1	1	1	1	1	1	1	1	1	1	1	1	1	1	1	1	1	1	1	1	1	1	1
3	176457148	snp_3_176457148	HORVU3Hr1G033550	HvSCPL33	G	A	1	1	1	99	1	1	1	1	1	99	1	1	1	1	1	1	1	1	1	1	1	1	1	1	1	1	1	1	1	1	1	1	1	1	1	1	1	1	1	1	1	1	1
3	176457848	snp_3_176457848	HORVU3Hr1G033550	HvSCPL33	A	T	1	1	1	1	1	1	1	1	1	99	1	1	1	1	1	1	1	1	1	1	1	1	1	1	1	1	1	2	1	1	1	1	1	1	1	1	1	1	1	1	1	1	1
3	176458601	snp_3_176458601	HORVU3Hr1G033550	HvSCPL33	A	G	1	1	1	99	1	1	1	1	1	99	1	1	1	1	1	1	1	1	1	1	1	1	1	1	1	1	1	1	1	1	1	1	1	1	1	1	1	1	1	1	1	1	1
3	176458677	snp_3_176458677	HORVU3Hr1G033550	HvSCPL33	G	A	1	1	1	99	1	1	1	1	1	99	1	1	1	1	1	1	1	1	1	1	1	1	1	1	1	1	1	2	1	1	1	1	1	1	1	1	1	1	1	1	1	1	1
3	176458840	snp_3_176458840	HORVU3Hr1G033550	HvSCPL33	C	T	1	1	1	1	1	1	1	1	1	99	1	1	1	1	1	1	1	1	1	1	1	1	1	1	1	1	1	1	1	1	1	1	1	1	1	1	1	1	1	1	1	1	1
3	176459115	snp_3_176459115	.		A	G	1	1	1	1	1	1	1	1	99	99	1	1	1	1	1	1	1	1	1	1	1	1	1	1	1	1	99	1	1	1	1	1	1	1	1	1	1	1	1	1	1	1	1
3	198827893	snp_3_198827893	.		T	C	1	1	1	1	1	1	1	1	1	99	1	1	1	1	1	1	1	1	1	1	1	1	1	1	1	1	99	1	1	1	1	1	1	1	1	1	1	1	1	1	1	1	1
3	198828628	snp_3_198828628	HORVU3Hr1G035680	HvFPF1	C	T	2	2	2	1	2	2	2	0	2	99	2	2	2	2	2	2	2	2	2	2	2	2	2	2	2	2	99	2	2	2	2	1	2	2	2	2	2	2	2	2	2	2	2
3	198828639	snp_3_198828639	HORVU3Hr1G035680	HvFPF1	G	T	1	1	1	1	1	1	1	1	1	99	1	1	1	1	1	1	1	1	1	1	1	1	1	1	1	1	99	1	1	1	1	1	1	1	1	1	1	1	1	1	1	1	1
3	251190253	snp_3_251190253	.		G	A	0	0	0	0	0	0	0	0	99	0	0	99	0	0	0	0	0	0	0	0	1	0	0	0	0	0	1	0	0	0	0	0	0	0	0	0	0	0	0	0	0	0	0
3	251190304	snp_3_251190304	.		G	A	0	0	0	0	1	1	1	0	2	1	0	0	1	0	0	0	1	0	0	0	0	0	1	0	1	0	2	0	1	0	0	0	0	0	0	0	0	0	0	0	0	0	1
3	260976045	snp_3_260976045	.		A	T	0	0	0	1	0	0	0	0	99	99	0	0	1	0	1	1	0	1	0	1	2	1	0	0	0	1	0	0	1	0	1	0	1	0	1	0	0	0	0	1	1	0	0
3	260980054	snp_3_260980054	.		T	A	2	2	2	2	2	2	2	2	2	99	2	2	0	2	2	2	2	0	2	2	2	2	2	2	2	2	2	2	2	2	2	2	2	2	2	2	2	2	2	2	2	2	2
3	260980544	snp_3_260980544	.		T	A	0	2	0	2	0	99	0	0	0	2	0	2	0	0	0	2	0	0	0	2	0	0	2	2	99	2	2	0	0	0	0	0	0	0	0	0	0	0	0	2	2	0	0
3	268913264	snp_3_268913264	HORVU3Hr1G042330	HvKIN	C	T	1	1	1	99	1	1	1	1	1	99	1	1	1	1	1	1	1	1	2	1	1	0	1	1	1	1	99	2	1	0	2	1	1	1	1	1	1	0	1	1	2	1	1
3	280443259	snp_3_280443259	.		G	A	0	2	0	1	0	0	0	0	0	2	0	2	0	0	0	0	2	0	0	0	0	2	99	0	0	0	2	0	0	0	0	0	0	0	0	0	0	0	0	0	0	0	0
3	280443985	snp_3_280443985	.		G	A	0	0	0	0	2	2	0	0	99	99	0	0	2	0	0	2	0	2	0	0	2	2	99	0	0	0	0	2	2	0	2	0	0	0	0	0	0	0	0	0	0	2	0
3	310042153	snp_3_310042153	.		T	C	0	0	0	2	0	0	0	0	0	0	0	0	0	0	0	0	0	0	0	0	0	0	0	0	0	0	0	2	0	0	0	0	0	0	0	0	0	0	0	0	0	0	0
3	310042504	snp_3_310042504	.		A	T	0	0	0	2	0	0	0	0	1	99	0	2	2	0	0	2	0	0	0	0	0	0	0	0	0	2	0	0	0	0	0	0	0	0	0	0	0	0	0	0	0	0	0
3	310216714	snp_3_310216714	.		C	T	0	0	0	99	1	0	0	1	1	99	1	99	1	0	1	1	1	0	0	1	1	1	0	1	1	0	1	1	1	0	1	0	2	0	0	0	0	0	0	1	1	0	1
3	325874267	snp_3_325874267	.		A	C	0	0	0	99	0	0	0	0	2	99	0	1	1	0	0	0	0	1	0	1	99	0	1	1	0	0	1	0	0	0	0	0	0	0	0	0	0	0	0	0	0	0	0
3	336995209	snp_3_336995209	.		T	C	0	0	0	0	0	0	0	0	0	2	0	0	0	0	0	0	0	0	0	0	0	0	0	0	0	0	0	0	0	0	0	0	0	0	0	0	0	0	0	0	0	0	0
3	342648011	snp_3_342648011	.		C	A	1	1	1	2	1	0	1	1	1	99	1	1	1	1	1	1	1	2	2	1	1	1	2	1	1	2	99	2	1	0	0	1	1	1	1	1	1	1	1	1	2	1	1
3	342648023	snp_3_342648023	.		G	T	1	1	1	0	1	0	1	1	1	99	1	1	1	1	1	1	1	2	2	1	1	1	2	1	1	2	99	2	1	0	0	1	1	1	1	1	1	1	1	1	2	1	1
3	342648341	snp_3_342648341	.		G	T	1	1	1	2	1	1	1	1	99	99	1	1	1	1	1	1	1	1	1	1	1	1	99	1	1	1	99	1	1	1	0	1	1	1	1	1	1	1	1	1	1	1	1
3	342648498	snp_3_342648498	.		C	T	1	1	1	99	1	1	1	1	99	99	1	1	1	1	1	1	1	1	1	1	1	0	1	1	1	1	1	1	1	1	0	1	1	1	1	1	1	1	1	1	1	1	1
3	342648508	snp_3_342648508	.		G	A	1	1	1	99	1	0	1	1	99	99	1	1	1	1	1	1	1	2	2	1	1	1	2	1	1	2	1	1	1	1	0	1	1	1	1	1	1	1	1	1	2	1	1
3	342648559	snp_3_342648559	.		C	T	1	1	1	1	1	1	1	1	99	99	1	1	1	1	1	1	1	1	1	1	1	1	1	1	1	1	1	2	1	1	1	1	1	1	1	1	1	1	1	1	1	1	1
3	342648667	snp_3_342648667	.		G	A	2	2	2	1	2	0	2	2	99	99	2	2	2	2	2	2	2	1	1	2	2	2	1	2	2	1	2	1	2	0	1	1	2	2	2	2	2	2	2	2	1	2	2
3	342648696	snp_3_342648696	.		G	C	1	1	1	99	1	0	1	1	1	99	1	1	1	1	1	1	1	2	1	1	1	1	2	1	1	2	1	1	1	1	1	1	1	1	1	1	1	1	1	1	1	1	1
3	342648928	snp_3_342648928	.		A	G	2	2	2	99	2	2	2	2	2	99	2	2	2	2	2	99	2	2	2	2	2	2	99	2	2	2	99	2	2	2	2	1	2	2	2	2	2	2	2	2	2	2	2
3	342649098	snp_3_342649098	.		G	A	1	1	1	1	1	0	1	1	1	1	1	1	1	1	1	1	1	2	2	1	1	1	2	1	1	2	1	1	1	1	0	1	1	1	1	1	1	1	1	1	2	1	1
3	342649122	snp_3_342649122	.		T	C	1	1	1	1	1	0	1	1	1	1	1	1	1	1	1	1	1	2	2	1	1	1	2	1	1	2	1	0	1	1	0	1	1	1	1	1	1	1	1	1	2	1	1
3	342649151	snp_3_342649151	.		G	A	1	1	1	2	1	0	1	1	1	1	1	1	1	1	1	1	1	2	2	1	1	1	2	1	1	2	1	2	1	0	2	1	1	1	1	1	1	1	1	1	2	1	1
3	342649404	snp_3_342649404	.		G	A	1	1	1	99	1	0	1	1	99	1	1	1	1	1	1	1	1	2	2	1	1	1	2	1	1	2	1	0	1	1	0	1	1	1	1	1	1	1	1	1	0	1	1
3	378681799	snp_3_378681799	.		G	A	0	0	0	99	0	1	0	0	1	1	0	1	0	0	0	2	0	1	1	0	0	1	1	0	0	1	99	1	0	1	0	1	0	0	0	0	0	0	0	0	1	0	0
3	378681808	snp_3_378681808	.		A	G	0	0	0	99	0	0	0	0	1	2	0	1	0	99	0	2	0	0	0	0	0	1	0	0	0	0	99	2	99	0	0	1	0	0	0	0	0	0	0	0	0	0	0
3	389236347	snp_3_389236347	.		G	A	0	0	0	1	0	2	0	0	0	2	2	2	0	0	0	2	2	0	0	2	2	2	0	0	2	0	0	2	0	0	0	2	0	0	0	2	2	0	0	0	0	0	2
3	389236357	snp_3_389236357	.		C	G	2	0	0	99	2	2	0	2	2	2	0	0	0	2	2	0	2	2	2	2	0	2	2	2	2	2	0	2	2	0	2	0	2	2	2	2	2	2	0	0	2	2	2
3	389236375	snp_3_389236375	.		C	G	2	0	2	99	2	0	2	2	99	2	2	2	2	0	0	2	2	2	2	0	2	0	0	2	2	2	2	0	2	0	2	2	2	2	2	2	2	2	0	2	2	2	2
3	389236414	snp_3_389236414	.		A	G	0	0	0	99	0	0	0	0	0	99	0	0	0	0	0	0	0	0	0	0	0	0	0	0	0	0	99	0	0	0	0	0	0	0	0	0	0	0	0	0	0	0	0
3	398652296	snp_3_398652296	.		G	A	0	1	0	2	1	0	1	0	0	99	0	0	1	0	0	0	1	2	0	0	0	0	0	1	0	0	0	0	0	0	1	0	0	0	0	0	0	0	0	2	2	0	0
3	398652385	snp_3_398652385	.		C	G	0	0	0	99	1	0	0	0	1	99	1	1	1	0	1	1	0	1	1	1	99	0	1	0	0	1	1	1	1	0	0	99	1	1	1	1	0	1	1	1	99	1	1
3	398863132	snp_3_398863132	.		C	T	1	1	1	1	1	0	0	0	2	99	0	1	0	0	0	1	1	1	1	1	1	0	0	0	0	0	1	1	1	0	1	0	1	0	0	1	0	1	0	1	1	0	0
3	405024242	snp_3_405024242	.		C	T	2	0	0	1	0	0	0	0	2	99	0	2	2	2	0	0	2	2	0	2	2	0	0	2	0	0	2	0	0	2	2	0	0	2	0	0	2	0	0	0	0	0	0
3	405024312	snp_3_405024312	.		G	C	2	0	0	2	0	2	2	0	0	99	2	2	99	2	0	99	2	0	0	2	2	2	2	2	2	0	0	2	2	2	2	0	2	2	0	0	0	0	2	0	2	0	2
3	405024374	snp_3_405024374	.		C	T	2	2	2	99	0	2	2	2	2	99	2	2	2	2	2	2	2	2	2	2	2	2	2	2	2	2	2	2	2	2	2	2	2	2	2	2	2	2	2	2	2	2	2
3	405024375	snp_3_405024375	.		A	C	2	99	2	99	2	2	2	2	2	99	2	2	99	2	2	2	99	2	0	2	2	2	2	2	99	2	2	2	2	2	2	2	2	2	2	2	2	2	2	2	2	2	2
3	455963245	snp_3_455963245	.		G	A	0	0	0	1	0	0	0	0	1	1	1	1	0	0	0	1	0	1	0	0	0	0	0	0	0	1	0	0	0	0	0	0	0	0	0	0	0	0	0	0	0	1	0
3	455963284	snp_3_455963284	.		A	G	0	0	0	2	1	1	1	0	1	99	0	1	1	0	1	1	0	1	0	1	99	99	2	1	1	99	1	0	0	1	0	0	0	0	0	1	0	0	0	0	0	0	1
3	455963287	snp_3_455963287	.		A	G	0	1	1	1	0	1	1	1	2	99	0	1	2	1	1	1	1	1	1	1	99	1	1	1	1	99	0	1	0	0	1	0	1	1	0	0	1	1	0	1	1	0	0
3	455963293	snp_3_455963293	.		A	G	0	1	0	1	0	0	0	0	1	99	0	1	1	0	0	1	1	1	0	99	2	0	1	0	1	99	2	0	1	0	0	0	0	0	0	0	0	0	0	0	0	0	0
3	456042911	snp_3_456042911	.		G	C	0	1	1	1	0	1	1	0	1	99	0	1	0	0	0	99	0	1	1	0	99	99	1	0	1	1	1	2	0	1	0	0	0	0	0	0	0	0	0	0	0	0	0
3	464625792	snp_3_464625792	.		A	G	1	0	0	99	0	0	1	0	99	99	0	99	1	1	0	1	0	1	0	2	1	1	1	1	1	1	1	0	0	1	0	0	1	1	1	0	1	0	0	0	0	1	1
3	468687109	snp_3_468687109	.		A	G	0	1	0	99	0	0	1	0	1	1	0	0	0	0	0	0	0	0	0	2	1	0	0	0	1	2	1	99	0	0	0	0	0	0	0	0	0	0	0	0	0	0	0
3	516137997	snp_3_516137997	HORVU3Hr1G068000	HvRLK	T	G	1	1	1	99	1	1	1	1	1	99	1	1	1	1	1	1	1	1	1	1	1	1	1	1	0	1	1	1	1	1	1	1	1	1	1	1	1	1	1	2	1	1	1
3	516138191	snp_3_516138191	HORVU3Hr1G068000	HvRLK	G	A	1	1	1	99	1	1	1	1	1	99	1	1	1	1	1	1	1	1	1	1	1	1	1	1	1	1	1	1	1	1	1	1	1	1	1	1	1	1	1	1	1	1	1
3	516138300	snp_3_516138300	HORVU3Hr1G068000	HvRLK	G	A	1	1	1	99	1	1	1	1	1	99	1	1	1	1	1	1	1	1	1	1	1	1	1	1	0	1	1	1	1	1	1	1	1	1	1	1	1	1	1	2	1	1	1
3	516138561	snp_3_516138561	HORVU3Hr1G068000	HvRLK	A	T	1	1	1	99	1	1	1	1	1	99	1	1	1	1	1	1	1	1	1	1	1	1	1	1	0	1	0	1	1	1	1	1	1	1	1	1	1	1	1	2	1	1	1
3	516213995	snp_3_516213995	.		C	T	1	1	1	99	1	1	1	1	1	99	1	1	1	1	1	1	1	1	1	1	1	1	1	1	0	1	99	1	1	1	1	1	1	1	1	1	1	1	1	2	1	1	1
3	516214104	snp_3_516214104	HORVU3Hr1G068010		C	T	1	1	1	1	1	1	1	1	1	99	1	1	1	1	1	1	1	1	1	1	1	1	1	1	1	1	99	1	1	1	1	1	1	1	1	1	1	1	1	1	1	1	1
3	516214298	snp_3_516214298	HORVU3Hr1G068010		A	C	1	1	1	1	1	1	1	1	1	99	1	1	1	1	1	1	1	1	1	1	1	1	1	1	0	1	1	1	1	1	1	1	1	1	1	1	1	1	1	2	1	1	1
3	516352694	snp_3_516352694	HORVU3Hr1G068020		T	A	1	1	1	99	1	1	1	1	1	99	1	1	1	1	1	1	1	1	1	1	1	1	1	1	0	1	1	1	1	1	1	1	1	1	1	1	1	1	1	2	1	1	1
3	548753247	snp_3_548753247	.		C	G	1	2	2	99	2	0	2	2	2	99	2	2	2	1	1	2	2	1	1	1	2	99	99	1	0	1	1	99	1	1	1	1	2	2	1	2	2	2	1	1	1	2	1
3	548753312	snp_3_548753312	.		C	T	1	1	1	99	1	1	1	1	1	99	1	1	1	1	1	1	1	1	1	1	1	1	1	1	1	1	1	2	1	1	1	1	1	1	1	1	1	1	1	1	1	1	1
3	548753367	snp_3_548753367	HORVU3Hr1G072810	HvGA2ox3	G	A	1	1	1	1	1	1	1	1	1	1	1	1	1	1	1	1	1	1	1	1	1	1	1	1	1	1	1	2	1	1	1	1	1	1	1	1	1	1	1	1	1	1	1
3	548753509	snp_3_548753509	HORVU3Hr1G072810	HvGA2ox3	G	A	1	1	1	1	1	1	1	1	1	99	1	1	1	1	1	1	1	1	1	1	1	1	1	1	1	1	1	2	1	1	1	1	1	1	1	1	1	1	1	1	1	1	1
3	548753580	snp_3_548753580	HORVU3Hr1G072810	HvGA2ox3	A	G	1	1	1	99	1	1	1	1	1	99	1	1	1	1	1	1	1	1	1	1	1	1	1	1	1	1	1	2	1	1	1	1	1	1	1	1	1	1	1	1	1	1	1
3	548753746	snp_3_548753746	HORVU3Hr1G072810	HvGA2ox3	C	G	1	2	1	99	1	0	2	0	2	99	2	2	2	1	1	1	1	1	1	1	1	1	1	1	1	1	1	1	1	1	1	1	1	1	1	2	1	0	1	1	1	2	1
3	548754954	snp_3_548754954	HORVU3Hr1G072810	HvGA2ox3	C	G	1	2	2	2	2	0	2	2	2	99	2	2	2	1	1	2	2	1	2	1	2	0	2	1	0	1	1	2	1	0	0	0	2	2	1	2	0	2	1	1	1	2	1
3	548754964	snp_3_548754964	HORVU3Hr1G072810	HvGA2ox3	C	T	1	2	2	2	2	0	2	2	2	99	2	2	2	1	1	2	2	1	2	1	2	0	2	99	0	1	1	2	1	0	0	0	2	2	1	2	0	2	1	1	1	2	1
3	548755281	snp_3_548755281	HORVU3Hr1G072810	HvGA2ox3	C	T	1	1	1	99	1	1	1	1	1	99	1	1	1	1	1	1	1	1	1	1	1	1	1	1	1	1	1	2	1	1	1	1	1	1	1	1	1	1	1	1	1	1	1
3	548755329	snp_3_548755329	HORVU3Hr1G072810	HvGA2ox3	T	C	1	2	2	99	2	0	2	2	2	99	2	2	2	1	1	2	2	1	2	1	0	1	2	1	0	1	1	2	1	0	0	1	2	2	1	2	2	2	1	1	1	2	1
3	548755459	snp_3_548755459	HORVU3Hr1G072810	HvGA2ox3	A	G	1	2	2	2	2	0	2	2	2	2	2	2	2	1	1	2	2	1	1	1	2	1	2	1	0	1	1	1	1	1	1	1	2	2	1	2	2	2	1	1	1	2	1
3	548755478	snp_3_548755478	HORVU3Hr1G072810	HvGA2ox3	T	C	1	1	1	1	1	1	1	1	1	1	1	1	1	1	1	1	1	1	1	1	1	1	1	1	1	1	1	0	1	1	1	1	1	1	1	1	1	1	1	1	1	1	1
3	548755958	snp_3_548755958	HORVU3Hr1G072810	HvGA2ox3	G	C	1	1	1	99	1	1	1	1	2	99	2	2	2	1	1	1	1	1	1	1	1	1	1	1	1	1	1	1	1	1	1	1	1	1	1	2	1	0	1	1	1	1	1
3	548755964	snp_3_548755964	HORVU3Hr1G072810	HvGA2ox3	G	C	1	2	2	99	2	0	2	2	2	99	2	2	2	1	1	2	2	1	2	1	2	1	2	1	0	1	1	2	1	0	0	1	2	2	1	2	2	2	1	1	1	2	1
3	548755976	snp_3_548755976	HORVU3Hr1G072810	HvGA2ox3	G	A	1	2	2	99	2	0	2	2	2	99	2	2	2	1	1	2	2	1	2	1	2	1	2	1	0	1	1	2	1	0	0	1	2	2	1	2	2	2	1	1	1	2	1
3	548756092	snp_3_548756092	HORVU3Hr1G072810	HvGA2ox3	T	C	1	1	1	1	1	1	1	1	1	99	1	1	1	1	1	1	1	1	1	1	1	1	1	1	1	1	1	1	1	1	1	1	1	1	1	1	1	1	1	1	1	1	1
3	548756146	snp_3_548756146	HORVU3Hr1G072810	HvGA2ox3	G	A	1	2	2	2	2	0	2	2	2	99	2	2	2	1	1	2	2	1	2	1	2	1	2	1	0	1	1	2	1	0	0	1	2	2	1	2	2	2	1	1	1	2	1
3	548756362	snp_3_548756362	HORVU3Hr1G072810	HvGA2ox3	A	T	1	2	2	2	2	0	2	2	2	99	2	2	2	1	1	2	2	1	2	1	2	1	2	1	0	1	1	2	1	0	0	1	2	2	1	2	2	2	1	1	1	2	1
3	586202058	snp_3_586202058	.		G	C	1	1	1	1	0	1	1	0	1	99	1	1	1	1	1	1	1	1	1	99	1	1	1	1	1	1	1	1	1	1	1	1	1	0	0	0	1	0	0	1	1	1	0
3	596158933	snp_3_596158933	.		T	C	0	0	0	1	0	2	1	1	99	1	1	1	0	0	1	1	0	1	0	0	1	1	1	1	2	0	99	1	1	0	0	1	0	1	1	1	0	0	0	0	1	1	0
3	596164622	snp_3_596164622	.		G	A	0	0	0	2	0	0	0	0	0	99	0	0	0	0	0	0	0	0	0	0	0	0	0	0	0	0	0	0	0	0	0	0	0	0	0	0	0	0	0	0	0	0	0
3	596164625	snp_3_596164625	.		G	A	0	0	0	0	0	0	0	0	0	99	0	0	2	0	0	0	0	2	0	0	0	0	0	0	0	0	0	0	0	0	0	0	0	0	0	0	0	0	0	0	0	0	0
3	596164628	snp_3_596164628	.		G	A	0	0	0	0	0	0	2	0	0	99	0	2	0	0	0	0	0	0	0	2	0	0	0	0	0	0	0	0	0	0	0	0	0	0	0	0	0	0	0	0	0	0	0
3	596164702	snp_3_596164702	.		T	G	2	2	0	2	2	0	2	2	2	2	2	2	2	0	2	2	0	0	2	0	2	0	99	2	0	2	2	0	2	0	2	0	2	0	2	0	2	0	2	2	2	0	2
3	596181065	snp_3_596181065	.		A	G	2	2	0	2	2	0	2	0	0	0	2	0	2	0	0	2	0	0	0	2	0	2	2	0	2	0	2	0	2	2	0	0	0	0	0	0	2	2	0	0	0	0	0
3	596181086	snp_3_596181086	.		T	G	2	2	0	2	2	2	2	2	2	2	2	2	2	0	2	2	2	2	2	0	2	2	0	2	0	0	0	2	2	2	2	2	2	2	2	2	2	0	0	2	0	0	2
3	596181470	snp_3_596181470	.		A	G	0	0	0	99	0	0	2	0	0	2	0	0	0	0	0	0	0	2	0	0	0	0	0	0	0	0	0	0	0	0	0	0	0	0	0	0	0	0	0	0	0	0	0
3	596181473	snp_3_596181473	.		T	G	0	0	0	99	0	0	0	0	0	2	0	0	0	0	0	0	0	0	0	0	0	0	0	0	2	0	0	0	0	0	0	0	0	0	0	0	0	0	0	0	0	0	0
3	596181501	snp_3_596181501	.		G	A	0	0	0	0	0	0	0	0	2	99	0	0	0	0	0	2	0	0	0	0	0	0	0	0	0	0	0	0	0	0	0	2	0	0	0	0	0	0	0	0	0	0	0
3	619903751	snp_3_619903751	.		A	T	2	2	2	2	2	2	2	2	99	99	2	2	2	2	2	2	2	2	2	2	2	2	2	2	2	1	99	99	2	2	0	2	2	1	2	1	2	2	2	2	2	2	2
3	619903757	snp_3_619903757	.		A	G	2	2	2	2	2	2	2	2	99	99	2	2	2	2	2	2	2	1	2	2	2	2	2	0	0	1	99	99	2	0	0	2	1	1	2	1	0	2	2	1	1	2	2
3	619903888	snp_3_619903888	.		T	C	2	2	2	2	2	2	2	2	2	99	2	2	2	2	2	2	2	1	2	2	2	2	2	0	0	1	2	2	2	0	0	2	1	1	2	1	2	2	2	1	1	2	2
3	619904041	snp_3_619904041	.		G	T	1	1	1	99	1	1	1	1	1	99	1	1	1	1	1	1	1	2	1	1	1	1	1	0	0	1	1	1	1	0	1	1	2	1	1	1	1	1	1	2	2	1	1
3	619904128	snp_3_619904128	.		A	G	2	2	2	99	2	2	2	2	2	99	2	2	2	2	2	2	2	1	2	2	2	2	2	0	0	1	99	2	2	0	0	2	1	1	2	1	2	2	2	1	1	2	2
3	619904822	snp_3_619904822	HORVU3Hr1G087100		C	G	2	2	2	2	0	2	2	2	2	99	2	2	2	2	2	2	2	2	2	2	2	2	2	2	2	1	2	2	2	2	0	2	2	1	2	1	2	2	2	2	2	2	2
3	619904936	snp_3_619904936	HORVU3Hr1G087100		T	A	2	2	2	99	2	2	2	2	99	99	2	2	2	2	2	2	2	2	2	2	2	2	2	2	2	1	2	2	2	2	0	2	2	1	2	1	2	2	2	2	2	2	2
3	619905143	snp_3_619905143	HORVU3Hr1G087100		G	A	2	2	2	99	2	2	2	2	2	99	2	2	2	2	2	2	2	1	2	2	2	2	2	0	0	1	2	2	2	0	0	2	1	1	2	1	2	2	2	1	1	2	2
3	621657902	snp_3_621657902	.		C	T	0	1	1	1	1	1	1	1	1	1	1	99	1	1	1	1	1	0	1	1	1	1	1	1	1	0	1	1	1	1	1	1	1	0	0	1	0	1	0	0	0	1	0
3	623494307	snp_3_623494307	.		C	T	0	0	0	0	0	0	0	0	0	2	0	0	0	0	0	0	0	0	0	0	0	0	0	0	2	0	2	0	0	0	0	0	0	0	0	0	0	0	0	0	0	0	0
3	623494534	snp_3_623494534	.		A	C	99	0	0	2	0	0	0	0	2	2	0	0	99	0	0	2	0	0	0	0	1	0	2	0	0	0	2	0	0	0	0	0	0	0	0	0	0	0	0	0	0	0	0
3	630544682	snp_3_630544682	.		A	T	1	1	1	1	1	1	1	1	1	99	1	1	1	1	1	1	1	1	1	1	1	1	1	1	1	1	1	1	1	1	1	1	1	1	1	1	1	1	1	1	1	1	1
3	630544915	snp_3_630544915	HORVU3Hr1G089980	HvGA20ox3	T	C	1	1	1	1	1	1	1	1	1	99	1	1	1	1	1	1	1	1	1	1	1	1	1	1	1	1	1	1	1	1	1	1	1	1	1	1	1	1	1	1	1	1	1
3	630545571	snp_3_630545571	HORVU3Hr1G089980	HvGA20ox3	C	T	1	2	1	1	1	2	2	2	1	99	1	1	1	2	1	1	2	2	1	1	1	1	1	0	0	2	2	1	2	0	0	1	1	1	2	1	1	2	1	2	0	1	2
3	630545670	snp_3_630545670	HORVU3Hr1G089980	HvGA20ox3	C	G	1	1	1	1	1	1	1	1	1	99	1	1	1	1	1	1	1	1	1	1	1	1	1	1	1	1	1	99	1	1	1	1	1	1	1	1	1	1	1	1	1	1	1
3	630545676	snp_3_630545676	HORVU3Hr1G089980	HvGA20ox3	T	C	2	2	2	2	2	2	2	2	2	99	2	2	2	2	2	2	2	2	2	2	2	2	2	2	2	2	2	99	2	2	2	1	2	2	2	2	2	2	2	2	2	2	2
3	630545714	snp_3_630545714	HORVU3Hr1G089980	HvGA20ox3	T	C	1	2	1	1	1	2	2	2	1	99	1	1	1	2	1	1	2	2	1	1	1	1	1	0	0	2	2	99	2	0	0	1	1	1	2	1	1	2	1	2	0	1	2
3	630545798	snp_3_630545798	HORVU3Hr1G089980	HvGA20ox3	A	G	1	2	1	99	1	2	2	2	1	1	1	1	1	2	1	1	2	2	1	1	1	1	1	1	0	2	2	99	2	0	0	1	1	1	2	1	1	2	1	2	0	1	2
3	630545817	snp_3_630545817	HORVU3Hr1G089980	HvGA20ox3	G	A	1	2	1	1	1	2	2	2	1	1	1	1	1	2	1	1	2	2	1	1	1	1	1	1	0	2	2	1	2	0	0	1	1	1	2	1	1	2	1	2	0	1	2
3	630545883	snp_3_630545883	HORVU3Hr1G089980	HvGA20ox3	G	A	1	2	1	99	1	2	2	2	1	99	1	1	1	2	1	1	2	2	1	1	1	1	1	0	0	2	2	1	2	0	0	1	1	1	2	1	1	2	1	2	0	1	2
3	630545905	snp_3_630545905	HORVU3Hr1G089980	HvGA20ox3	T	A	1	1	1	99	1	1	1	1	1	99	1	1	1	1	1	1	1	1	1	1	1	1	1	1	1	1	1	99	1	1	1	1	1	1	1	1	1	1	1	1	1	1	1
3	630545909	snp_3_630545909	HORVU3Hr1G089980	HvGA20ox3	C	T	1	2	1	99	1	2	2	2	1	99	1	1	1	2	1	1	2	2	1	1	1	1	1	0	0	2	2	99	2	0	0	1	1	1	2	1	1	2	1	2	0	1	2
3	630545943	snp_3_630545943	HORVU3Hr1G089980	HvGA20ox3	A	G	1	2	1	99	1	2	2	2	1	1	1	1	1	2	1	1	2	2	1	1	1	1	1	0	0	2	2	2	2	0	0	1	1	1	2	1	1	2	1	2	0	1	2
3	630545945	snp_3_630545945	HORVU3Hr1G089980	HvGA20ox3	T	C	1	2	1	99	1	2	2	2	1	1	1	1	1	2	1	1	2	2	1	1	1	1	1	0	0	2	2	1	2	0	0	1	1	1	2	1	1	2	1	2	0	1	2
3	630546017	snp_3_630546017	HORVU3Hr1G089980	HvGA20ox3	C	T	1	2	1	99	1	2	2	2	1	1	1	1	1	2	1	1	2	2	1	1	1	1	1	0	0	2	1	1	2	0	0	1	1	1	1	1	1	0	1	2	0	1	2
3	630546027	snp_3_630546027	HORVU3Hr1G089980	HvGA20ox3	G	A	1	2	1	99	1	2	2	2	1	1	1	1	1	2	1	1	2	2	1	1	1	1	1	0	0	2	2	99	2	0	0	1	1	1	2	1	1	2	1	2	0	1	2
3	630546033	snp_3_630546033	HORVU3Hr1G089980	HvGA20ox3	A	G	1	2	1	99	1	2	2	2	1	1	1	1	1	2	1	1	2	2	1	1	1	1	1	0	0	2	2	2	2	0	0	1	1	1	2	1	1	2	1	2	0	1	2
3	630546050	snp_3_630546050	HORVU3Hr1G089980	HvGA20ox3	G	A	1	2	1	99	1	2	2	2	1	1	1	1	1	2	1	1	2	2	1	1	1	1	1	0	1	2	2	1	2	0	0	1	1	1	2	1	1	2	1	2	0	1	2
3	630546059	snp_3_630546059	HORVU3Hr1G089980	HvGA20ox3	T	C	1	1	1	99	1	1	1	1	1	99	1	1	1	1	1	1	1	1	1	1	1	1	1	1	1	1	1	2	1	1	1	1	1	1	1	1	1	1	1	1	1	1	1
3	630546073	snp_3_630546073	HORVU3Hr1G089980	HvGA20ox3	G	C	1	2	1	99	1	2	2	2	1	99	1	1	1	2	1	1	2	2	1	1	1	1	1	0	0	2	2	2	2	0	0	1	1	1	2	1	1	2	1	2	0	1	2
3	630546107	snp_3_630546107	HORVU3Hr1G089980	HvGA20ox3	A	C	1	2	1	99	1	2	2	2	1	99	1	1	1	2	1	1	2	2	1	1	1	1	1	0	0	2	2	2	2	0	0	1	1	1	2	1	1	2	1	2	0	1	2
3	630546241	snp_3_630546241	HORVU3Hr1G089980	HvGA20ox3	T	C	1	2	1	1	1	2	2	2	1	1	1	1	1	2	1	1	2	2	1	1	1	1	1	0	1	2	99	2	2	0	0	1	1	1	2	1	1	2	1	2	0	1	2
3	630546269	snp_3_630546269	HORVU3Hr1G089980	HvGA20ox3	G	A	1	1	1	1	1	1	1	1	1	1	1	1	1	1	1	1	1	1	1	1	1	1	1	1	1	1	99	2	1	1	1	1	1	1	1	1	1	1	1	1	1	1	1
3	630546282	snp_3_630546282	HORVU3Hr1G089980	HvGA20ox3	C	T	1	2	1	1	1	2	2	2	1	99	1	1	1	2	1	1	2	2	1	1	1	1	1	0	0	2	2	1	2	0	0	1	1	1	2	1	1	2	1	2	0	1	2
3	630546344	snp_3_630546344	HORVU3Hr1G089980	HvGA20ox3	T	C	1	1	1	1	1	1	1	1	1	99	1	1	1	1	1	1	1	1	1	1	1	1	1	1	1	1	99	2	1	1	1	1	1	1	1	1	1	1	1	1	1	1	1
3	630546542	snp_3_630546542	HORVU3Hr1G089980	HvGA20ox3	C	T	1	1	1	99	1	1	1	1	1	99	1	1	1	1	1	1	1	1	1	1	1	1	1	1	1	1	1	2	1	1	1	1	1	1	1	1	1	1	1	1	1	1	1
3	630546623	snp_3_630546623	HORVU3Hr1G089980	HvGA20ox3	T	C	1	1	1	1	1	1	1	1	1	99	1	1	1	1	1	1	1	1	1	1	1	1	1	1	1	1	1	2	1	1	1	1	1	1	1	1	1	1	1	1	1	1	1
3	630546639	snp_3_630546639	HORVU3Hr1G089980	HvGA20ox3	A	G	1	1	1	1	1	1	1	1	1	99	1	1	1	1	1	1	1	1	1	1	1	1	1	1	1	1	1	2	1	1	1	1	1	1	1	1	1	1	1	1	1	1	1
3	630546721	snp_3_630546721	HORVU3Hr1G089980	HvGA20ox3	G	A	1	2	1	1	1	2	2	2	1	99	1	1	1	2	1	1	2	2	1	1	1	1	1	0	0	2	2	1	2	0	0	1	1	1	2	1	1	2	1	2	0	1	2
3	630546726	snp_3_630546726	HORVU3Hr1G089980	HvGA20ox3	A	G	1	1	1	1	1	1	1	1	1	99	1	1	1	1	1	1	1	1	1	1	1	1	1	1	1	1	1	2	1	1	1	1	1	1	1	1	1	1	1	1	1	1	1
3	630546777	snp_3_630546777	HORVU3Hr1G089980	HvGA20ox3	A	G	1	1	1	1	1	1	1	1	1	99	1	1	1	1	1	1	1	1	1	1	1	1	1	1	1	1	1	2	1	1	1	1	1	1	1	1	1	1	1	1	1	1	1
3	630546855	snp_3_630546855	HORVU3Hr1G089980	HvGA20ox3	C	T	1	1	1	1	1	1	1	1	1	99	1	1	1	1	1	1	1	1	1	1	1	1	1	1	1	1	1	2	1	1	1	1	1	1	1	1	1	1	1	1	1	1	1
3	630546887	snp_3_630546887	HORVU3Hr1G089980	HvGA20ox3	G	T	1	1	1	1	1	1	1	1	1	99	1	1	1	1	1	1	1	1	1	1	1	1	1	1	1	1	1	2	1	1	1	1	1	1	1	1	1	1	1	1	1	1	1
3	630546942	snp_3_630546942	HORVU3Hr1G089980	HvGA20ox3	C	A	1	1	1	99	1	1	1	1	1	99	1	1	1	1	1	1	1	1	1	1	1	1	1	1	1	1	99	2	1	1	1	1	1	1	1	1	1	1	1	1	1	1	1
3	630546963	snp_3_630546963	HORVU3Hr1G089980	HvGA20ox3	T	C	1	1	1	99	1	1	1	1	1	99	1	1	1	1	1	1	1	1	1	1	1	1	1	1	1	1	99	2	1	1	1	1	1	1	1	1	1	1	1	1	1	1	1
3	630547034	snp_3_630547034	HORVU3Hr1G089980	HvGA20ox3	C	A	0	0	0	1	0	0	0	1	1	99	0	0	0	0	0	1	1	0	0	0	0	0	2	0	0	0	99	2	0	0	0	1	0	0	0	0	0	0	0	0	0	0	0
3	630547144	snp_3_630547144	HORVU3Hr1G089980	HvGA20ox3	C	T	1	2	1	1	1	2	2	2	1	99	1	1	1	2	1	1	2	2	1	1	1	1	1	0	0	2	2	99	2	0	0	1	1	1	2	1	1	2	1	2	0	1	2
3	630547155	snp_3_630547155	HORVU3Hr1G089980	HvGA20ox3	C	T	1	1	1	1	1	1	1	1	1	99	1	1	1	1	1	1	1	1	1	1	1	1	1	1	1	1	1	99	1	1	1	1	1	1	1	1	1	1	1	1	1	1	1
3	630547167	snp_3_630547167	HORVU3Hr1G089980	HvGA20ox3	T	C	1	2	1	1	1	2	2	2	1	99	1	1	1	2	1	1	2	2	1	1	1	1	1	0	0	2	2	99	2	0	0	1	1	1	2	1	1	2	1	2	0	1	2
3	630547620	snp_3_630547620	HORVU3Hr1G089980	HvGA20ox3	A	G	1	1	1	1	1	1	1	1	1	1	1	1	1	1	1	1	1	1	1	1	1	1	1	1	1	1	1	1	1	1	1	1	1	1	1	1	1	1	1	1	0	1	1
3	634078666	snp_3_634078666	HORVU3Hr1G090980	HvGA20ox2	A	C	1	1	99	99	1	1	1	1	1	99	1	1	1	1	1	1	1	1	1	99	99	99	99	1	1	1	1	2	1	1	1	1	1	1	1	1	99	1	1	1	1	1	1
3	634078704	snp_3_634078704	HORVU3Hr1G090980	HvGA20ox2	A	T	1	1	99	99	2	1	1	1	1	99	1	1	1	1	1	1	1	1	1	99	99	99	99	1	1	1	2	2	1	1	1	1	1	1	1	1	99	1	1	1	1	1	1
3	634078731	snp_3_634078731	HORVU3Hr1G090980	HvGA20ox2	T	C	1	1	99	99	2	1	1	1	1	1	1	1	1	1	1	1	1	1	1	99	99	99	99	1	1	1	2	2	1	1	1	1	1	1	1	1	99	1	1	1	1	1	1
3	634078746	snp_3_634078746	HORVU3Hr1G090980	HvGA20ox2	G	C	1	1	99	99	1	1	1	1	1	1	1	1	1	1	1	1	1	1	1	99	99	99	99	1	1	1	1	2	1	1	1	1	1	1	1	1	99	1	1	1	1	1	1
3	634078821	snp_3_634078821	HORVU3Hr1G090980	HvGA20ox2	T	C	1	1	99	99	1	1	1	1	1	1	1	1	1	1	1	1	1	1	1	99	99	99	99	1	1	1	1	2	1	1	1	1	1	1	1	1	99	1	1	1	1	1	1
3	634078836	snp_3_634078836	HORVU3Hr1G090980	HvGA20ox2	G	C	1	1	99	99	1	1	1	1	1	1	1	1	1	1	1	1	1	1	1	99	99	99	99	1	1	1	1	2	1	1	1	1	1	1	1	1	99	1	1	1	1	1	1
3	634079123	snp_3_634079123	HORVU3Hr1G090980	HvGA20ox2	G	A	1	1	1	99	2	1	1	1	1	99	1	1	1	1	1	1	1	1	1	99	99	99	99	1	1	1	2	2	1	1	1	1	1	1	1	1	1	1	1	1	1	1	1
3	634079156	snp_3_634079156	HORVU3Hr1G090980	HvGA20ox2	C	G	1	1	99	99	1	1	1	1	1	1	1	1	1	1	1	1	1	1	1	99	99	99	99	1	1	1	2	1	1	1	1	1	1	1	1	1	1	1	1	1	1	1	1
3	634079211	snp_3_634079211	HORVU3Hr1G090980	HvGA20ox2	G	A	1	1	1	99	2	1	1	1	0	1	1	1	1	1	1	1	1	1	1	99	99	99	99	1	1	1	2	2	1	1	1	1	1	1	1	1	99	1	1	1	1	1	1
3	634079214	snp_3_634079214	HORVU3Hr1G090980	HvGA20ox2	C	G	1	1	1	99	2	1	1	1	0	1	1	1	1	1	1	1	1	1	1	99	99	99	99	1	1	1	2	2	1	1	1	1	1	1	1	1	99	1	1	1	1	1	1
3	634079360	snp_3_634079360	HORVU3Hr1G090980	HvGA20ox2	G	T	1	1	1	99	2	1	1	1	1	1	1	1	1	1	1	1	1	1	1	99	99	99	99	1	1	1	0	99	1	1	1	1	1	1	1	1	99	1	1	1	1	1	1
3	634079427	snp_3_634079427	HORVU3Hr1G090980	HvGA20ox2	A	G	1	1	99	99	1	1	1	1	1	1	1	1	1	1	1	1	1	1	1	99	99	99	99	1	1	1	1	1	1	1	1	1	1	1	1	1	99	1	1	1	1	1	1
3	634079486	snp_3_634079486	HORVU3Hr1G090980	HvGA20ox2	G	C	1	1	99	99	1	1	1	1	1	1	1	1	1	1	1	1	1	1	1	99	99	99	99	1	1	1	2	1	1	1	1	1	1	1	1	1	99	1	1	1	1	1	1
3	634079580	snp_3_634079580	HORVU3Hr1G090980	HvGA20ox2	T	C	1	1	99	99	1	1	1	1	1	99	1	1	1	1	1	1	1	1	1	99	99	99	99	1	1	1	2	1	1	1	1	1	1	1	1	1	99	1	1	1	1	1	1
3	634079590	snp_3_634079590	HORVU3Hr1G090980	HvGA20ox2	C	A	1	1	99	99	1	1	1	1	1	1	1	1	1	1	1	1	1	1	1	99	99	99	99	1	1	1	99	2	1	1	1	1	1	1	1	1	99	1	1	1	1	1	1
3	634079591	snp_3_634079591	HORVU3Hr1G090980	HvGA20ox2	G	C	1	1	99	99	2	1	1	1	1	1	1	1	1	1	1	1	1	1	1	99	99	99	99	1	1	1	99	1	1	1	1	1	1	1	1	1	99	1	1	1	1	1	1
3	634079598	snp_3_634079598	HORVU3Hr1G090980	HvGA20ox2	G	C	1	1	99	99	2	1	1	1	1	1	1	1	1	1	1	1	1	1	1	99	99	99	99	1	1	1	99	2	1	1	1	1	1	1	1	1	99	1	1	1	1	1	1
3	634079614	snp_3_634079614	HORVU3Hr1G090980	HvGA20ox2	A	C	1	1	99	99	2	1	1	1	1	1	1	1	1	1	1	1	1	1	1	99	99	99	99	1	1	1	99	2	1	1	1	1	1	1	1	1	99	1	1	1	1	1	1
3	634079616	snp_3_634079616	HORVU3Hr1G090980	HvGA20ox2	T	G	1	1	99	99	2	1	1	1	1	1	1	1	1	1	1	1	1	1	1	99	99	99	99	1	1	1	99	2	1	1	1	1	1	1	1	1	99	1	1	1	1	1	1
3	634079620	snp_3_634079620	HORVU3Hr1G090980	HvGA20ox2	A	C	1	1	99	99	1	1	1	1	1	1	1	1	1	1	1	1	1	1	1	99	99	99	99	1	1	1	99	1	1	1	1	1	1	1	1	1	99	1	1	1	1	1	1
3	634079625	snp_3_634079625	HORVU3Hr1G090980	HvGA20ox2	T	C	1	1	99	99	1	1	1	1	1	1	1	1	1	1	1	1	1	1	1	99	99	99	99	1	1	1	99	1	1	1	1	1	1	1	1	1	99	1	1	1	1	1	1
3	634079633	snp_3_634079633	HORVU3Hr1G090980	HvGA20ox2	G	A	1	1	99	99	2	1	1	1	1	1	1	1	1	1	1	1	1	1	1	99	99	99	99	1	1	1	1	2	1	1	1	1	1	1	1	1	99	1	1	1	1	1	1
3	634079843	snp_3_634079843	HORVU3Hr1G090980	HvGA20ox2	G	A	1	1	1	99	1	1	1	1	1	1	1	1	1	1	1	1	1	1	1	99	99	99	99	1	1	1	2	99	1	1	1	1	1	1	1	1	99	1	1	1	1	1	1
3	634079894	snp_3_634079894	HORVU3Hr1G090980	HvGA20ox2	T	G	1	1	1	99	2	1	1	1	1	1	1	1	1	1	1	1	1	1	1	99	99	99	99	1	1	1	1	99	1	1	1	1	1	1	1	1	99	1	1	1	1	1	1
3	634079902	snp_3_634079902	HORVU3Hr1G090980	HvGA20ox2	A	G	1	1	1	99	2	1	1	1	1	1	1	1	1	1	1	1	1	1	1	99	99	99	99	1	1	1	1	99	1	1	1	1	1	1	1	1	99	1	1	1	1	1	1
3	634079917	snp_3_634079917	HORVU3Hr1G090980	HvGA20ox2	G	A	1	1	1	99	1	1	1	1	1	99	1	1	1	1	1	1	1	1	1	99	99	99	99	1	1	1	1	99	1	1	1	1	1	1	1	1	99	1	1	1	1	1	1
3	634079924	snp_3_634079924	HORVU3Hr1G090980	HvGA20ox2	T	A	1	1	1	99	1	1	1	1	1	99	1	1	1	1	1	1	1	1	1	99	99	99	99	1	1	1	2	99	1	1	1	1	1	1	1	1	99	1	1	1	1	1	1
3	634079930	snp_3_634079930	HORVU3Hr1G090980	HvGA20ox2	A	G	1	1	1	99	99	1	1	1	1	99	1	1	1	1	1	1	1	1	1	99	99	99	99	1	1	1	2	99	1	1	1	1	1	1	1	1	99	1	1	1	1	1	1
3	634079937	snp_3_634079937	HORVU3Hr1G090980	HvGA20ox2	C	T	2	2	2	99	99	2	2	2	2	99	2	2	2	2	2	2	2	2	1	99	99	99	99	2	2	1	1	99	2	0	0	1	2	2	1	2	99	1	2	2	2	0	2
3	634079970	snp_3_634079970	HORVU3Hr1G090980	HvGA20ox2	G	A	1	1	99	99	1	1	1	1	1	99	1	1	1	1	1	1	1	1	1	99	99	99	99	1	1	1	99	99	1	1	1	1	1	1	1	1	99	1	1	1	1	1	1
3	634079978	snp_3_634079978	HORVU3Hr1G090980	HvGA20ox2	G	A	1	1	99	99	1	1	1	1	1	99	1	1	1	1	1	1	1	1	1	99	99	99	99	1	1	2	99	99	1	0	0	2	1	1	1	1	99	1	1	1	1	0	1
3	634079983	snp_3_634079983	HORVU3Hr1G090980	HvGA20ox2	A	G	1	1	99	99	2	1	1	1	1	99	1	1	1	1	1	1	1	1	1	99	99	99	99	1	1	1	99	99	1	1	1	1	1	1	1	1	99	1	1	1	1	1	1
3	634080004	snp_3_634080004	HORVU3Hr1G090980	HvGA20ox2	T	C	1	1	99	99	2	1	1	1	1	99	1	1	1	1	1	1	1	1	1	99	99	99	99	1	1	1	2	99	1	1	1	1	1	1	1	1	99	1	1	1	1	1	1
3	634080032	snp_3_634080032	HORVU3Hr1G090980	HvGA20ox2	G	A	1	1	99	99	2	1	1	1	1	99	1	1	1	1	1	1	1	1	1	99	99	99	99	1	1	1	2	2	1	1	1	1	1	1	1	1	99	1	1	1	1	1	1
3	634080423	snp_3_634080423	HORVU3Hr1G090980	HvGA20ox2	T	A	1	1	1	99	1	1	1	1	1	99	1	1	1	1	1	1	1	1	1	99	99	99	99	1	1	1	1	2	1	1	1	1	1	1	1	1	1	1	1	1	1	1	1
3	634080469	snp_3_634080469	HORVU3Hr1G090980	HvGA20ox2	G	C	1	1	1	99	1	1	1	1	1	99	1	1	1	1	1	1	1	1	1	99	99	99	99	1	1	1	1	2	1	1	1	1	1	1	1	1	99	1	1	1	1	1	1
3	634080586	snp_3_634080586	HORVU3Hr1G090980	HvGA20ox2	T	C	1	1	99	99	1	1	1	1	1	99	1	1	1	1	1	1	1	1	1	99	99	99	99	1	1	1	2	1	1	1	1	1	1	1	1	1	99	1	1	1	1	1	1
3	634081189	snp_3_634081189	HORVU3Hr1G090980	HvGA20ox2	C	T	1	1	99	99	1	1	1	1	1	99	1	1	1	1	1	1	1	1	1	99	99	99	99	0	1	1	99	1	1	1	1	1	1	1	1	1	99	1	1	1	1	1	1
3	634081320	snp_3_634081320	HORVU3Hr1G090980	HvGA20ox2	G	C	1	1	99	99	1	1	1	1	1	99	1	1	1	1	1	1	1	1	1	1	99	99	99	1	1	1	2	1	1	1	1	1	1	1	1	1	1	1	1	1	1	1	1
3	634081401	snp_3_634081401	HORVU3Hr1G090980	HvGA20ox2	A	G	1	1	99	99	2	1	1	1	1	99	1	1	1	1	1	1	1	1	1	1	99	99	99	1	1	1	1	1	1	1	1	1	1	1	1	1	1	1	1	1	1	1	1
3	634081465	snp_3_634081465	HORVU3Hr1G090980	HvGA20ox2	C	T	1	1	99	99	1	1	1	1	1	99	1	1	1	1	1	1	1	1	1	1	99	99	99	1	1	1	2	1	1	1	1	1	1	1	1	1	1	1	1	1	1	1	1
3	634188656	snp_3_634188656	HORVU3Hr1G090990		C	G	1	1	1	1	2	1	1	1	1	99	1	1	1	1	1	1	1	1	1	1	1	1	99	1	1	1	1	1	1	1	1	1	1	1	1	1	1	1	1	1	1	1	1
3	634188674	snp_3_634188674	HORVU3Hr1G090990		C	T	1	1	1	1	1	1	1	1	1	99	1	1	1	1	1	1	1	1	1	1	1	1	1	1	1	1	2	1	1	1	1	1	1	1	1	1	1	1	1	1	1	1	1
3	634188935	snp_3_634188935	HORVU3Hr1G091000	HvPI-2	C	T	1	1	1	99	2	1	1	1	1	99	1	1	1	1	1	1	1	1	1	1	1	1	1	1	1	1	1	1	1	1	1	1	1	1	1	1	1	1	1	1	1	1	1
3	634188997	snp_3_634188997	HORVU3Hr1G091000	HvPI-2	G	T	1	1	1	1	2	1	1	1	1	99	1	1	1	1	1	1	1	1	1	1	1	1	1	1	1	1	1	1	1	1	1	1	1	1	1	1	1	1	1	1	1	1	1
3	634189000	snp_3_634189000	HORVU3Hr1G091000	HvPI-2	A	G	1	1	1	1	2	1	1	1	1	99	1	1	1	1	1	1	1	1	1	1	1	1	1	1	1	1	2	2	1	1	1	1	1	1	1	1	1	1	1	1	1	1	1
3	634189359	snp_3_634189359	HORVU3Hr1G091000	HvPI-2	G	T	1	1	1	1	1	1	1	1	1	99	1	1	1	1	1	1	1	1	1	1	1	1	1	1	1	1	1	1	1	1	1	1	1	1	1	1	1	1	1	1	1	1	1
3	634189384	snp_3_634189384	HORVU3Hr1G091000	HvPI-2	A	C	1	1	1	1	2	1	1	1	1	99	1	1	1	1	1	1	1	1	1	1	1	1	1	1	1	1	1	1	1	1	1	1	1	1	1	1	1	1	1	1	1	1	1
3	634189429	snp_3_634189429	HORVU3Hr1G091000	HvPI-2	C	G	1	1	1	1	2	1	1	1	1	99	1	1	1	1	1	1	1	1	1	1	1	1	1	1	1	1	1	1	1	1	1	1	1	1	1	1	1	1	1	1	1	1	1
3	634189556	snp_3_634189556	HORVU3Hr1G091000	HvPI-2	G	C	1	1	1	1	1	1	1	1	1	99	1	1	1	1	1	1	1	1	1	1	1	1	1	1	1	1	1	0	1	1	1	1	1	1	1	1	1	1	1	1	1	1	1
3	634189617	snp_3_634189617	HORVU3Hr1G091000	HvPI-2	T	A	1	1	1	1	1	1	1	1	1	99	1	1	1	1	1	1	1	1	1	1	1	1	1	1	1	1	2	1	1	1	1	1	1	1	1	1	1	1	1	1	1	1	1
3	634189663	snp_3_634189663	HORVU3Hr1G091000	HvPI-2	T	A	1	0	1	99	99	1	1	1	1	99	1	1	1	1	0	1	1	0	1	1	0	99	1	1	1	1	99	2	1	1	1	0	1	1	1	1	1	1	1	1	1	1	1
3	634189665	snp_3_634189665	HORVU3Hr1G091000	HvPI-2	A	G	1	1	1	1	99	1	1	1	1	99	1	1	1	1	1	1	1	0	1	1	0	1	1	1	1	1	1	2	1	1	1	0	1	1	1	1	1	1	1	1	1	1	1
3	634189747	snp_3_634189747	HORVU3Hr1G091000	HvPI-2	A	G	1	1	1	1	2	1	1	1	1	99	1	1	1	1	1	1	1	1	1	1	1	1	1	1	1	1	1	1	1	1	1	1	1	1	1	1	1	1	1	1	1	1	1
3	634189850	snp_3_634189850	HORVU3Hr1G091000	HvPI-2	C	T	1	1	1	1	1	1	1	1	1	99	1	1	1	1	1	1	1	1	1	1	1	1	1	1	1	1	1	1	1	1	1	1	1	1	1	1	1	1	1	1	1	1	1
3	634189892	snp_3_634189892	HORVU3Hr1G091000	HvPI-2	C	T	1	1	1	99	1	1	1	1	1	99	1	1	1	1	1	1	1	1	1	1	1	1	1	1	1	1	1	1	1	1	1	1	1	1	1	1	1	1	1	1	1	1	1
3	634190046	snp_3_634190046	HORVU3Hr1G091000	HvPI-2	C	T	1	1	1	99	1	1	1	1	1	1	1	1	1	1	1	1	1	1	1	1	1	1	1	1	1	1	1	2	1	1	1	1	1	1	1	1	1	1	1	1	1	1	1
3	634190153	snp_3_634190153	HORVU3Hr1G091000	HvPI-2	A	G	1	1	1	99	2	1	1	1	1	1	1	1	1	1	1	1	1	1	1	1	1	1	1	1	1	1	2	2	1	1	1	1	1	1	1	1	1	1	1	1	1	1	1
3	634190577	snp_3_634190577	HORVU3Hr1G091000	HvPI-2	A	G	1	1	1	99	2	1	1	1	99	99	1	1	1	1	1	1	1	1	1	1	1	1	1	1	1	1	1	1	1	1	1	1	1	1	1	1	1	1	1	1	1	1	1
3	634190769	snp_3_634190769	HORVU3Hr1G091000	HvPI-2	T	C	1	1	1	99	2	1	1	1	1	1	1	1	1	1	1	1	1	1	1	1	1	1	1	1	1	1	2	2	1	1	1	1	1	1	1	1	1	1	1	1	1	1	1
3	634190825	snp_3_634190825	HORVU3Hr1G091000	HvPI-2	T	A	1	1	1	99	1	1	1	1	1	1	1	1	1	1	1	1	1	1	1	1	1	1	1	1	1	1	2	1	1	1	1	1	1	1	1	1	1	1	1	1	1	1	1
3	634190943	snp_3_634190943	HORVU3Hr1G091000	HvPI-2	T	C	1	1	1	99	2	1	1	1	1	1	1	1	1	1	1	1	1	1	1	1	1	1	1	1	1	1	1	2	1	1	1	1	1	1	1	1	1	1	1	1	1	1	1
3	634190972	snp_3_634190972	HORVU3Hr1G091000	HvPI-2	G	A	1	1	1	1	2	1	1	1	1	1	1	1	1	1	1	1	1	1	1	1	1	1	1	1	1	1	2	2	1	1	1	1	1	1	1	1	1	1	1	1	1	1	1
3	634190975	snp_3_634190975	HORVU3Hr1G091000	HvPI-2	A	G	1	1	1	1	2	1	1	1	1	1	1	1	1	1	1	1	1	1	1	1	1	1	1	1	1	1	1	1	1	1	1	1	1	1	1	1	1	1	1	1	1	1	1
3	634191423	snp_3_634191423	HORVU3Hr1G091000	HvPI-2	C	T	1	1	1	1	2	1	1	1	1	99	1	1	1	1	1	1	1	1	1	1	1	1	1	1	1	1	2	2	1	1	1	1	1	1	1	1	1	1	1	1	1	1	1
3	634191491	snp_3_634191491	HORVU3Hr1G091000	HvPI-2	G	A	1	1	1	99	2	1	1	1	1	99	1	99	1	1	1	1	1	1	1	1	1	1	1	1	1	1	2	2	1	1	1	1	1	1	1	1	1	1	1	1	1	1	1
3	634191555	snp_3_634191555	HORVU3Hr1G091000	HvPI-2	G	A	1	1	1	99	1	1	1	1	99	99	1	1	1	1	1	1	1	1	1	1	1	1	1	1	1	1	1	2	1	1	1	1	1	1	1	1	1	1	1	1	1	1	1
3	634191568	snp_3_634191568	HORVU3Hr1G091000	HvPI-2	G	C	1	1	1	99	1	1	1	1	99	99	1	1	1	1	1	1	1	1	1	1	1	1	1	1	1	1	99	1	1	1	1	1	1	1	1	1	1	1	1	1	1	1	1
3	634927718	snp_3_634927718	HORVU3Hr1G091250	HvCIGARP-2	T	A	2	2	2	99	1	2	2	2	2	99	2	2	2	2	2	2	2	2	2	2	2	2	2	2	2	2	0	1	2	2	2	2	2	2	2	2	2	2	2	2	2	2	2
3	634927781	snp_3_634927781	HORVU3Hr1G091250	HvCIGARP-2	C	T	2	2	2	99	1	2	2	2	2	99	2	2	2	2	2	2	2	2	2	2	2	2	2	2	2	2	0	1	2	2	2	2	2	2	2	2	2	2	2	2	2	2	2
3	634927887	snp_3_634927887	HORVU3Hr1G091250	HvCIGARP-2	T	C	2	2	2	99	1	2	2	2	2	99	2	2	2	2	2	2	2	2	2	2	2	2	2	2	2	2	1	1	2	2	2	2	2	2	2	2	2	2	2	2	2	2	2
3	634927919	snp_3_634927919	HORVU3Hr1G091250	HvCIGARP-2	C	T	2	2	2	99	1	2	2	2	2	99	2	2	2	2	2	2	2	2	2	2	2	2	2	2	2	2	0	1	2	2	2	2	2	2	2	2	2	2	2	2	2	2	2
3	634927944	snp_3_634927944	HORVU3Hr1G091250	HvCIGARP-2	T	C	2	2	2	99	1	2	2	2	2	99	2	2	2	2	2	2	2	2	2	2	2	0	2	2	2	2	0	1	2	2	2	2	2	2	2	2	2	2	2	2	2	2	2
3	634928018	snp_3_634928018	HORVU3Hr1G091250	HvCIGARP-2	T	C	2	2	2	2	1	2	2	2	2	2	2	2	2	2	2	2	2	2	2	2	2	2	2	2	2	2	1	1	2	2	2	2	2	2	2	2	2	2	2	2	2	2	2
3	634928088	snp_3_634928088	HORVU3Hr1G091250	HvCIGARP-2	A	T	2	2	2	2	1	2	2	2	2	2	2	2	2	2	2	2	2	2	2	2	2	2	2	2	2	2	1	1	2	2	2	2	2	2	2	2	2	2	2	2	2	2	2
3	634928098	snp_3_634928098	HORVU3Hr1G091250	HvCIGARP-2	G	A	2	2	2	2	1	2	2	2	2	2	2	2	2	2	2	2	2	2	2	2	2	2	2	2	2	2	1	1	2	2	2	2	2	2	2	2	2	2	2	2	2	2	2
3	634928225	snp_3_634928225	HORVU3Hr1G091250	HvCIGARP-2	G	A	2	2	2	2	1	2	2	2	99	2	2	2	2	2	2	2	2	2	2	2	2	2	2	2	2	2	1	1	2	2	2	2	2	2	2	2	2	2	2	2	2	2	2
3	634928288	snp_3_634928288	HORVU3Hr1G091250	HvCIGARP-2	G	A	1	1	1	1	1	1	1	1	99	1	1	1	1	1	1	1	1	1	1	1	1	1	1	1	1	1	2	1	1	1	1	1	1	1	1	1	1	1	1	1	1	1	1
3	634928326	snp_3_634928326	HORVU3Hr1G091250	HvCIGARP-2	C	T	1	1	1	1	1	1	1	1	99	99	1	1	1	1	1	1	1	1	1	1	1	1	1	1	1	1	1	2	1	1	1	1	1	1	1	1	1	1	1	1	1	1	1
3	634928386	snp_3_634928386	HORVU3Hr1G091250	HvCIGARP-2	A	T	2	2	2	99	1	2	2	2	99	99	2	2	2	2	2	2	2	2	2	2	2	2	2	2	2	2	1	1	2	2	2	2	2	2	2	2	2	2	2	2	2	2	2
3	634928388	snp_3_634928388	HORVU3Hr1G091250	HvCIGARP-2	T	C	2	2	2	99	1	2	2	2	99	99	2	2	2	2	2	2	2	2	2	2	2	2	2	2	2	2	1	1	2	2	2	2	2	2	2	2	2	2	2	2	2	2	2
3	634928442	snp_3_634928442	HORVU3Hr1G091250	HvCIGARP-2	G	A	2	2	2	99	1	2	2	2	2	99	2	2	2	2	2	2	2	2	2	2	2	2	2	2	2	2	1	1	2	2	2	2	2	2	2	2	2	2	2	2	2	2	2
3	634928457	snp_3_634928457	HORVU3Hr1G091250	HvCIGARP-2	G	T	2	2	2	99	1	2	2	2	2	99	2	2	2	2	2	2	2	2	2	2	2	2	2	2	2	2	1	1	2	2	2	2	2	2	2	2	2	2	2	2	2	2	2
3	634928470	snp_3_634928470	HORVU3Hr1G091250	HvCIGARP-2	C	A	1	1	1	99	1	1	1	1	1	99	1	1	1	1	1	1	1	1	1	1	1	1	1	1	1	1	1	1	1	1	1	1	1	1	1	1	1	1	1	1	1	1	1
3	634928471	snp_3_634928471	HORVU3Hr1G091250	HvCIGARP-2	A	C	1	1	1	99	1	1	1	1	1	99	1	1	1	1	1	1	1	1	1	1	1	1	1	1	1	1	1	1	1	1	1	1	1	1	1	1	1	1	1	1	1	1	1
3	634928615	snp_3_634928615	HORVU3Hr1G091250	HvCIGARP-2	C	A	2	2	2	2	1	2	2	2	2	99	2	2	2	2	2	2	2	2	2	2	2	2	2	2	2	2	1	1	2	2	2	2	2	2	2	2	2	2	2	2	2	2	2
3	634928628	snp_3_634928628	HORVU3Hr1G091250	HvCIGARP-2	C	T	2	2	2	2	1	2	2	2	2	99	2	2	2	2	2	2	2	2	2	2	2	2	2	2	2	2	1	1	2	2	2	2	2	2	2	2	2	2	2	2	2	2	2
3	634928658	snp_3_634928658	HORVU3Hr1G091250	HvCIGARP-2	T	G	2	2	2	2	1	2	2	2	2	99	2	2	2	2	2	2	2	2	2	2	2	2	2	2	2	2	1	1	2	2	2	2	2	2	2	2	2	2	2	2	2	2	2
3	634928666	snp_3_634928666	HORVU3Hr1G091250	HvCIGARP-2	T	C	2	2	2	2	1	2	2	2	2	99	2	2	2	2	2	2	2	2	2	2	2	2	2	2	2	2	1	1	2	2	2	2	2	2	2	2	2	2	2	2	2	2	2
3	634928676	snp_3_634928676	HORVU3Hr1G091250	HvCIGARP-2	A	T	2	2	2	2	1	2	2	2	2	99	2	2	2	2	2	2	2	2	2	2	2	2	2	2	2	2	1	1	2	2	2	2	2	2	2	2	2	2	2	2	2	2	2
3	634928702	snp_3_634928702	HORVU3Hr1G091250	HvCIGARP-2	A	T	2	2	2	2	1	2	2	2	2	99	2	2	2	2	2	2	2	2	2	2	2	2	2	2	2	2	1	1	2	2	2	2	2	2	2	2	2	2	2	2	2	2	2
3	634928715	snp_3_634928715	HORVU3Hr1G091250	HvCIGARP-2	C	T	2	2	2	2	1	2	2	2	2	99	2	2	2	2	2	2	2	2	2	2	2	2	2	2	2	2	1	1	2	2	2	2	2	2	2	2	2	2	2	2	2	2	2
3	634928765	snp_3_634928765	HORVU3Hr1G091250	HvCIGARP-2	G	A	2	2	2	2	1	2	2	2	2	99	2	2	2	2	2	2	2	2	2	2	2	2	2	2	2	2	1	1	2	2	2	2	2	2	2	2	2	2	2	2	2	2	2
3	634928900	snp_3_634928900	HORVU3Hr1G091250	HvCIGARP-2	T	C	2	2	2	2	1	2	2	2	2	2	2	2	2	2	2	2	2	2	2	2	2	2	2	2	2	2	1	1	2	2	2	2	2	2	2	2	2	2	2	2	2	2	2
3	634928963	snp_3_634928963	HORVU3Hr1G091250	HvCIGARP-2	C	T	1	1	1	1	1	1	1	1	1	1	1	1	1	1	1	1	1	1	1	1	1	1	1	1	1	1	1	1	1	1	1	1	1	1	1	1	1	1	1	1	1	1	1
3	634929032	snp_3_634929032	HORVU3Hr1G091250	HvCIGARP-2	G	A	2	2	2	2	1	2	2	2	2	2	2	2	2	2	2	2	2	2	2	2	0	2	2	2	2	2	1	1	2	2	2	2	2	2	2	2	2	2	2	2	2	2	2
3	634929078	snp_3_634929078	HORVU3Hr1G091250	HvCIGARP-2	T	C	2	2	2	2	1	2	2	2	2	99	2	2	2	2	2	2	2	2	2	2	0	2	2	2	2	2	1	1	2	2	2	2	2	2	2	2	2	2	2	2	2	2	2
3	634929082	snp_3_634929082	HORVU3Hr1G091250	HvCIGARP-2	C	T	1	1	1	1	1	1	1	1	1	99	1	99	1	1	1	1	1	1	1	1	1	1	1	1	1	1	1	1	1	1	1	1	1	1	1	1	1	1	1	1	1	1	1
3	634929104	snp_3_634929104	HORVU3Hr1G091250	HvCIGARP-2	A	G	2	2	2	2	1	2	2	2	2	99	2	2	2	2	2	2	2	2	2	2	0	2	2	2	2	2	1	1	2	2	2	2	2	2	2	2	2	2	2	2	2	2	2
3	634929309	snp_3_634929309	HORVU3Hr1G091250	HvCIGARP-2	A	T	2	2	2	2	1	2	2	2	2	2	2	2	2	2	2	2	2	2	2	2	2	2	2	2	2	2	1	1	2	2	2	2	2	2	2	2	2	2	2	2	2	2	2
3	634929370	snp_3_634929370	HORVU3Hr1G091250	HvCIGARP-2	G	A	2	2	2	99	1	2	2	2	2	2	2	2	2	2	2	2	2	2	2	2	2	2	2	2	2	2	1	1	2	2	2	2	2	2	2	2	2	2	2	2	2	2	2
3	634929387	snp_3_634929387	HORVU3Hr1G091250	HvCIGARP-2	A	T	2	2	2	99	1	2	2	2	2	2	2	2	2	2	2	2	2	2	2	2	2	2	2	2	2	2	1	1	2	2	2	2	2	2	2	2	2	2	2	2	2	2	2
3	634929412	snp_3_634929412	HORVU3Hr1G091250	HvCIGARP-2	C	A	2	2	2	2	1	2	2	2	2	2	2	2	2	2	2	2	2	2	2	2	2	2	2	2	2	2	1	1	2	2	2	2	2	2	2	2	2	2	2	2	2	2	2
3	634929427	snp_3_634929427	HORVU3Hr1G091250	HvCIGARP-2	A	T	2	2	2	2	1	2	2	2	2	2	2	2	2	2	2	2	2	2	2	2	2	2	2	2	2	2	1	1	2	2	2	2	2	2	2	2	2	2	2	2	2	2	2
3	634929439	snp_3_634929439	HORVU3Hr1G091250	HvCIGARP-2	T	C	2	2	2	2	1	2	2	2	2	2	2	2	2	2	2	2	2	2	2	2	2	2	2	2	2	2	1	1	2	2	2	2	2	2	2	2	2	2	2	2	2	2	2
3	634929456	snp_3_634929456	HORVU3Hr1G091250	HvCIGARP-2	T	C	2	2	2	2	1	2	2	2	2	99	2	2	2	2	2	2	2	2	2	2	2	2	2	2	2	2	1	1	2	2	2	2	2	2	2	2	2	2	2	2	2	2	2
3	634929497	snp_3_634929497	HORVU3Hr1G091250	HvCIGARP-2	C	T	1	1	1	1	1	1	1	1	1	99	1	1	1	1	1	1	1	1	1	1	1	1	1	1	1	1	2	1	1	1	1	1	1	1	1	1	1	1	1	1	1	1	1
3	634929562	snp_3_634929562	HORVU3Hr1G091250	HvCIGARP-2	C	G	1	1	1	1	1	1	1	1	1	99	1	1	1	1	1	1	1	1	1	1	1	1	1	1	1	1	2	1	1	1	1	1	1	1	1	1	1	1	1	1	1	1	1
3	634929593	snp_3_634929593	HORVU3Hr1G091250	HvCIGARP-2	T	C	1	1	1	1	1	1	1	1	1	99	1	1	1	1	1	1	1	1	1	1	1	1	1	1	1	1	2	1	1	1	1	1	1	1	1	1	1	1	1	1	1	1	1
3	634929616	snp_3_634929616	HORVU3Hr1G091250	HvCIGARP-2	C	T	2	2	2	2	1	2	2	2	2	99	2	2	2	2	2	2	2	2	2	2	2	2	2	2	2	2	1	1	2	2	2	2	2	2	2	2	2	2	2	2	2	2	2
3	634929638	snp_3_634929638	HORVU3Hr1G091250	HvCIGARP-2	G	A	2	2	2	2	1	2	2	2	2	99	2	2	2	2	2	2	2	2	2	2	2	2	2	2	2	2	1	1	2	2	2	2	2	2	2	2	2	2	2	2	2	2	2
3	634929691	snp_3_634929691	HORVU3Hr1G091250	HvCIGARP-2	T	C	2	2	2	2	1	2	2	2	2	99	2	2	2	2	2	2	2	2	2	2	2	2	2	2	2	2	1	1	2	2	2	2	2	2	2	2	2	2	2	2	2	2	2
3	634929719	snp_3_634929719	HORVU3Hr1G091250	HvCIGARP-2	G	A	2	2	2	99	1	2	2	2	2	99	2	2	2	2	2	2	2	2	2	2	2	2	2	2	2	2	1	1	2	2	2	2	2	2	2	2	2	2	2	2	2	2	2
3	634929918	snp_3_634929918	HORVU3Hr1G091250	HvCIGARP-2	G	A	2	2	2	2	1	2	2	2	2	99	2	2	2	2	2	2	2	2	2	2	2	2	2	2	2	2	1	1	2	2	2	2	2	2	2	2	2	2	2	2	2	2	2
3	634929919	snp_3_634929919	HORVU3Hr1G091250	HvCIGARP-2	A	G	2	2	2	2	1	2	2	2	2	99	2	2	2	2	2	2	2	2	2	2	2	2	2	2	2	2	1	1	2	2	2	2	2	2	2	2	2	2	2	2	2	2	2
3	634929924	snp_3_634929924	HORVU3Hr1G091250	HvCIGARP-2	T	A	2	2	2	2	1	2	2	2	2	99	2	2	2	2	2	2	2	2	2	2	2	2	2	2	2	2	1	1	2	2	2	2	2	2	2	2	2	2	2	2	2	2	2
3	634930002	snp_3_634930002	HORVU3Hr1G091250	HvCIGARP-2	C	G	2	2	2	2	1	2	2	2	2	99	2	2	2	2	2	2	2	2	2	2	2	2	2	2	2	2	1	1	2	2	2	2	2	2	2	2	2	2	2	2	2	2	2
3	634930022	snp_3_634930022	HORVU3Hr1G091250	HvCIGARP-2	A	T	1	1	1	1	1	1	1	1	1	99	1	1	1	1	1	1	1	1	1	1	1	1	1	1	1	1	1	1	1	1	1	1	1	1	1	1	1	1	1	1	1	1	1
3	634930116	snp_3_634930116	HORVU3Hr1G091250	HvCIGARP-2	T	A	2	2	2	2	1	2	2	2	2	99	2	2	2	2	2	2	2	2	2	2	2	2	2	2	2	2	1	1	2	2	2	2	2	2	2	2	2	2	2	2	2	2	2
3	634930342	snp_3_634930342	HORVU3Hr1G091250	HvCIGARP-2	T	A	2	2	2	2	1	2	2	2	2	99	2	2	2	2	2	2	2	2	2	2	2	2	2	2	2	2	0	1	2	2	2	2	2	2	2	2	2	2	2	2	2	2	2
3	634930621	snp_3_634930621	HORVU3Hr1G091250	HvCIGARP-2	C	T	1	1	1	1	1	1	1	1	1	99	1	1	1	1	1	1	1	1	1	1	1	1	1	1	1	1	1	1	1	1	1	1	1	1	1	1	1	1	1	1	1	1	1
3	634930967	snp_3_634930967	HORVU3Hr1G091250	HvCIGARP-2	A	G	2	2	2	2	1	2	2	2	2	99	2	2	2	2	2	2	2	2	2	2	2	2	2	2	2	2	2	1	2	2	2	2	2	2	2	2	2	2	2	2	2	2	2
3	634931110	snp_3_634931110	HORVU3Hr1G091250	HvCIGARP-2	A	G	2	2	2	2	1	2	2	2	2	99	2	2	2	2	2	2	2	2	2	2	2	2	2	2	2	2	1	1	2	2	2	2	2	2	2	2	2	2	2	2	2	2	2
3	634931378	snp_3_634931378	HORVU3Hr1G091250	HvCIGARP-2	A	G	1	1	1	99	1	1	1	1	1	99	1	1	1	1	1	1	1	1	1	1	1	1	1	1	1	1	2	1	1	1	1	1	1	1	1	1	1	1	1	1	1	1	1
3	634931447	snp_3_634931447	HORVU3Hr1G091250	HvCIGARP-2	C	T	2	2	2	99	1	2	2	2	2	99	2	2	2	2	2	2	2	2	2	2	2	2	2	2	2	2	2	1	2	2	2	2	2	2	2	2	2	2	2	2	2	2	2
3	634932524	snp_3_634932524	HORVU3Hr1G091250	HvCIGARP-2	C	T	1	1	2	2	1	1	1	1	1	99	1	1	1	1	1	1	1	1	1	2	2	2	2	0	1	2	1	1	1	0	1	2	1	1	1	1	2	1	1	1	1	0	1
3	634932962	snp_3_634932962	HORVU3Hr1G091250	HvCIGARP-2	T	C	1	1	1	1	1	1	1	1	99	99	1	1	1	1	1	1	1	1	1	1	1	1	1	1	1	1	1	1	1	1	1	1	1	1	1	1	1	1	1	1	1	1	1
3	634933023	snp_3_634933023	HORVU3Hr1G091250	HvCIGARP-2	A	G	1	1	1	1	1	1	1	1	1	99	1	1	1	1	1	1	1	1	1	1	1	1	1	1	1	1	2	1	1	1	1	1	1	1	1	1	1	1	1	1	1	1	1
3	634933034	snp_3_634933034	HORVU3Hr1G091250	HvCIGARP-2	G	C	1	1	1	1	1	1	1	1	1	99	1	1	1	1	1	1	1	1	1	1	1	1	1	1	1	1	1	1	1	1	1	1	1	1	1	1	1	1	1	1	1	1	1
3	634933056	snp_3_634933056	HORVU3Hr1G091250	HvCIGARP-2	A	T	1	1	1	1	1	1	1	1	1	99	1	1	1	1	1	1	1	1	1	1	1	1	1	1	1	1	1	1	1	1	1	1	1	1	1	1	1	1	1	1	1	1	1
3	634933085	snp_3_634933085	HORVU3Hr1G091250	HvCIGARP-2	A	G	1	1	1	1	1	1	1	1	1	99	1	1	1	1	1	1	1	1	1	1	1	1	1	1	1	1	2	1	1	1	1	1	1	1	1	1	1	1	1	1	1	1	1
3	634933122	snp_3_634933122	HORVU3Hr1G091250	HvCIGARP-2	T	C	2	2	2	2	1	2	2	2	2	2	2	2	2	2	2	2	2	2	2	2	2	2	2	2	2	2	2	2	2	2	2	2	2	2	2	2	2	2	2	2	2	2	2
3	634933260	snp_3_634933260	HORVU3Hr1G091250	HvCIGARP-2	A	C	1	1	1	99	1	1	1	1	1	99	1	1	1	1	1	1	1	1	1	1	1	1	1	1	1	1	1	2	1	1	1	1	1	1	1	1	1	1	1	1	1	1	1
3	634933415	snp_3_634933415	HORVU3Hr1G091250	HvCIGARP-2	C	G	1	1	1	1	1	1	1	1	1	1	1	1	1	1	1	1	1	1	1	1	1	1	1	1	1	1	2	1	1	1	1	1	1	1	1	1	1	1	1	1	1	1	1
3	634933451	snp_3_634933451	HORVU3Hr1G091250	HvCIGARP-2	C	A	1	1	1	1	1	1	1	1	1	1	1	1	1	1	1	1	1	1	1	1	1	1	1	1	1	1	2	1	1	1	1	1	1	1	1	1	1	1	1	1	1	1	1
3	636052631	snp_3_636052631	.		T	A	0	0	1	1	1	0	0	0	99	99	0	0	0	0	0	0	1	99	1	0	1	99	1	99	1	1	1	99	1	0	1	0	0	0	0	1	0	0	1	0	1	0	0
3	644755211	snp_3_644755211	HORVU3Hr1G093960		T	A	0	0	0	0	1	1	1	0	1	99	0	0	0	0	1	0	0	1	0	0	0	99	0	0	0	0	1	1	0	0	1	0	1	0	0	1	1	0	0	0	0	1	0
3	644755234	snp_3_644755234	HORVU3Hr1G093960		C	T	1	0	1	1	1	1	1	1	1	99	0	1	1	0	1	0	1	0	0	1	0	1	0	1	0	1	1	1	0	0	1	0	1	1	1	1	0	1	1	99	0	0	1
3	644774127	snp_3_644774127	HORVU3Hr1G093960		C	T	0	0	0	0	1	0	0	99	0	99	0	99	0	0	0	1	1	0	1	1	0	1	0	0	0	1	1	0	1	0	0	0	1	1	0	1	1	0	0	0	1	0	1
3	653186925	snp_3_653186925	HORVU3Hr1G096410		G	C	1	1	1	1	1	1	1	1	1	1	1	1	1	1	1	1	1	1	1	1	1	1	1	1	1	1	1	1	1	1	1	1	1	1	1	1	1	1	1	1	1	1	1
3	653187064	snp_3_653187064	HORVU3Hr1G096410		T	C	2	2	2	99	2	2	2	2	1	99	1	1	1	1	2	2	2	2	1	2	2	2	2	2	1	2	1	2	1	2	2	2	1	2	2	1	2	1	2	2	2	1	2
3	653187827	snp_3_653187827	HORVU3Hr1G096410		A	G	2	2	2	1	2	2	2	2	1	99	1	1	1	1	2	2	2	2	1	2	2	2	2	2	1	2	1	2	1	2	2	2	1	2	2	1	2	1	2	2	2	1	2
3	653188121	snp_3_653188121	HORVU3Hr1G096410		A	C	2	2	2	1	2	2	2	2	1	99	1	1	1	1	2	2	2	2	1	2	2	2	2	2	1	2	0	2	1	2	2	2	1	2	2	1	2	1	2	2	2	1	2
3	653188233	snp_3_653188233	HORVU3Hr1G096410		C	T	2	2	2	1	2	2	2	2	1	99	1	1	1	1	2	2	2	2	1	2	2	2	2	2	1	2	1	2	1	2	2	2	1	2	2	1	2	1	2	2	2	1	2
3	653188298	snp_3_653188298	HORVU3Hr1G096410		T	C	2	2	2	1	2	2	2	2	1	99	1	1	1	1	2	2	2	2	1	2	2	2	2	2	1	2	1	2	1	2	2	2	1	2	2	1	2	1	2	2	2	1	2
3	653188479	snp_3_653188479	HORVU3Hr1G096410		T	G	2	2	2	99	2	2	2	2	99	99	1	1	1	1	2	2	2	2	1	2	2	2	2	2	1	2	99	2	1	2	2	2	1	2	2	1	2	1	2	2	2	1	2
3	653188598	snp_3_653188598	HORVU3Hr1G096410		A	G	2	2	2	99	2	2	2	2	99	99	1	1	1	1	2	2	2	2	1	2	2	2	2	2	1	2	1	2	1	2	2	2	1	2	2	1	2	1	2	2	2	1	2
3	653188743	snp_3_653188743	HORVU3Hr1G096410		G	A	1	1	1	99	1	1	1	1	1	99	1	1	1	1	1	1	1	1	1	1	1	1	1	1	1	1	1	1	1	1	1	1	1	1	1	1	1	1	1	1	1	1	1
3	653189485	snp_3_653189485	HORVU3Hr1G096410		A	C	2	2	2	1	2	2	2	2	1	99	1	0	1	1	2	2	2	2	1	2	2	2	2	2	1	2	1	2	1	2	2	2	1	2	2	1	2	1	2	2	2	1	2
3	653189603	snp_3_653189603	HORVU3Hr1G096410		T	C	2	2	2	1	2	2	2	2	1	1	1	1	1	1	2	2	2	2	1	2	2	2	2	2	1	2	1	2	1	2	2	2	1	2	2	1	2	1	2	2	2	1	2
3	653189633	snp_3_653189633	HORVU3Hr1G096410		G	A	2	2	2	1	2	2	2	2	1	1	1	1	1	1	2	2	2	2	1	2	2	2	2	2	1	2	1	2	1	2	2	2	1	2	2	1	2	1	2	2	2	1	2
3	653202739	snp_3_653202739	.		G	A	1	1	1	1	1	0	1	1	1	99	1	1	1	1	1	1	1	1	1	1	1	1	1	1	1	1	1	1	1	1	1	1	1	1	1	1	1	1	1	1	1	1	1
3	653361037	snp_3_653361037	HORVU3Hr1G096510	HvARF2	G	A	1	1	1	1	1	1	1	1	1	99	1	1	1	1	1	1	1	1	1	1	1	1	1	1	1	1	1	1	1	1	1	1	1	1	1	1	1	1	1	1	1	1	1
3	653362345	snp_3_653362345	HORVU3Hr1G096510	HvARF2	C	T	2	2	2	99	2	2	2	2	1	99	1	1	1	1	2	2	2	2	1	2	2	2	2	2	1	2	1	2	1	2	2	2	1	2	2	1	2	1	2	2	2	1	2
3	653362375	snp_3_653362375	HORVU3Hr1G096510	HvARF2	A	G	2	2	2	99	2	2	2	2	1	99	1	1	1	1	2	2	2	2	1	2	2	2	2	2	1	2	1	2	1	2	2	2	1	2	2	1	2	1	2	2	2	1	2
3	653362493	snp_3_653362493	HORVU3Hr1G096510	HvARF2	T	G	2	2	2	1	2	2	2	2	1	1	1	1	1	1	2	2	2	2	1	2	2	2	2	2	1	2	1	2	1	2	2	2	1	2	2	1	2	1	2	2	2	1	2
3	653363235	snp_3_653363235	HORVU3Hr1G096510	HvARF2	C	T	1	1	1	1	1	1	1	1	1	1	1	1	1	1	1	1	1	1	1	1	1	1	1	1	1	1	1	1	1	1	1	1	1	1	1	1	1	1	1	1	1	1	1
3	653363380	snp_3_653363380	HORVU3Hr1G096510	HvARF2	T	C	2	2	2	99	2	2	2	2	1	99	1	1	1	1	2	2	2	2	1	2	2	2	2	2	1	2	1	2	1	2	2	2	1	2	2	1	2	1	2	2	2	1	2
3	653363499	snp_3_653363499	HORVU3Hr1G096510	HvARF2	A	C	2	2	2	1	2	2	2	2	1	99	1	1	1	1	2	2	2	2	1	2	2	2	2	2	1	2	1	2	1	2	2	2	1	2	2	1	2	1	2	2	2	1	2
3	653363680	snp_3_653363680	HORVU3Hr1G096510	HvARF2	A	G	2	2	2	1	2	2	2	2	1	99	1	1	1	1	2	0	2	2	1	2	2	2	2	2	1	2	1	0	1	2	2	2	1	2	2	1	2	1	2	2	2	1	2
3	653363745	snp_3_653363745	HORVU3Hr1G096510	HvARF2	G	A	2	2	2	1	2	2	2	2	1	99	1	1	1	1	2	2	2	2	1	2	2	2	2	2	1	2	1	0	1	2	2	2	1	2	2	1	2	1	2	2	2	1	2
3	653363857	snp_3_653363857	HORVU3Hr1G096510	HvARF2	T	G	2	2	2	1	2	2	2	2	0	99	1	1	1	1	2	2	2	2	1	2	2	2	2	2	1	2	0	2	1	2	2	2	1	2	2	1	2	1	2	2	2	1	2
3	653364151	snp_3_653364151	HORVU3Hr1G096510	HvARF2	T	C	2	2	2	1	2	2	2	2	1	99	1	1	1	1	2	2	2	2	1	2	2	2	2	2	1	2	1	2	1	2	2	2	1	2	2	1	2	1	2	2	2	1	2
3	653365053	snp_3_653365053	HORVU3Hr1G096510	HvARF2	C	G	1	1	1	1	1	1	1	1	1	99	1	1	1	1	1	1	1	1	1	1	1	1	1	1	1	1	1	1	1	1	1	1	1	1	1	1	1	1	1	1	1	1	1
3	655381471	snp_3_655381471	HORVU3Hr1G097200		C	T	1	1	1	99	1	1	1	1	1	99	1	1	1	1	1	1	1	1	1	1	1	1	1	1	0	1	1	1	1	1	1	1	1	1	1	1	1	1	1	1	1	1	1
3	685826391	snp_3_685826391	HORVU3Hr1G112190		G	A	1	1	0	1	1	1	1	1	1	2	0	99	1	1	0	1	1	0	0	0	1	1	1	1	1	1	99	1	0	1	0	1	1	1	1	1	0	1	1	1	0	1	1
3	692191383	snp_3_692191383	HORVU3Hr1G114970	HvLUX1	A	G	1	1	1	1	1	1	1	1	1	99	1	1	1	1	1	1	1	1	1	1	1	1	1	1	1	1	1	1	1	1	1	1	1	1	1	1	1	1	1	1	1	1	1
3	692191384	snp_3_692191384	HORVU3Hr1G114970	HvLUX1	C	G	1	1	1	1	1	1	1	1	1	99	1	1	1	1	1	1	1	1	1	1	1	1	1	1	1	1	1	1	1	1	1	1	1	1	1	1	1	1	1	1	1	1	1
3	697237481	snp_3_697237481	.		T	A	1	1	1	99	1	1	1	1	2	99	2	1	2	2	1	1	1	1	1	1	1	1	1	1	1	1	1	1	1	1	1	1	1	1	1	1	1	1	1	2	1	1	1
3	697237537	snp_3_697237537	.		T	A	2	1	1	99	1	1	1	2	1	99	1	1	1	1	1	1	1	1	1	1	1	1	1	1	1	2	99	1	1	1	1	1	1	2	1	1	1	1	1	1	1	1	1
3	697237551	snp_3_697237551	.		C	T	1	1	1	99	1	1	1	1	2	99	2	1	2	2	1	1	1	1	1	1	1	1	1	1	1	1	99	1	1	1	1	1	1	1	1	1	1	1	1	2	1	1	1
3	699526755	snp_3_699526755	HORVU3Hr1G117870	HvGA2betadiox7	A	G	1	1	1	99	1	1	1	1	1	99	1	1	1	1	1	99	1	1	1	1	1	1	1	1	0	1	99	1	1	0	1	1	1	1	1	1	1	1	1	1	1	1	1
3	699526756	snp_3_699526756	HORVU3Hr1G117870	HvGA2betadiox7	A	C	1	1	1	99	2	1	1	1	1	99	1	1	1	1	1	99	2	1	2	1	1	1	1	1	1	1	99	1	1	1	1	1	1	1	1	1	1	1	1	1	1	1	1
3	699526820	snp_3_699526820	HORVU3Hr1G117870	HvGA2betadiox7	C	T	2	1	1	99	1	1	1	2	2	99	2	1	2	2	1	1	1	1	1	1	1	1	1	1	1	1	1	2	1	1	1	1	1	2	1	1	1	1	1	2	1	1	1
3	699527029	snp_3_699527029	HORVU3Hr1G117870	HvGA2betadiox7	G	A	2	1	1	1	1	1	1	2	2	99	2	1	2	2	1	1	1	1	1	1	1	1	1	1	1	1	1	2	1	1	1	1	1	2	1	1	1	1	1	2	1	1	1
3	699527086	snp_3_699527086	HORVU3Hr1G117870	HvGA2betadiox7	A	C	1	1	1	1	1	1	1	1	1	99	1	1	1	1	1	1	1	1	1	1	1	1	1	1	1	1	1	2	1	1	1	1	1	1	1	1	1	1	1	1	1	1	1
3	699527797	snp_3_699527797	HORVU3Hr1G117870	HvGA2betadiox7	G	C	1	1	1	1	1	1	1	1	1	1	1	1	99	1	1	1	1	1	1	1	1	1	1	1	1	1	99	2	1	1	1	1	1	1	1	1	1	1	1	1	1	1	1
3	699527991	snp_3_699527991	HORVU3Hr1G117870	HvGA2betadiox7	C	T	1	2	2	2	2	2	2	1	1	99	1	2	1	1	2	2	2	2	2	2	2	2	2	2	2	2	1	1	2	2	2	2	1	1	1	2	2	2	2	1	2	2	2
4	6132515	snp_4_6132515	HORVU4Hr1G003060	HvGRP7a	C	A	1	1	1	1	1	1	1	1	1	99	1	1	1	1	1	1	1	1	1	1	99	1	1	1	1	1	1	1	1	1	1	1	1	1	1	1	1	1	1	1	1	1	2
4	6132570	snp_4_6132570	HORVU4Hr1G003060	HvGRP7a	G	C	2	1	1	1	2	1	1	1	1	1	1	1	1	1	1	1	1	2	1	1	1	1	1	1	0	2	1	1	1	1	1	1	2	2	1	1	1	0	2	1	1	1	1
4	6132574	snp_4_6132574	HORVU4Hr1G003060	HvGRP7a	T	C	1	1	1	1	1	1	1	1	1	1	1	1	1	1	1	1	1	1	1	1	1	1	1	1	1	1	1	1	1	1	1	1	1	1	1	1	1	1	1	1	1	1	2
4	6132648	snp_4_6132648	HORVU4Hr1G003060	HvGRP7a	G	A	1	1	2	2	1	0	2	0	2	1	2	1	1	1	1	1	2	1	1	2	2	2	2	0	1	1	1	2	1	1	0	1	1	1	2	1	2	0	1	2	2	1	1
4	6132699	snp_4_6132699	HORVU4Hr1G003060	HvGRP7a	C	G	2	1	2	2	2	0	2	0	2	99	2	1	1	1	1	1	2	2	1	2	2	2	2	0	0	2	2	2	1	1	0	1	2	2	2	1	2	2	2	2	2	1	2
4	6132831	snp_4_6132831	HORVU4Hr1G003060	HvGRP7a	G	C	1	1	1	1	1	1	1	1	99	99	1	1	1	1	1	1	1	1	1	1	1	99	1	1	1	1	1	1	1	1	1	1	1	1	1	1	1	1	1	1	1	1	1
4	7127076	snp_4_7127076	.		C	T	0	0	0	1	0	0	0	0	0	0	0	0	1	0	0	0	1	1	0	0	0	0	0	0	1	1	1	0	0	0	0	1	0	0	0	0	0	0	0	0	0	0	0
4	7127082	snp_4_7127082	.		C	T	0	0	0	1	1	0	1	0	1	1	0	0	0	0	0	1	0	1	0	0	99	1	0	0	1	1	0	0	0	0	0	1	0	99	0	0	0	0	0	0	0	0	0
4	7127154	snp_4_7127154	.		T	C	0	0	1	1	99	1	0	0	0	2	99	0	0	1	99	0	1	0	0	0	99	1	0	1	1	1	1	1	0	0	0	0	1	0	0	1	0	0	1	0	0	0	0
4	16669060	snp_4_16669060	HORVU4Hr1G006930	HvSLN1	C	G	2	2	2	99	2	2	2	2	2	99	2	2	2	2	2	2	2	2	2	2	2	2	2	2	2	2	2	1	2	2	2	2	2	2	2	2	2	2	2	2	2	2	2
4	16669422	snp_4_16669422	HORVU4Hr1G006930	HvSLN1	T	G	1	1	1	99	1	1	1	1	1	99	1	1	1	1	1	1	1	1	2	1	1	1	1	1	1	1	1	1	1	1	1	2	1	1	1	1	1	1	1	1	1	1	1
4	16671318	snp_4_16671318	HORVU4Hr1G006930	HvSLN1	C	T	1	1	1	99	1	1	1	1	1	99	1	1	1	1	1	1	1	1	2	1	1	99	1	1	1	1	1	1	1	1	1	2	1	1	1	1	1	1	1	1	1	1	1
4	16671691	snp_4_16671691	HORVU4Hr1G006930	HvSLN1	C	T	2	2	0	2	2	2	2	2	0	99	2	2	2	2	2	2	2	2	1	0	2	2	2	2	2	2	2	1	2	0	2	1	2	2	2	2	2	2	2	2	0	2	2
4	16671846	snp_4_16671846	.		T	C	2	2	2	99	2	2	2	2	2	99	2	2	2	2	2	2	2	2	2	2	2	99	99	2	2	2	99	1	2	2	2	2	2	2	2	2	2	2	2	2	2	2	2
4	16671969	snp_4_16671969	.		G	C	1	1	1	1	1	1	1	1	1	99	1	1	1	1	1	1	1	1	2	1	1	1	1	1	1	99	1	1	1	1	1	2	1	1	1	1	1	1	1	1	1	1	1
4	16671997	snp_4_16671997	.		T	C	1	1	1	1	1	1	1	1	1	99	1	1	1	1	1	1	1	1	2	1	1	99	1	1	1	99	1	1	1	1	1	2	1	1	1	1	1	1	1	1	1	1	1
4	16672000	snp_4_16672000	.		G	C	1	1	1	1	1	1	1	1	1	99	1	1	1	1	1	1	1	1	2	1	1	99	1	1	1	99	1	1	1	1	1	2	1	1	1	1	1	1	1	1	1	1	1
4	16672012	snp_4_16672012	.		T	G	2	2	2	99	2	2	2	2	2	99	2	2	2	2	2	2	2	2	1	2	2	99	2	2	2	99	2	1	2	2	2	1	2	2	2	2	2	2	2	2	2	2	2
4	16672583	snp_4_16672583	.		C	T	2	2	2	2	2	2	2	2	99	99	2	2	2	2	2	2	2	2	2	2	2	2	2	2	2	2	2	99	2	2	2	2	2	2	2	2	2	2	2	2	2	2	2
4	16672603	snp_4_16672603	.		T	C	2	2	2	2	2	2	2	2	99	99	2	2	2	2	2	2	2	2	2	2	2	2	2	2	2	2	2	99	2	2	2	2	2	2	2	2	2	2	2	2	2	2	2
4	16672608	snp_4_16672608	.		G	C	1	1	1	1	1	1	1	1	1	99	1	1	1	1	1	1	1	1	2	1	1	1	1	1	1	1	1	99	1	1	1	2	1	1	1	1	1	1	1	1	1	1	1
4	16672612	snp_4_16672612	.		A	G	2	2	2	2	2	2	2	2	2	99	2	2	2	2	2	2	2	2	1	2	2	2	2	2	2	2	2	99	2	2	2	1	2	2	2	2	2	2	2	2	2	2	2
4	16672706	snp_4_16672706	.		A	C	1	1	1	1	1	1	1	1	1	99	1	1	1	1	1	1	1	1	2	1	1	1	1	1	1	1	1	1	1	1	1	2	1	1	1	1	1	1	1	1	1	1	1
4	16672714	snp_4_16672714	.		A	T	2	2	2	2	2	2	2	2	99	99	2	2	2	2	2	2	2	2	1	2	2	2	2	2	2	2	2	1	2	2	2	1	2	2	2	2	2	2	2	2	2	2	2
4	16672832	snp_4_16672832	.		G	A	1	1	1	99	1	1	1	1	1	1	1	1	1	1	1	99	1	1	2	1	1	1	1	1	1	1	1	1	1	1	1	2	1	1	1	1	1	1	1	1	1	1	1
4	16672882	snp_4_16672882	.		A	G	2	2	2	99	2	2	2	2	2	99	2	2	2	2	2	2	2	2	2	2	2	2	2	2	2	2	2	1	2	2	2	2	2	2	2	2	2	2	2	2	2	2	2
4	16672903	snp_4_16672903	.		A	C	1	1	1	99	1	1	1	1	1	99	1	1	1	1	1	1	1	1	2	1	1	1	1	1	1	1	1	1	1	1	1	2	1	1	1	1	1	1	1	1	1	1	1
4	16673147	snp_4_16673147	.		G	T	1	1	1	1	1	1	1	1	1	99	1	1	1	1	1	1	1	1	2	1	1	1	1	1	1	1	1	1	1	1	1	2	1	1	1	1	1	1	1	1	1	1	1
4	16673182	snp_4_16673182	.		T	C	1	1	1	99	1	1	1	1	1	99	1	1	1	1	1	1	1	1	0	1	1	1	1	1	1	1	1	1	1	1	1	2	1	1	1	1	1	1	1	1	1	1	1
4	16673196	snp_4_16673196	.		G	A	2	2	2	99	2	2	2	2	2	99	2	2	2	2	2	2	2	2	2	2	2	2	2	2	2	2	2	1	2	2	2	2	2	2	2	2	2	2	2	2	2	2	2
4	16673226	snp_4_16673226	.		C	A	2	2	2	99	2	2	2	2	2	99	2	2	2	2	2	2	2	2	2	2	2	2	2	2	2	2	2	1	2	2	2	2	2	2	2	2	2	2	2	2	2	2	2
4	19478838	snp_4_19478838	HORVU4Hr1G007420	HvCO10	G	A	1	1	1	99	1	1	1	1	2	99	2	99	1	1	2	1	1	1	1	1	1	1	1	1	1	1	2	99	1	1	0	1	1	1	1	2	1	0	1	1	1	0	1
4	19478894	snp_4_19478894	HORVU4Hr1G007420	HvCO10	C	T	2	2	1	99	1	1	1	2	1	99	0	1	2	2	1	2	2	1	1	1	1	1	1	0	2	2	1	1	2	0	1	2	1	1	2	1	1	1	1	2	2	0	2
4	19478969	snp_4_19478969	HORVU4Hr1G007420	HvCO10	C	A	1	1	1	99	1	1	1	1	2	2	0	2	1	1	2	1	1	1	1	1	1	1	1	1	1	1	99	1	1	1	0	1	1	1	1	2	1	0	1	1	1	0	1
4	19479017	snp_4_19479017	HORVU4Hr1G007420	HvCO10	T	C	2	2	1	99	1	1	1	2	2	2	2	2	2	2	2	2	2	1	1	1	1	1	1	0	2	2	2	1	2	0	0	2	1	1	2	2	1	0	1	2	2	2	2
4	19479297	snp_4_19479297	HORVU4Hr1G007420	HvCO10	G	T	1	1	1	1	1	1	1	1	2	99	0	2	1	1	2	1	1	1	1	1	1	1	1	1	1	1	2	1	1	1	0	1	1	1	1	2	1	0	1	1	1	0	1
4	23603286	snp_4_23603286	HORVU4Hr1G008610	HvPhyA	A	G	2	2	2	99	2	2	2	2	2	2	2	2	2	2	2	2	2	2	1	2	2	2	2	2	2	2	2	1	2	2	2	2	1	1	2	2	2	2	1	2	2	2	2
4	23603311	snp_4_23603311	HORVU4Hr1G008610	HvPhyA	A	G	2	2	2	99	2	2	2	2	2	2	2	2	2	2	2	2	2	2	1	2	2	2	2	2	2	2	2	1	2	2	2	2	1	1	2	2	2	2	1	2	2	2	2
4	23603729	snp_4_23603729	HORVU4Hr1G008610	HvPhyA	C	T	2	2	2	2	2	2	2	2	2	2	2	2	2	2	2	0	2	2	1	2	0	2	2	2	2	2	0	1	2	2	2	2	1	1	2	2	2	2	1	2	2	2	2
4	23603766	snp_4_23603766	HORVU4Hr1G008610	HvPhyA	T	C	1	1	1	1	1	0	1	1	1	2	1	1	1	1	1	1	1	2	1	1	1	1	1	1	0	1	1	1	1	1	1	1	1	1	1	1	1	1	1	1	1	1	1
4	23604127	snp_4_23604127	HORVU4Hr1G008610	HvPhyA	C	T	2	2	2	2	2	2	2	2	2	2	2	2	2	2	2	2	2	2	1	2	2	2	2	2	2	2	2	1	2	2	2	2	1	1	2	2	2	2	1	2	2	2	2
4	23604551	snp_4_23604551	HORVU4Hr1G008610	HvPhyA	G	A	2	2	2	2	2	2	2	2	2	2	2	2	2	2	2	2	2	2	1	2	2	2	2	2	2	2	2	2	2	2	2	2	1	1	2	2	2	2	2	2	2	2	2
4	23604788	snp_4_23604788	HORVU4Hr1G008610	HvPhyA	G	A	2	2	2	2	2	2	2	2	2	99	2	2	2	2	2	2	2	2	1	2	2	2	2	2	2	2	2	1	2	2	2	2	1	1	2	2	2	2	1	2	2	2	2
4	23604859	snp_4_23604859	HORVU4Hr1G008610	HvPhyA	C	T	2	2	2	2	2	2	2	2	2	99	2	2	2	2	2	2	2	2	1	2	2	2	2	2	2	2	2	1	2	2	2	2	1	1	2	2	2	2	1	2	2	2	2
4	23604880	snp_4_23604880	HORVU4Hr1G008610	HvPhyA	G	A	1	1	1	1	1	1	1	1	1	99	1	1	1	1	1	1	1	1	1	1	1	1	1	1	1	1	1	2	1	1	1	1	1	1	1	1	1	1	1	1	1	1	1
4	23605510	snp_4_23605510	HORVU4Hr1G008610	HvPhyA	C	T	2	2	2	2	2	2	2	2	2	99	2	2	2	2	2	99	2	2	1	2	2	2	2	2	2	2	2	2	2	2	2	2	1	1	2	2	2	2	2	2	2	2	2
4	23605661	snp_4_23605661	HORVU4Hr1G008610	HvPhyA	C	T	2	2	2	2	2	2	2	2	2	99	2	2	2	2	2	2	2	2	1	2	2	2	2	2	2	2	2	1	2	2	2	2	1	1	2	2	2	2	1	2	2	2	2
4	23605711	snp_4_23605711	HORVU4Hr1G008610	HvPhyA	C	G	2	2	2	2	2	2	2	2	2	99	2	2	2	2	2	2	2	2	1	2	2	2	2	2	2	2	2	1	2	2	2	2	1	1	2	2	2	2	1	2	2	2	2
4	23605723	snp_4_23605723	HORVU4Hr1G008610	HvPhyA	T	C	2	2	2	99	2	2	2	2	2	99	2	2	2	2	2	2	2	2	1	2	2	2	2	2	2	2	2	2	2	2	2	2	1	1	2	2	2	2	2	2	2	2	2
4	23605727	snp_4_23605727	HORVU4Hr1G008610	HvPhyA	G	C	2	2	2	99	2	2	2	2	2	99	2	2	2	2	2	2	2	2	1	2	2	2	2	2	2	2	2	1	2	2	2	2	1	1	2	2	2	2	1	2	2	2	2
4	23605798	snp_4_23605798	HORVU4Hr1G008610	HvPhyA	C	G	1	1	1	99	1	1	1	1	1	99	1	1	1	1	1	1	1	1	1	1	1	1	1	1	1	1	1	2	1	1	1	1	1	1	1	1	1	1	1	1	1	1	1
4	23605831	snp_4_23605831	HORVU4Hr1G008610	HvPhyA	G	A	2	2	2	99	2	2	2	2	2	99	2	2	2	2	2	2	2	2	1	2	2	2	2	2	2	2	2	1	2	2	2	2	1	1	2	2	2	2	1	2	2	2	2
4	23605878	snp_4_23605878	HORVU4Hr1G008610	HvPhyA	A	G	2	2	2	2	2	2	2	2	2	99	2	2	2	2	2	2	2	2	1	2	2	2	2	2	2	2	2	1	2	2	2	2	1	1	2	2	2	2	1	2	2	2	2
4	23605963	snp_4_23605963	HORVU4Hr1G008610	HvPhyA	C	A	2	2	2	2	2	2	2	2	2	99	2	2	2	2	2	2	2	2	1	2	2	2	2	2	2	2	2	1	2	2	2	2	1	1	2	2	2	2	1	2	2	2	2
4	23606030	snp_4_23606030	HORVU4Hr1G008610	HvPhyA	A	G	2	2	2	2	2	2	2	2	2	99	2	2	2	2	2	2	2	2	1	2	2	2	2	2	2	2	2	1	2	2	2	2	1	1	2	2	2	0	1	2	2	2	2
4	23606567	snp_4_23606567	.		A	G	2	2	2	2	2	2	2	2	2	2	2	2	2	2	2	2	2	2	1	2	2	2	2	2	2	2	2	1	2	2	2	2	1	1	2	2	2	2	1	2	2	2	2
4	23606655	snp_4_23606655	.		G	C	1	1	1	1	1	1	1	1	1	1	1	1	1	1	1	1	1	1	1	1	1	1	1	1	1	1	1	2	1	1	1	1	1	1	1	1	1	1	2	1	1	1	1
4	23606749	snp_4_23606749	.		C	T	2	2	2	2	2	2	2	2	2	99	2	2	2	2	2	2	2	2	1	2	2	2	2	2	2	2	2	1	2	2	2	2	1	1	2	2	2	2	1	2	2	2	2
4	23606766	snp_4_23606766	.		G	A	2	2	2	2	2	2	2	2	2	99	2	2	2	2	2	2	2	2	1	2	2	2	2	2	2	2	2	1	2	2	2	2	1	1	2	2	2	2	1	2	2	2	2
4	23606781	snp_4_23606781	.		A	G	2	2	2	2	2	2	2	2	2	99	2	2	2	2	2	2	2	2	1	2	2	2	2	2	2	2	2	2	2	2	2	2	1	1	2	2	2	2	2	2	2	2	2
4	23606836	snp_4_23606836	.		G	C	2	2	2	2	2	2	2	2	2	99	2	2	2	2	2	2	2	2	1	2	2	2	2	2	2	2	2	2	2	2	2	2	1	1	2	2	2	2	2	2	2	2	2
4	23606881	snp_4_23606881	.		A	G	2	2	2	2	2	2	2	2	2	99	2	2	2	2	2	2	2	2	1	2	2	2	2	2	2	2	2	99	2	2	2	2	1	1	2	2	2	2	2	2	2	2	2
4	23606891	snp_4_23606891	.		A	C	2	2	2	2	2	2	2	2	2	99	2	2	2	2	2	2	2	2	1	2	2	2	2	2	2	2	2	99	2	2	2	2	1	1	2	2	2	2	1	2	2	2	2
4	23606896	snp_4_23606896	.		C	T	2	2	2	2	2	2	2	2	2	99	2	2	2	2	2	2	2	2	1	2	2	2	2	2	2	2	2	99	2	2	2	2	1	1	2	2	2	2	2	2	2	2	2
4	27194759	snp_4_27194759	HORVU4Hr1G009520	HvTUBA3	A	G	1	1	1	99	99	1	1	1	1	99	1	1	1	1	1	1	1	1	1	99	1	1	1	1	1	1	1	1	1	1	1	1	1	1	1	1	1	1	1	1	1	1	1
4	27195231	snp_4_27195231	HORVU4Hr1G009520	HvTUBA3	C	T	1	1	1	1	1	1	1	1	1	99	1	1	1	1	1	1	1	1	1	1	1	1	1	1	1	1	1	2	1	1	1	1	1	1	1	1	1	1	1	1	1	1	1
4	27195444	snp_4_27195444	HORVU4Hr1G009520	HvTUBA3	T	C	2	2	2	1	2	2	2	2	0	99	0	1	2	2	1	0	2	2	2	2	2	2	2	2	2	2	2	99	2	2	0	1	2	1	2	1	2	0	1	2	2	1	2
4	27195458	snp_4_27195458	HORVU4Hr1G009520	HvTUBA3	C	G	2	2	2	1	2	2	2	2	0	99	0	1	2	2	1	0	2	2	2	2	2	2	2	2	2	2	2	99	2	2	0	1	2	1	2	1	2	0	1	2	2	1	2
4	27195464	snp_4_27195464	HORVU4Hr1G009520	HvTUBA3	T	C	1	1	1	1	1	1	1	1	1	99	1	1	1	1	1	1	1	1	1	1	1	1	1	1	1	1	1	2	1	1	1	1	1	1	1	1	1	1	1	1	1	1	1
4	27195482	snp_4_27195482	HORVU4Hr1G009520	HvTUBA3	C	T	1	1	1	1	1	1	1	1	1	99	1	1	1	1	1	1	1	1	1	1	1	1	1	1	1	1	1	2	1	1	1	1	1	1	1	1	1	1	1	1	1	1	1
4	27195541	snp_4_27195541	HORVU4Hr1G009520	HvTUBA3	T	G	2	2	2	1	2	2	2	2	0	99	0	1	2	2	1	1	2	2	2	2	2	2	2	2	2	2	2	1	2	2	0	1	2	1	2	1	2	0	1	2	2	1	2
4	27195603	snp_4_27195603	HORVU4Hr1G009520	HvTUBA3	C	T	1	1	1	1	1	1	1	1	1	99	1	1	1	1	1	1	1	1	1	1	1	1	1	1	1	1	1	1	1	1	1	1	1	1	1	1	1	1	1	1	1	1	1
4	27195664	snp_4_27195664	HORVU4Hr1G009520	HvTUBA3	G	C	1	1	1	1	1	1	1	1	1	99	1	1	1	1	1	1	1	1	1	1	1	1	1	1	1	1	1	2	1	1	1	1	1	1	1	1	1	1	1	1	1	1	1
4	27195763	snp_4_27195763	HORVU4Hr1G009520	HvTUBA3	C	T	1	1	1	1	1	1	1	1	1	99	1	1	1	1	1	1	1	1	1	1	1	1	1	1	1	1	1	2	1	1	1	1	1	1	1	1	1	1	1	1	1	1	1
4	27195936	snp_4_27195936	HORVU4Hr1G009520	HvTUBA3	C	A	2	2	2	1	2	2	0	2	1	1	0	1	2	2	1	1	2	2	2	2	2	2	99	2	2	2	99	2	2	2	1	1	2	1	2	1	2	1	1	2	2	1	2
4	27195957	snp_4_27195957	HORVU4Hr1G009520	HvTUBA3	G	A	2	2	2	1	2	2	2	2	1	1	0	1	2	2	1	1	2	2	2	2	2	2	99	2	2	2	99	2	2	2	1	1	2	1	2	1	2	0	1	2	2	1	2
4	27195961	snp_4_27195961	HORVU4Hr1G009520	HvTUBA3	T	C	2	2	2	1	2	2	2	2	1	1	0	1	2	2	1	1	2	2	2	2	2	2	99	2	2	2	99	2	2	2	1	1	2	1	2	1	2	0	1	2	2	1	2
4	27195982	snp_4_27195982	HORVU4Hr1G009520	HvTUBA3	C	T	2	2	2	1	2	2	2	2	1	1	0	1	2	2	1	1	2	2	2	2	2	2	2	2	2	2	2	2	2	2	0	1	2	1	2	1	2	0	1	2	2	1	2
4	27196001	snp_4_27196001	HORVU4Hr1G009520	HvTUBA3	G	A	2	2	2	1	2	2	2	2	1	1	0	1	2	2	1	1	2	2	2	2	2	2	2	2	2	2	2	2	2	2	0	1	2	1	2	1	2	0	1	2	2	1	2
4	27196048	snp_4_27196048	HORVU4Hr1G009520	HvTUBA3	T	C	2	2	2	1	2	2	2	2	1	1	0	1	2	2	1	1	2	2	2	2	2	2	2	2	2	2	2	2	2	2	0	1	2	1	2	1	2	0	1	2	2	1	2
4	27196049	snp_4_27196049	HORVU4Hr1G009520	HvTUBA3	G	A	2	2	2	1	2	2	2	2	1	1	0	1	2	2	1	1	2	2	2	2	2	2	2	2	2	2	2	1	2	2	0	1	2	1	2	1	2	0	1	2	2	1	2
4	27196120	snp_4_27196120	HORVU4Hr1G009520	HvTUBA3	T	C	1	1	1	1	1	1	1	1	1	1	1	1	1	1	1	1	1	1	1	1	1	1	1	1	1	1	1	2	1	1	1	1	1	1	1	1	1	1	1	1	1	1	1
4	27196138	snp_4_27196138	HORVU4Hr1G009520	HvTUBA3	A	G	2	2	2	1	2	2	2	2	1	1	0	1	2	2	1	1	2	2	2	2	2	2	2	2	2	2	2	2	2	2	0	1	2	1	2	1	2	0	1	2	2	1	2
4	27196173	snp_4_27196173	HORVU4Hr1G009520	HvTUBA3	C	A	2	2	2	1	2	2	2	2	1	1	0	1	2	2	1	1	2	2	2	2	2	2	2	2	2	2	99	2	2	2	0	1	2	1	2	1	2	0	1	2	2	1	2
4	27196181	snp_4_27196181	HORVU4Hr1G009520	HvTUBA3	A	G	2	2	2	1	2	2	2	2	1	99	0	1	2	2	1	1	2	2	2	2	2	2	2	2	2	2	99	2	2	2	0	1	2	1	2	1	2	0	1	2	2	1	2
4	27196221	snp_4_27196221	HORVU4Hr1G009520	HvTUBA3	C	T	2	2	2	1	2	2	2	2	1	99	0	1	2	2	1	1	2	2	2	2	2	2	2	2	2	2	2	2	2	2	0	1	2	1	2	1	2	0	1	2	2	1	2
4	27196310	snp_4_27196310	HORVU4Hr1G009520	HvTUBA3	G	C	1	1	1	1	1	1	1	1	1	99	1	1	1	1	1	1	1	1	1	1	1	1	1	1	1	1	1	2	1	1	1	1	1	1	1	1	1	1	1	1	1	1	1
4	27196393	snp_4_27196393	HORVU4Hr1G009520	HvTUBA3	G	T	2	2	2	1	2	2	2	2	1	1	0	1	2	2	1	1	2	2	2	2	2	2	2	2	2	2	2	2	2	2	0	1	2	1	2	1	2	0	1	2	2	1	2
4	27196486	snp_4_27196486	HORVU4Hr1G009520	HvTUBA3	C	T	1	1	1	1	1	1	1	1	1	1	1	1	1	1	1	1	1	1	1	1	1	1	1	1	1	1	1	2	1	1	1	1	1	1	1	1	1	1	1	1	1	1	1
4	27196651	snp_4_27196651	HORVU4Hr1G009520	HvTUBA3	T	G	2	2	2	1	2	2	2	2	1	1	0	1	2	2	1	1	2	2	2	2	2	2	2	2	2	2	2	2	2	2	0	1	2	1	2	1	2	0	1	2	2	1	2
4	27196684	snp_4_27196684	HORVU4Hr1G009520	HvTUBA3	C	A	2	2	2	1	2	2	2	2	1	1	0	1	2	2	1	1	2	2	2	2	2	2	2	2	2	2	2	2	2	2	0	1	2	1	2	1	2	0	1	2	2	1	2
4	27196833	snp_4_27196833	HORVU4Hr1G009520	HvTUBA3	C	T	1	1	1	1	1	1	1	1	1	1	1	1	1	1	1	1	1	1	1	1	1	1	1	1	1	1	1	1	1	1	1	1	1	1	1	1	1	1	1	1	1	1	1
4	27197111	snp_4_27197111	HORVU4Hr1G009520	HvTUBA3	T	A	1	1	1	1	1	1	1	1	1	99	1	1	1	1	1	1	1	1	1	1	1	1	1	1	1	1	1	2	1	1	1	1	1	1	1	1	1	1	1	1	1	1	1
4	27197303	snp_4_27197303	HORVU4Hr1G009520	HvTUBA3	C	T	1	1	1	1	1	1	1	1	1	1	1	1	1	1	1	1	1	1	1	1	1	1	1	1	1	1	1	1	1	1	1	1	1	1	1	1	1	1	1	1	1	1	1
4	27197477	snp_4_27197477	HORVU4Hr1G009520	HvTUBA3	C	T	1	1	1	1	1	1	1	1	1	99	1	1	1	1	1	1	1	1	1	1	1	1	1	1	1	1	1	0	1	1	1	1	1	1	1	1	1	1	1	1	1	1	1
4	27197522	snp_4_27197522	HORVU4Hr1G009520	HvTUBA3	T	C	2	2	2	1	2	2	2	2	1	99	0	1	2	2	1	1	2	2	2	2	2	2	2	2	2	2	99	2	2	2	0	1	2	1	2	1	2	0	1	2	2	1	2
4	27197546	snp_4_27197546	HORVU4Hr1G009520	HvTUBA3	C	T	1	1	1	1	1	1	1	1	1	99	1	1	1	1	1	1	1	1	1	1	1	1	1	1	1	1	99	2	1	1	1	1	1	1	1	1	1	1	1	1	1	1	1
4	27197639	snp_4_27197639	HORVU4Hr1G009520	HvTUBA3	T	C	1	1	1	1	1	1	1	1	1	1	1	1	1	1	1	1	1	1	1	1	1	1	1	1	1	1	1	1	1	1	1	1	1	1	1	1	1	1	1	1	1	1	1
4	27197714	snp_4_27197714	HORVU4Hr1G009520	HvTUBA3	G	C	2	2	2	1	2	2	2	2	1	99	0	1	2	2	1	1	2	2	2	2	0	2	2	2	2	2	2	2	2	2	0	1	2	1	2	1	2	0	1	2	2	1	2
4	27197744	snp_4_27197744	HORVU4Hr1G009520	HvTUBA3	C	T	2	2	2	1	2	2	2	2	1	1	0	1	2	2	1	1	2	2	2	2	2	2	2	2	2	2	2	1	2	2	0	1	2	1	2	1	2	0	1	2	2	1	2
4	27197762	snp_4_27197762	HORVU4Hr1G009520	HvTUBA3	C	T	1	1	1	1	1	1	1	1	1	1	1	1	1	1	1	1	1	1	1	1	1	1	1	1	1	1	1	1	1	1	1	1	1	1	1	1	1	1	1	1	1	1	1
4	27197884	snp_4_27197884	HORVU4Hr1G009520	HvTUBA3	G	C	2	2	2	1	2	2	2	2	1	1	0	1	2	2	1	1	2	2	2	2	2	2	2	2	2	2	2	2	2	2	0	1	2	1	2	1	2	0	1	2	2	1	2
4	27197896	snp_4_27197896	HORVU4Hr1G009520	HvTUBA3	G	C	2	2	2	1	2	2	2	2	1	99	0	1	2	2	1	1	2	2	2	2	2	2	2	2	2	2	2	2	2	2	0	1	2	1	2	1	2	0	1	2	2	1	2
4	27197913	snp_4_27197913	HORVU4Hr1G009520	HvTUBA3	T	C	2	2	2	99	2	2	2	2	1	99	0	1	2	2	1	1	2	2	2	2	2	2	2	2	2	2	2	2	2	2	0	1	2	1	2	1	2	0	1	2	2	1	2
4	27197931	snp_4_27197931	HORVU4Hr1G009520	HvTUBA3	G	T	2	2	2	99	2	2	2	2	1	99	0	1	2	2	1	1	2	2	2	2	2	2	2	2	2	2	2	1	2	2	0	1	2	1	2	1	2	0	1	2	2	1	2
4	27197963	snp_4_27197963	HORVU4Hr1G009520	HvTUBA3	G	T	1	1	1	1	1	1	1	1	1	1	1	1	1	1	1	1	1	1	1	1	1	1	1	1	1	1	1	2	1	1	1	1	1	1	1	1	1	1	1	1	1	1	1
4	27198025	snp_4_27198025	.		G	A	2	2	2	1	2	2	2	2	1	1	0	1	2	2	1	1	2	2	2	2	2	2	2	2	2	2	2	2	2	2	0	1	2	1	2	1	2	0	1	2	2	1	2
4	27198048	snp_4_27198048	.		G	C	1	1	1	99	1	1	1	1	1	1	1	1	1	1	1	1	1	1	1	1	1	1	1	1	1	1	1	2	1	1	1	1	1	1	1	1	1	1	1	1	1	1	1
4	27198114	snp_4_27198114	.		T	C	2	2	2	99	2	2	2	2	1	99	0	1	2	2	1	1	2	2	2	2	2	99	2	2	2	2	99	2	2	2	0	1	2	1	2	1	2	0	1	2	2	1	2
4	39598408	snp_4_39598408	HORVU4Hr1G012200	HvFTL11	G	C	1	1	1	1	1	1	1	1	1	99	1	1	1	1	1	1	1	1	1	1	1	1	1	1	1	1	1	1	1	1	1	1	1	1	1	1	1	1	1	1	1	1	1
4	39598483	snp_4_39598483	HORVU4Hr1G012200	HvFTL11	T	A	1	1	1	1	1	1	1	1	1	99	1	1	1	1	1	1	1	1	1	1	1	1	1	1	1	1	1	2	1	1	1	1	1	1	1	1	1	1	1	1	1	1	1
4	39598512	snp_4_39598512	HORVU4Hr1G012200	HvFTL11	A	G	1	1	1	1	1	1	1	1	1	99	1	1	1	1	1	1	1	1	1	1	1	1	1	1	1	1	1	1	1	1	1	1	1	1	1	1	2	1	1	1	1	1	1
4	39598631	snp_4_39598631	HORVU4Hr1G012200	HvFTL11	A	G	1	1	1	1	1	1	1	1	1	99	1	1	1	1	1	1	1	1	1	1	1	1	1	1	1	1	1	1	1	1	1	1	1	1	1	1	2	1	1	1	1	1	1
4	39598690	snp_4_39598690	HORVU4Hr1G012200	HvFTL11	G	C	1	1	1	1	1	1	1	1	1	99	1	1	1	1	1	1	1	1	1	1	1	1	1	1	1	1	1	2	1	1	1	1	1	1	1	1	1	1	1	1	1	1	1
4	39598798	snp_4_39598798	HORVU4Hr1G012200	HvFTL11	A	C	1	1	1	1	1	1	1	1	1	99	1	1	1	1	1	1	1	1	1	1	1	1	1	1	1	1	1	1	1	1	1	1	1	1	1	1	1	1	1	1	1	1	1
4	39598838	snp_4_39598838	HORVU4Hr1G012200	HvFTL11	A	G	1	1	1	1	1	1	1	1	1	99	1	1	1	1	1	1	1	1	1	1	1	1	1	1	1	1	1	2	1	1	1	1	1	1	1	1	1	1	1	1	1	1	1
4	39598846	snp_4_39598846	HORVU4Hr1G012200	HvFTL11	A	T	1	1	1	1	1	1	1	1	1	99	1	1	1	1	1	1	1	1	1	1	1	1	1	1	1	1	1	1	1	1	1	1	1	1	1	1	2	1	1	1	1	1	1
4	39598905	snp_4_39598905	HORVU4Hr1G012200	HvFTL11	A	T	1	1	1	1	1	1	1	1	1	99	1	1	1	1	1	1	1	1	1	1	1	1	1	1	1	1	1	2	1	1	1	1	1	1	1	1	2	1	1	1	1	1	1
4	39599032	snp_4_39599032	HORVU4Hr1G012200	HvFTL11	G	C	1	1	1	1	1	1	1	1	1	99	1	1	1	1	1	1	1	1	1	1	1	1	1	1	1	1	1	1	1	1	1	1	1	1	1	1	2	1	1	1	1	1	1
4	39599205	snp_4_39599205	HORVU4Hr1G012200	HvFTL11	T	G	1	1	1	1	1	1	1	1	1	1	1	1	1	1	1	1	1	1	1	1	1	1	1	1	1	1	1	2	1	1	1	1	1	1	1	1	2	1	1	1	1	1	1
4	39599351	snp_4_39599351	HORVU4Hr1G012200	HvFTL11	G	A	1	1	1	1	1	1	1	1	1	1	1	1	1	1	1	1	1	1	1	1	1	1	1	1	1	1	1	1	1	1	1	1	1	1	1	1	1	1	1	1	1	1	1
4	39599367	snp_4_39599367	HORVU4Hr1G012200	HvFTL11	A	C	1	1	1	1	1	1	1	1	1	1	1	1	1	1	1	1	1	1	1	1	1	1	1	1	1	1	1	2	1	1	1	1	1	1	1	1	1	1	1	1	1	1	1
4	39599369	snp_4_39599369	HORVU4Hr1G012200	HvFTL11	T	C	1	1	1	1	1	1	1	1	1	1	1	1	1	1	1	1	1	1	1	1	1	1	1	1	1	1	1	1	1	1	1	1	1	1	1	1	1	1	1	1	1	1	1
4	39599544	snp_4_39599544	HORVU4Hr1G012200	HvFTL11	T	A	1	1	1	1	1	1	1	1	1	1	1	1	1	1	1	1	1	1	1	1	1	1	1	1	1	1	1	2	1	1	1	1	1	1	1	1	2	1	1	1	1	1	1
4	39599572	snp_4_39599572	HORVU4Hr1G012200	HvFTL11	T	A	1	1	1	1	1	1	1	1	1	1	1	1	1	1	1	1	1	1	1	1	1	1	1	1	1	1	1	1	1	1	1	1	1	1	1	1	2	1	1	1	1	1	1
4	39599578	snp_4_39599578	HORVU4Hr1G012200	HvFTL11	A	C	1	1	1	1	1	1	1	1	1	1	1	1	1	1	1	1	1	1	1	1	1	1	1	1	1	1	1	2	1	1	1	1	1	1	1	1	2	1	1	1	1	1	1
4	39599647	snp_4_39599647	HORVU4Hr1G012200	HvFTL11	C	G	1	1	1	1	1	1	1	1	1	1	1	1	1	1	1	1	1	1	1	1	1	1	1	1	1	1	1	2	1	1	1	1	1	1	1	1	2	1	1	1	1	1	1
4	39599864	snp_4_39599864	HORVU4Hr1G012200	HvFTL11	T	G	1	1	1	1	1	1	1	1	1	99	1	1	1	1	1	1	1	1	1	1	1	1	1	1	1	1	1	1	1	1	1	1	1	1	1	1	2	1	1	1	1	1	1
4	39600023	snp_4_39600023	HORVU4Hr1G012200	HvFTL11	C	A	1	1	1	1	1	1	1	1	1	1	1	1	1	1	1	1	1	1	1	1	1	1	1	1	1	1	1	2	1	1	1	1	1	1	1	1	2	1	1	1	1	1	1
4	39600241	snp_4_39600241	HORVU4Hr1G012200	HvFTL11	A	C	1	1	1	1	1	1	1	1	1	99	1	1	1	1	1	1	1	1	1	1	1	1	1	1	1	1	1	1	1	1	1	1	1	1	1	1	2	1	1	1	1	1	1
4	39600294	snp_4_39600294	HORVU4Hr1G012200	HvFTL11	G	A	1	1	1	1	1	1	1	1	1	99	1	1	1	1	1	1	1	1	1	1	1	1	1	1	1	1	1	0	1	1	1	1	1	1	1	1	2	1	1	1	1	1	1
4	39600340	snp_4_39600340	.		A	T	1	1	1	99	1	1	1	1	1	99	1	1	1	1	1	1	1	1	1	1	1	1	1	1	1	1	1	2	1	1	1	1	1	1	1	1	1	1	1	1	1	1	1
4	39600355	snp_4_39600355	.		T	C	1	1	1	99	1	1	1	1	99	99	1	1	1	1	1	1	1	1	1	1	1	1	1	1	1	1	1	99	1	1	1	1	1	1	1	1	2	1	1	1	1	1	1
4	49576949	snp_4_49576949	HORVU4Hr1G013840	HvGA20ox2-3	G	A	2	1	2	99	2	0	2	2	1	99	0	1	1	2	1	1	2	2	2	2	2	99	1	0	2	2	99	2	2	0	0	2	2	1	1	1	2	1	2	2	2	1	2
4	49576996	snp_4_49576996	HORVU4Hr1G013840	HvGA20ox2-3	T	C	2	1	2	99	2	0	2	2	1	99	0	1	1	2	1	1	2	2	2	2	2	2	1	0	2	2	99	2	2	0	0	2	2	1	1	1	2	1	2	2	2	1	2
4	49577013	snp_4_49577013	HORVU4Hr1G013840	HvGA20ox2-3	G	A	2	1	2	99	2	0	2	2	1	99	0	1	1	2	1	1	2	2	2	2	2	2	0	0	2	2	99	2	2	0	0	2	2	1	1	1	2	1	2	2	2	1	2
4	49577041	snp_4_49577041	HORVU4Hr1G013840	HvGA20ox2-3	G	T	2	1	2	99	2	0	2	2	1	99	0	1	1	2	1	1	2	2	1	2	2	2	0	0	0	2	2	1	2	0	0	1	1	1	1	1	2	1	2	1	1	1	2
4	49577144	snp_4_49577144	HORVU4Hr1G013840	HvGA20ox2-3	A	G	2	1	2	99	2	0	2	2	1	99	0	1	1	2	1	1	2	2	2	2	2	2	1	0	2	2	2	2	2	0	0	2	2	1	1	1	2	1	2	2	2	1	2
4	49577897	snp_4_49577897	HORVU4Hr1G013840	HvGA20ox2-3	C	A	1	1	1	1	1	1	1	1	1	99	1	1	1	1	1	1	1	1	2	1	1	1	1	1	0	1	1	1	1	1	1	2	2	1	1	1	1	1	1	2	2	1	1
4	49578404	snp_4_49578404	HORVU4Hr1G013840	HvGA20ox2-3	A	G	2	0	2	99	2	0	2	2	99	99	0	1	1	2	1	1	2	2	2	2	2	99	1	0	2	2	2	99	2	0	0	2	2	1	1	1	2	1	2	2	2	1	2
4	49578568	snp_4_49578568	HORVU4Hr1G013840	HvGA20ox2-3	A	G	2	1	2	99	2	0	2	2	1	99	0	1	1	2	1	1	2	2	2	2	2	2	1	0	2	2	99	2	2	0	0	2	2	1	1	1	2	1	2	2	2	1	2
4	52495580	snp_4_52495580	.		G	A	2	2	0	99	0	0	2	2	2	99	2	0	0	0	0	2	2	0	2	0	2	0	0	2	2	2	2	0	0	2	0	2	2	0	99	0	2	2	0	0	0	0	0
4	60194879	snp_4_60194879	HORVU4Hr1G015550	HvGID1L2-8	G	T	1	1	1	1	1	1	1	1	1	1	1	1	1	1	1	1	1	1	1	1	1	1	1	1	1	1	1	2	1	1	1	1	1	1	1	1	1	1	1	1	1	1	1
4	60195134	snp_4_60195134	HORVU4Hr1G015550	HvGID1L2-8	G	A	1	1	2	1	1	2	1	2	1	1	1	1	1	1	1	1	2	1	1	2	2	2	1	0	1	1	1	1	2	1	0	1	1	1	1	1	2	1	1	1	1	1	1
4	60195313	snp_4_60195313	HORVU4Hr1G015550	HvGID1L2-8	T	C	1	1	2	1	1	2	1	2	1	99	1	1	1	1	1	1	2	1	2	2	2	2	1	1	0	1	1	2	2	1	1	2	2	1	1	1	2	1	1	2	2	1	1
4	60195316	snp_4_60195316	HORVU4Hr1G015550	HvGID1L2-8	T	C	1	1	2	1	1	2	1	2	1	99	1	1	1	1	1	1	2	1	2	2	2	2	1	1	0	1	1	2	2	1	0	1	1	1	1	1	2	1	1	1	1	1	1
4	60195317	snp_4_60195317	HORVU4Hr1G015550	HvGID1L2-8	T	C	1	1	2	1	1	2	1	2	1	99	1	1	1	1	1	1	2	1	2	2	2	2	1	1	0	1	1	2	2	1	0	1	1	1	1	1	2	1	1	1	1	1	1
4	60195356	snp_4_60195356	HORVU4Hr1G015550	HvGID1L2-8	T	C	1	1	2	1	1	0	1	2	1	99	1	1	1	1	1	1	2	1	2	2	2	2	1	1	0	1	1	2	2	1	0	2	2	1	1	1	2	1	1	2	2	1	1
4	60195363	snp_4_60195363	HORVU4Hr1G015550	HvGID1L2-8	T	C	1	1	2	1	1	0	1	2	1	99	1	1	1	1	1	1	2	1	2	2	2	2	1	1	0	1	1	2	2	1	0	1	1	1	1	1	2	1	1	1	1	1	1
4	60195370	snp_4_60195370	HORVU4Hr1G015550	HvGID1L2-8	T	C	1	1	2	1	1	0	1	2	1	99	1	1	1	1	1	1	2	1	2	2	99	2	1	1	0	1	1	2	2	1	0	2	2	1	1	1	2	1	1	2	2	1	1
4	60195385	snp_4_60195385	HORVU4Hr1G015550	HvGID1L2-8	G	A	1	1	1	1	1	1	1	1	1	99	1	1	1	1	1	1	1	1	1	1	99	1	1	1	1	1	1	2	1	1	1	2	2	1	1	1	1	1	1	2	2	1	1
4	60195395	snp_4_60195395	HORVU4Hr1G015550	HvGID1L2-8	G	A	1	1	2	1	1	0	1	2	1	99	1	1	1	1	1	1	2	1	2	2	99	2	1	1	0	1	1	2	2	1	0	1	1	1	1	1	2	1	1	1	1	1	1
4	60195403	snp_4_60195403	HORVU4Hr1G015550	HvGID1L2-8	C	T	1	1	2	1	1	0	1	2	1	99	1	1	1	1	1	1	2	1	1	2	99	2	1	1	1	1	1	1	2	1	0	1	1	1	1	1	2	1	1	1	1	1	1
4	60195406	snp_4_60195406	.		T	C	1	1	2	99	1	0	1	2	1	99	1	1	1	1	1	1	2	1	2	2	99	2	1	1	0	1	1	1	2	1	0	1	1	1	1	1	2	1	1	1	1	1	1
4	60195426	snp_4_60195426	.		C	T	1	1	1	99	1	1	1	1	1	99	1	1	1	1	1	1	1	1	1	1	99	1	1	1	1	1	1	2	1	1	1	1	1	1	1	1	1	1	1	1	1	1	1
4	60195435	snp_4_60195435	.		T	A	1	1	1	99	1	1	1	1	1	99	1	1	1	1	1	1	1	1	1	1	99	1	1	1	1	1	1	1	1	1	1	2	2	1	1	1	1	1	1	2	2	1	1
4	61670883	snp_4_61670883	.		C	T	1	1	1	99	1	1	1	1	99	99	1	1	1	1	1	99	1	1	2	1	1	99	1	1	0	1	99	99	1	1	1	1	1	1	1	1	1	1	1	1	1	1	1
4	61670894	snp_4_61670894	.		G	A	1	1	1	99	1	1	1	1	99	99	1	1	1	1	1	99	1	1	1	1	1	99	1	1	1	1	99	99	1	1	1	1	1	1	1	1	1	1	1	1	1	1	1
4	61670922	snp_4_61670922	.		T	C	1	1	2	99	1	2	1	2	99	99	1	1	1	1	1	1	2	1	2	2	2	99	1	0	0	1	99	99	2	1	0	2	2	1	1	1	2	1	1	2	2	1	1
4	61670942	snp_4_61670942	HORVU4Hr1G015640	HvSP1	G	A	1	1	1	99	1	1	1	1	99	99	1	1	1	1	1	1	1	1	1	1	1	99	1	1	1	1	99	99	1	1	1	1	1	1	1	1	1	1	1	1	1	1	1
4	61670948	snp_4_61670948	HORVU4Hr1G015640	HvSP1	T	C	1	1	1	99	1	1	1	1	1	99	1	1	1	1	1	1	1	1	2	1	1	99	1	1	0	1	1	1	1	1	1	1	1	1	1	1	1	1	1	1	1	1	1
4	61670978	snp_4_61670978	HORVU4Hr1G015640	HvSP1	G	A	1	1	2	99	1	2	1	2	1	99	1	1	1	1	1	1	2	1	1	2	2	2	1	0	1	1	1	1	2	1	0	1	1	1	1	1	2	1	1	1	1	1	1
4	61670985	snp_4_61670985	HORVU4Hr1G015640	HvSP1	T	C	1	1	1	99	1	1	1	1	1	99	1	1	1	1	1	1	1	1	1	1	1	1	1	1	1	1	1	1	1	1	1	1	1	1	1	1	1	1	1	1	1	1	1
4	61671217	snp_4_61671217	HORVU4Hr1G015640	HvSP1	A	G	1	1	2	1	1	2	1	2	1	99	1	1	1	1	1	1	2	1	1	2	2	2	1	0	1	1	1	1	2	1	0	1	1	1	1	1	2	1	1	1	1	1	1
4	61671231	snp_4_61671231	HORVU4Hr1G015640	HvSP1	G	A	1	1	2	1	1	2	1	2	1	99	1	1	1	1	1	1	2	1	1	2	2	2	1	0	1	1	1	1	2	1	0	1	1	1	1	1	2	1	1	1	1	1	1
4	61676346	snp_4_61676346	HORVU4Hr1G015640	HvSP1	G	A	1	1	2	99	1	2	1	2	99	1	1	0	1	1	1	1	2	1	1	2	99	2	1	0	1	1	99	2	2	1	0	1	1	1	1	1	2	1	1	1	1	1	1
4	76182344	snp_4_76182344	.		G	A	0	0	1	1	1	0	0	0	1	99	1	1	0	1	1	0	0	1	1	0	1	1	0	1	1	99	99	0	0	0	0	1	1	0	0	0	0	0	0	0	1	0	1
4	98743121	snp_4_98743121	.		T	C	0	0	0	2	0	0	0	0	1	99	0	0	0	0	0	0	0	2	0	0	0	99	0	0	2	0	99	0	0	0	0	0	0	0	0	0	0	0	0	0	0	0	0
4	98769876	snp_4_98769876	.		A	G	0	0	0	2	0	0	2	0	1	99	0	0	0	0	0	2	0	0	0	0	2	99	0	0	0	0	2	0	0	0	0	0	0	0	0	0	99	0	0	0	0	0	0
4	105737368	snp_4_105737368	.		C	T	1	1	1	1	1	1	1	1	1	99	1	1	1	1	1	1	1	1	1	1	1	1	1	1	1	1	1	99	1	1	1	1	2	1	1	1	1	1	1	2	2	1	1
4	105737369	snp_4_105737369	.		T	C	1	1	1	1	1	1	1	1	1	99	1	1	1	1	1	1	1	1	1	1	1	1	1	1	0	1	1	99	1	1	1	1	1	1	1	1	1	1	1	1	1	1	1
4	105737452	snp_4_105737452	.		A	G	1	1	1	1	1	1	1	1	1	99	1	1	1	1	1	1	1	1	1	1	1	1	1	1	1	1	1	1	1	1	1	1	2	1	1	1	1	1	1	2	2	1	1
4	105737519	snp_4_105737519	.		C	A	1	1	1	1	1	1	1	1	1	99	1	1	1	1	1	1	1	1	1	1	1	1	1	1	0	1	1	2	1	1	1	1	1	1	1	1	1	1	1	1	1	1	1
4	105737524	snp_4_105737524	.		C	G	1	1	1	1	1	1	1	1	1	99	1	1	1	1	1	1	1	1	1	1	1	1	1	1	0	1	1	2	1	1	1	1	1	1	1	1	1	1	1	1	1	1	1
4	105737525	snp_4_105737525	.		G	A	1	1	1	1	1	1	1	1	1	99	1	1	1	1	1	1	1	1	1	1	1	1	1	1	1	1	1	1	1	1	1	1	2	1	1	1	1	1	1	2	2	1	1
4	105737602	snp_4_105737602	.		T	C	1	1	1	1	1	1	1	1	1	99	1	1	1	1	1	1	1	1	1	1	1	1	1	1	1	1	1	1	1	1	1	1	2	1	1	1	1	1	1	2	2	1	1
4	105737629	snp_4_105737629	.		G	A	1	1	1	99	1	1	1	1	1	99	1	1	1	1	1	99	1	1	1	1	1	1	1	1	2	1	1	2	1	1	1	1	1	1	1	1	1	1	1	1	1	1	1
4	105737694	snp_4_105737694	.		T	C	1	1	1	99	1	1	1	1	1	99	1	1	1	1	1	99	1	1	1	1	1	1	1	1	99	1	1	2	1	1	1	1	2	1	1	1	1	1	1	2	2	1	1
4	105941538	snp_4_105941538	HORVU4Hr1G021010	HvPRR59	C	T	1	1	1	1	1	1	1	1	1	1	1	1	1	1	1	1	1	1	1	1	1	1	1	1	0	1	1	0	1	1	1	1	1	1	1	1	1	1	1	1	1	1	1
4	105941547	snp_4_105941547	HORVU4Hr1G021010	HvPRR59	G	A	1	1	1	1	1	1	1	1	1	1	1	1	1	1	1	1	1	1	1	1	1	1	1	1	0	1	1	0	1	1	1	1	2	1	1	1	1	1	1	2	2	1	1
4	147198421	snp_4_147198421	.		A	G	0	0	0	0	0	0	0	0	0	0	0	0	0	0	0	0	0	0	0	0	0	0	0	0	0	0	0	0	0	0	0	0	0	0	0	0	0	0	0	0	0	0	0
4	147198632	snp_4_147198632	.		G	A	0	0	0	0	0	0	0	0	99	2	0	0	0	0	0	0	0	0	0	0	0	0	0	0	0	0	0	0	0	0	0	0	0	0	0	0	0	0	0	0	0	0	0
4	147198641	snp_4_147198641	.		G	A	0	0	0	0	0	0	0	0	1	2	0	0	0	0	0	0	0	0	0	0	99	0	0	0	2	0	1	0	0	0	0	0	0	0	0	0	0	0	0	0	0	0	0
4	147198643	snp_4_147198643	.		T	G	0	0	2	0	0	99	0	0	2	0	0	0	0	0	0	2	0	0	0	0	2	2	0	2	2	2	2	0	0	0	0	0	0	0	0	0	0	0	0	0	0	0	0
4	147198662	snp_4_147198662	.		G	A	0	0	0	0	0	2	0	0	1	99	0	0	0	0	0	2	0	0	0	0	0	0	0	0	99	0	2	0	0	0	0	0	0	0	0	0	0	0	0	0	0	0	0
4	147198722	snp_4_147198722	.		A	G	0	1	0	1	0	1	0	0	1	99	0	0	1	0	0	99	0	1	0	0	2	1	1	0	1	1	99	0	1	0	0	1	0	0	0	0	0	0	0	0	0	1	0
4	147198731	snp_4_147198731	.		A	G	0	1	0	1	0	99	1	1	1	99	1	1	1	1	1	99	0	99	0	1	1	1	1	1	0	1	99	1	0	1	1	1	0	0	0	1	1	1	0	0	1	1	0
4	165246882	snp_4_165246882	.		T	G	0	2	2	2	0	0	2	0	2	99	99	99	0	99	0	2	2	1	2	2	0	2	0	2	0	0	2	0	0	0	2	2	99	2	2	0	99	0	0	0	0	0	0
4	178763725	snp_4_178763725	.		C	T	0	0	0	1	1	99	1	1	1	99	0	1	99	1	1	1	0	1	0	1	0	1	1	1	1	1	1	1	1	0	0	1	1	0	1	1	0	0	1	1	0	0	0
4	182325742	snp_4_182325742	HORVU4Hr1G028910		T	C	1	1	1	1	1	1	1	1	99	99	1	1	1	1	1	1	1	1	1	1	1	1	1	1	1	1	1	2	1	1	1	1	1	1	1	1	1	1	1	1	1	1	1
4	182326341	snp_4_182326341	HORVU4Hr1G028910		G	A	1	1	1	2	1	1	1	1	1	1	1	1	1	1	1	1	1	1	1	1	99	1	1	1	1	1	99	2	1	1	1	1	1	1	1	1	1	1	1	1	1	1	1
4	182327052	snp_4_182327052	HORVU4Hr1G028910		G	A	2	1	1	99	2	1	1	1	1	99	1	1	1	1	1	1	1	1	1	1	1	1	99	1	1	1	1	1	1	1	1	2	1	1	1	1	1	1	1	1	1	1	1
4	198936336	snp_4_198936336	.		G	A	1	1	1	1	1	1	1	1	1	99	1	1	1	1	1	1	1	1	1	1	1	1	1	1	1	1	1	2	1	1	1	1	1	1	1	1	1	1	1	1	1	1	1
4	198937908	snp_4_198937908	HORVU4Hr1G030640	HvELF4-like3	T	C	1	1	1	1	1	1	1	1	1	99	1	1	1	1	1	1	1	1	1	1	1	1	1	1	1	1	1	2	1	1	1	1	1	1	1	1	1	1	1	1	1	1	1
4	213279745	snp_4_213279745	.		G	A	1	99	0	1	0	0	0	1	1	99	0	0	1	1	1	99	1	1	0	99	1	1	1	1	1	1	99	1	0	0	0	0	0	0	0	1	1	1	1	0	0	99	1
4	222687428	snp_4_222687428	HORVU4Hr1G032440	HvMADS68	C	T	1	1	1	99	1	1	1	1	1	99	1	1	1	1	1	1	1	1	1	1	1	1	1	1	1	1	99	99	1	1	1	1	1	1	1	1	1	1	1	1	1	1	1
4	222688104	snp_4_222688104	HORVU4Hr1G032440	HvMADS68	G	A	1	1	1	99	1	1	1	1	99	99	1	1	1	1	1	1	1	1	1	1	1	1	1	1	1	1	1	1	1	1	1	1	2	1	1	1	1	1	1	2	2	1	1
4	222690238	snp_4_222690238	HORVU4Hr1G032440	HvMADS68	A	T	1	1	1	1	1	1	1	1	1	99	1	1	1	1	1	1	1	1	1	1	1	1	1	1	1	1	1	2	1	1	1	1	1	1	1	1	1	1	1	1	1	1	1
4	276518637	snp_4_276518637	HORVU4Hr1G037100		C	T	1	1	1	99	1	1	1	1	1	99	1	1	1	1	1	99	1	1	1	1	1	1	1	1	1	1	99	2	1	1	1	1	1	1	1	1	1	1	1	1	1	1	1
4	276518664	snp_4_276518664	HORVU4Hr1G037100		T	G	1	1	1	99	1	1	1	1	1	99	1	1	1	1	1	1	1	1	1	1	1	1	1	1	1	1	99	2	1	1	1	1	1	1	1	1	1	1	1	1	1	1	1
4	276518676	snp_4_276518676	HORVU4Hr1G037100		G	A	1	1	1	99	1	1	1	1	1	99	1	1	1	1	1	1	1	1	1	1	1	1	1	1	0	1	99	1	1	1	1	1	1	1	1	1	1	1	1	1	1	1	1
4	276518780	snp_4_276518780	HORVU4Hr1G037100		T	A	1	1	1	99	1	1	1	1	1	99	1	1	1	1	1	1	1	1	1	1	1	1	1	1	1	1	1	2	1	1	1	1	1	1	1	1	1	1	1	1	1	1	1
4	276519017	snp_4_276519017	HORVU4Hr1G037100		A	C	1	1	1	1	1	1	1	1	1	99	1	1	1	1	1	1	1	1	1	1	1	1	1	1	1	1	1	0	1	1	1	1	1	1	1	1	1	1	1	1	1	1	1
4	277199413	snp_4_277199413	.		G	C	0	0	1	1	0	1	0	99	0	1	0	1	0	0	99	1	0	1	0	1	1	0	1	0	1	1	1	0	0	0	0	0	0	0	0	1	99	0	99	1	0	0	1
4	277199879	snp_4_277199879	.		G	C	0	0	0	0	0	0	0	0	0	99	0	0	0	0	0	0	0	0	0	0	0	0	0	0	0	0	99	0	0	0	0	0	0	0	0	0	0	0	0	0	0	0	0
4	286434539	snp_4_286434539	.		C	G	0	99	0	1	1	1	1	1	1	99	0	99	0	0	1	99	1	1	1	0	1	1	1	1	1	2	1	1	0	1	0	1	1	0	1	0	1	1	0	1	1	0	1
4	286434545	snp_4_286434545	.		G	C	0	99	0	1	1	1	0	99	1	99	0	99	1	0	1	99	0	1	0	1	2	1	1	1	1	1	0	0	0	1	0	1	0	0	0	1	0	0	0	0	0	0	0
4	300697428	snp_4_300697428	HORVU4Hr1G039300	HvFKF1	G	A	1	1	1	99	1	1	1	1	1	1	1	99	1	1	1	1	1	1	1	1	1	1	1	1	1	1	1	2	1	1	1	1	1	1	1	1	1	1	1	1	1	1	1
4	300698502	snp_4_300698502	HORVU4Hr1G039300	HvFKF1	A	G	1	1	1	1	1	1	1	1	1	99	1	1	1	1	1	1	1	1	1	1	1	1	1	1	1	1	1	1	1	1	1	1	1	1	1	1	1	1	1	1	1	1	1
4	300698503	snp_4_300698503	HORVU4Hr1G039300	HvFKF1	G	A	1	1	1	1	1	1	1	1	1	99	1	1	1	1	1	1	1	1	1	1	1	1	1	1	1	1	1	1	1	1	1	1	1	1	1	1	1	1	1	1	1	1	1
4	300698634	snp_4_300698634	HORVU4Hr1G039300	HvFKF1	G	A	1	1	1	99	1	1	1	1	1	99	1	1	1	1	1	1	1	1	1	1	99	1	1	1	1	1	1	99	1	1	1	1	1	1	1	1	1	1	1	1	1	1	1
4	300699258	snp_4_300699258	HORVU4Hr1G039300	HvFKF1	G	A	1	1	1	99	1	1	1	1	1	99	1	1	1	1	1	1	1	1	1	1	1	1	1	1	99	1	1	1	1	1	1	1	1	1	1	1	1	1	1	1	1	1	1
4	300701680	snp_4_300701680	HORVU4Hr1G039300	HvFKF1	A	G	1	1	1	1	1	1	1	1	1	1	1	1	1	1	1	1	1	1	1	1	1	1	1	1	1	1	1	1	1	1	1	1	1	1	1	1	1	1	1	1	1	1	1
4	314343527	snp_4_314343527	HORVU4Hr1G040760		A	C	0	0	0	99	0	0	0	0	1	99	0	1	0	0	0	1	0	0	0	0	0	1	1	0	0	0	2	0	0	0	0	0	0	0	0	0	0	0	0	0	0	0	0
4	314343577	snp_4_314343577	HORVU4Hr1G040760		T	A	0	0	0	99	0	0	0	0	2	99	0	0	0	0	0	0	0	0	0	0	0	0	1	0	0	0	2	0	0	0	0	0	0	0	0	0	0	0	0	0	0	0	0
4	314343588	snp_4_314343588	HORVU4Hr1G040760		G	T	0	0	0	99	0	0	0	0	2	99	0	0	0	0	0	0	0	0	0	0	0	0	1	0	0	0	2	0	0	0	0	0	0	0	0	0	0	0	0	0	0	0	0
4	314343600	snp_4_314343600	HORVU4Hr1G040760		T	C	0	0	0	99	0	0	0	0	0	99	0	0	0	0	0	0	0	0	0	0	0	0	1	0	0	0	2	0	0	0	0	0	0	0	0	0	0	0	0	0	0	0	0
4	314344080	snp_4_314344080	HORVU4Hr1G040760		C	G	1	1	1	1	1	1	1	1	1	99	1	1	1	1	1	1	1	1	1	1	1	1	1	1	1	1	1	2	1	1	1	1	1	1	1	1	1	1	1	1	1	1	1
4	343418325	snp_4_343418325	.		C	G	1	1	1	1	1	1	1	1	1	99	1	1	1	1	1	1	1	1	1	1	1	1	1	1	1	1	1	2	1	1	1	1	1	1	1	1	1	1	1	1	1	1	1
4	343418420	snp_4_343418420	.		T	C	1	1	1	1	1	1	1	1	1	99	1	1	1	1	1	1	1	1	1	1	1	1	1	1	1	1	1	0	1	1	1	1	1	1	1	1	1	1	1	1	1	1	1
4	351665903	snp_4_351665903	.		G	T	2	2	2	2	2	2	2	2	2	2	2	0	2	2	2	2	2	2	2	2	2	2	2	2	2	2	2	2	0	2	2	2	2	2	2	2	2	2	2	2	2	2	2
4	351665910	snp_4_351665910	.		G	C	0	2	0	2	2	0	0	0	2	2	0	0	2	2	0	2	0	2	2	0	2	0	2	2	0	2	2	99	2	0	0	2	0	0	2	0	0	2	0	2	2	2	0
4	351665918	snp_4_351665918	.		G	T	0	2	0	2	2	0	2	0	2	2	2	2	99	2	0	2	0	2	2	0	2	2	2	2	2	2	0	0	0	2	0	2	0	0	0	0	0	2	0	0	0	0	2
4	382580556	snp_4_382580556	.		C	T	0	0	0	99	0	1	0	0	1	1	0	0	1	0	0	0	0	2	0	0	0	0	0	0	1	0	1	1	0	0	0	0	0	0	0	0	0	0	0	0	0	0	0
4	382580672	snp_4_382580672	.		C	T	0	1	0	99	1	0	1	0	1	99	0	0	0	0	0	1	99	1	0	0	2	0	0	0	0	99	0	0	0	0	0	0	0	0	0	0	0	0	0	0	0	0	0
4	382583906	snp_4_382583906	.		C	T	1	0	0	99	99	2	1	99	1	99	0	1	99	0	1	1	0	1	1	0	1	1	2	0	0	0	99	1	0	0	0	99	0	1	1	1	1	0	0	0	0	0	0
4	399288829	snp_4_399288829	.		G	A	1	1	1	99	1	1	1	1	1	1	1	1	1	1	1	99	1	1	99	1	1	1	1	1	0	1	1	1	1	1	1	1	1	1	1	1	1	1	1	1	1	1	1
4	422056618	snp_4_422056618	.		A	C	1	1	2	1	1	1	1	0	1	99	1	1	1	1	1	1	1	1	1	2	2	2	1	1	2	1	2	1	1	1	1	1	2	1	1	1	1	1	1	2	2	1	1
4	422056628	snp_4_422056628	.		T	G	1	1	2	1	1	1	1	0	1	99	1	1	1	1	1	1	1	1	1	2	2	2	1	1	2	1	2	1	1	1	1	1	2	1	1	1	1	1	1	2	2	1	1
4	422056696	snp_4_422056696	.		A	G	1	1	2	1	1	1	1	2	1	99	1	1	1	1	1	1	1	1	1	2	2	2	1	1	1	1	2	1	1	1	1	1	2	1	1	1	1	1	1	2	2	1	1
4	422056783	snp_4_422056783	.		G	A	1	1	1	1	1	1	1	1	1	99	1	1	1	1	1	1	1	1	1	1	1	1	1	1	0	1	1	1	1	1	1	1	1	1	1	1	1	1	1	1	1	1	1
4	422056790	snp_4_422056790	.		G	A	1	1	0	1	1	1	1	0	1	99	1	1	1	1	1	1	1	1	1	2	0	0	1	1	1	1	0	1	1	1	1	1	0	1	1	1	1	1	1	0	0	1	1
4	422056873	snp_4_422056873	.		T	G	1	1	2	1	1	1	1	0	1	1	1	0	1	1	0	1	1	1	1	2	2	2	0	1	0	1	2	1	1	1	1	1	2	1	1	1	1	1	1	2	2	1	1
4	422057174	snp_4_422057174	.		T	C	1	1	1	99	1	1	1	1	1	99	1	1	1	1	1	1	1	1	1	1	1	1	1	1	1	1	99	1	1	1	1	1	1	1	1	1	1	1	1	1	1	1	1
4	422057225	snp_4_422057225	.		A	G	1	1	1	99	1	1	1	1	1	99	1	1	1	1	1	99	1	99	1	1	1	1	1	1	1	1	99	1	1	1	1	1	1	1	1	1	1	1	1	1	1	1	1
4	422057229	snp_4_422057229	.		C	A	1	1	1	99	1	1	1	1	1	99	1	1	1	1	1	99	1	99	0	1	1	1	1	1	0	1	99	1	1	1	1	1	1	1	1	1	1	1	1	1	1	1	1
4	422057319	snp_4_422057319	.		C	G	1	1	2	99	1	1	1	2	1	99	1	1	1	1	1	1	1	1	1	2	99	2	1	1	1	1	2	1	1	1	1	1	2	1	1	1	1	1	1	2	2	1	1
4	422057400	snp_4_422057400	.		G	C	1	1	1	99	1	1	1	1	1	99	1	1	1	1	1	1	1	1	1	1	1	1	1	1	0	1	1	1	1	1	1	1	1	1	1	1	1	1	1	1	1	1	1
4	422057539	snp_4_422057539	.		A	G	1	1	1	1	1	1	1	1	99	1	1	1	1	1	1	1	1	1	1	1	1	1	1	1	0	0	1	99	1	1	1	1	1	1	1	1	1	1	1	1	1	1	1
4	422057637	snp_4_422057637	.		T	A	1	1	2	1	1	1	1	2	1	1	1	1	1	1	1	1	1	1	1	2	2	1	99	1	0	0	2	99	1	1	1	1	2	1	1	1	1	1	1	2	2	1	1
4	422057670	snp_4_422057670	.		G	T	1	1	2	1	1	1	1	2	1	99	1	1	1	1	1	1	1	1	1	2	2	0	1	1	0	1	2	1	1	1	1	1	2	1	1	1	1	1	1	2	2	1	1
4	422057713	snp_4_422057713	.		A	G	1	1	2	1	1	1	1	2	1	99	1	1	1	1	1	1	1	1	1	2	2	2	1	1	0	1	2	1	1	1	1	1	2	1	1	1	1	1	1	2	2	1	1
4	422057817	snp_4_422057817	.		C	T	1	1	2	99	1	1	1	0	1	99	1	1	1	1	1	1	1	1	1	2	99	0	1	1	1	1	2	1	1	1	1	1	0	1	1	1	1	1	1	2	2	1	1
4	422057924	snp_4_422057924	.		G	C	1	1	2	1	1	1	1	0	1	99	1	1	1	1	1	1	1	1	1	2	2	0	1	1	1	1	2	1	1	1	1	1	0	1	1	1	1	1	1	2	2	1	1
4	422057939	snp_4_422057939	.		G	A	1	1	2	1	1	1	1	0	1	1	1	1	1	1	1	1	1	1	1	2	2	0	1	1	0	1	2	1	1	1	1	1	0	1	1	1	1	1	1	2	2	1	1
4	422058004	snp_4_422058004	.		A	G	1	1	2	1	1	1	1	2	1	1	1	1	1	1	1	1	1	1	1	2	2	0	1	1	1	1	2	1	1	1	1	1	2	1	1	1	1	1	1	2	2	1	1
4	422058104	snp_4_422058104	.		C	G	1	1	0	1	1	1	1	0	1	1	1	1	1	1	1	1	1	1	1	2	2	0	1	1	1	1	2	1	1	1	1	1	0	1	1	1	1	1	1	2	2	1	1
4	422058194	snp_4_422058194	.		G	A	1	1	2	99	1	1	1	0	1	1	1	1	1	1	1	1	1	1	1	0	2	0	1	1	1	1	2	1	1	1	1	1	2	1	1	1	1	1	1	2	2	1	1
4	422058301	snp_4_422058301	.		C	T	1	1	0	99	1	1	1	2	99	99	1	1	1	1	1	99	1	1	1	0	2	99	1	1	1	1	2	1	1	1	1	1	0	1	1	1	1	1	1	0	0	1	1
4	443995031	snp_4_443995031	HORVU4Hr1G053400	HvPhyB	C	G	1	1	1	99	1	1	1	1	1	99	1	1	1	1	1	1	1	1	1	1	1	1	1	1	1	1	1	1	1	1	1	1	1	1	1	1	1	1	1	1	1	1	1
4	443996530	snp_4_443996530	HORVU4Hr1G053400	HvPhyB	C	T	1	1	1	1	1	1	1	1	1	99	1	1	1	1	1	1	1	1	1	1	1	1	1	1	1	1	1	2	1	1	1	1	1	1	1	1	1	1	1	1	1	1	1
4	443996620	snp_4_443996620	HORVU4Hr1G053400	HvPhyB	G	A	1	1	1	2	1	0	1	1	2	99	0	2	2	2	2	2	1	1	1	1	1	1	1	1	0	1	1	1	1	1	0	1	2	1	1	2	1	0	1	2	2	2	1
4	467565201	snp_4_467565201	HORVU4Hr1G055690	HvBB	A	T	1	1	2	99	1	0	1	2	2	99	0	2	2	2	2	2	1	1	2	2	2	0	1	1	0	1	2	1	1	1	0	1	1	1	1	2	1	0	1	1	1	2	1
4	467565433	snp_4_467565433	HORVU4Hr1G055690	HvBB	C	T	1	1	1	1	1	1	1	1	1	1	1	1	1	1	1	1	1	1	1	1	1	1	1	1	1	1	1	1	1	1	1	1	2	1	1	1	1	1	1	2	2	1	1
[truncated: 2,262 more rows]
[truncated: 852 more columns]
