# Supplementary material for: Hybridisation‐based target enrichment of phenology genes to dissect the genetic basis of yield and adaptation in barley
Source: Plant Biotechnol J. 2018 Dec 6;17(5):932–44. doi: 10.1111/pbi.13029 (PMC6587706; doi:10.1111/pbi.13029)
Supplement: Supplementary file 9 — Data S6. Analysis of functional alleles based on SNPs significantly associated with flowering time, grain yield and plant height. [file PBI-17-932-s004.xlsx]

## Sheet: Legend
Supplemental Data Set S6. Analysis of functional alleles based on SNPs significantly associated with flowering time, grain yield, and plant height . Final filtered SNP set of 4,260 SNPs. 1: Homozygous for reference allele. 2: Homozygous for alternative allele. 0: heterozygous. 99: missing data. ".": detected outside target capture region

## Sheet: Phenology
																	AUS	AUS	AUS	AUS	AUS	AUS	AUS	AUS	AUS	AUS	AUS	AUS	AUS	AUS	AUS	AUS	AUS	AUS	AUS	AUS	AUS	AUS	AUS	AUS	AUS	AUS	AUS	AUS	AUS	AUS	AUS	AUS	AUS
																	AUS_82	AUS_82	AUS_82	AUS_82	AUS_82	AUS_82	AUS_82	AUS_82	AUS_82	AUS_82	AUS_82	AUS_82	AUS_82	AUS_82	AUS_82	AUS_82	AUS_82	AUS_82	AUS_82	AUS_82	AUS_82	AUS_82	AUS_82	AUS_82	AUS_82	AUS_82	AUS_82	AUS_82	AUS_82	AUS_82	AUS_82	AUS_82	AUS_82
																	Alestar	Arapiles	Barque	Bass	Baudin (Stirling)	Binalong	Brindabella	Buloke	Bussell	Capstan	Charger	Chebec	Clipper	Commander	Compass	Cowabbie	Cutter	Dampier	Dash	Dhow	Doolup	Fairview	Fathom	Finniss	Fitzgerald	Fitzroy	Flagship	Fleet	Flinders	Gairdner-Fnk	Galleon	GrangeR	Grimmett
#CHROM	POS	ID	Gene ID	Gene Name	REF	ALT	Functional Allele (Z49)	Functional Allele Ref or Alt (Z49)	Opposite from functional Allele Ref or Alt (Z49)	Functional Allele Effect direction (Z49)	Number of functional alleles for Z49 in AUS (n=82)	Number of opposite allele from functional alleles for Z49 in AUS (n=82)	Number of functional alleles for Z49 in AUS (n=328)	Number of opposite allele from functional alleles for Z49 in AUS (n=328)	Number of functional alleles for Z49 in non-AUS (n=567)	Number of opposite allele from functional alleles for Z49 in non-AUS (n=567)	P0977	P0106	P0141	P0142	P0143	P0152	P0178	P0183	P0185	P0218	P0251	P0254	P0280	P0284	P0285	P0292	P0293	P0296	P0301	P0315	P0322	P0337	P0338	P0343	P0344	P0345	P0347	P0348	P0349	P0360	P0365	P0371	P0373
1	26220293	Chr_1_26220293	HORVU1Hr1G011030		T	C	C	2	1	-	2	73	5	294	48	449	1	1	1	1	1	0	1	1	1	1	1	1	0	1	0	1	1	1	1	99	1	1	1	1	1	1	1	1	1	1	1	1	1
1	26220407	Chr_1_26220407	HORVU1Hr1G011030		G	C	G	1	2	+	80	0	315	0	514	22	1	1	1	1	1	1	1	1	1	1	1	1	1	1	1	1	1	1	1	1	1	1	1	1	1	1	1	1	1	1	1	1	1
1	26221922	Chr_1_26221922	HORVU1Hr1G011030		C	T	T	2	1	+	3	10	6	42	26	72	0	0	0	0	1	0	99	0	0	0	0	0	0	0	1	1	0	0	0	2	0	0	2	0	0	0	0	0	1	0	0	0	99
1	26222016	Chr_1_26222016	HORVU1Hr1G011030		G	A	A	2	1	+	0	24	3	93	14	164	0	0	0	0	1	0	99	0	0	0	0	0	1	0	1	1	0	0	0	1	0	0	0	0	1	1	0	0	1	0	0	0	1
1	221395146	Chr_1_221395146	HORVU1Hr1G034470	ABC1	A	G	A	1	2	+	0	81	0	325	20	539	2	2	2	2	2	2	2	2	2	2	2	2	2	2	2	2	2	2	2	2	2	2	2	2	2	2	2	2	2	2	2	2	99
1	301167598	Chr_1_301167598	.		G	A	G	1	2	+	80	0	319	1	519	6	1	1	1	1	1	1	99	1	1	1	1	1	1	1	1	1	1	1	1	1	1	1	1	1	1	1	1	1	1	1	1	1	99
1	411257151	Chr_1_411257151	HORVU1Hr1G056120	ZCCTc	A	T	A	1	2	-	9	59	57	226	146	268	2	2	2	2	2	99	99	2	2	2	2	2	2	2	2	2	2	0	0	2	0	0	2	1	2	0	1	1	2	2	2	2	2
1	418941961	Chr_1_418941961	.		G	A	A	2	1	-	0	78	3	307	46	472	1	1	1	1	1	1	99	1	1	1	1	1	1	1	1	1	1	1	1	1	1	1	1	1	1	1	1	1	1	1	1	1	99
1	418961516	Chr_1_418961516	HORVU1Hr1G057290		G	T	T	2	1	-	0	82	3	324	49	503	1	1	1	1	1	1	1	1	1	1	1	1	1	1	1	1	1	1	1	1	1	1	1	1	1	1	1	1	1	1	1	1	1
1	441475894	Chr_1_441475894	HORVU1Hr1G060810	GID1	T	C	C	2	1	-	73	7	302	19	492	59	2	2	2	2	2	2	2	2	1	0	2	2	2	2	2	2	2	2	2	2	2	2	2	2	1	2	2	2	2	1	2	2	2
1	458871879	Chr_1_458871879	.		A	T	T	2	1	-	62	12	274	28	394	98	2	2	2	2	2	2	99	0	1	0	2	2	2	2	2	2	0	1	2	2	1	2	2	2	0	2	2	2	2	1	2	2	1
1	458872000	Chr_1_458872000	HORVU1Hr1G064150	STK	G	T	T	2	1	-	65	12	287	28	428	105	2	2	2	2	2	2	99	2	1	0	2	2	2	2	2	2	2	1	2	2	1	2	2	2	0	2	2	2	2	1	2	2	1
1	458872569	Chr_1_458872569	HORVU1Hr1G064150	STK	C	G	G	2	1	-	62	13	283	30	430	111	2	2	2	2	2	2	99	2	1	0	2	2	2	2	2	2	2	1	2	2	1	2	2	2	0	2	2	2	2	1	2	2	1
1	458872718	Chr_1_458872718	HORVU1Hr1G064150	STK	G	C	C	2	1	-	65	12	288	25	460	76	2	2	2	2	2	2	2	2	1	0	2	2	2	2	2	2	2	1	2	2	1	2	2	2	0	2	2	2	2	1	2	2	1
1	458872807	Chr_1_458872807	HORVU1Hr1G064150	STK	A	G	G	2	1	-	65	12	290	28	436	111	2	2	2	2	2	2	2	2	1	0	2	2	2	2	2	2	2	1	2	2	1	2	2	2	0	2	2	2	2	1	2	2	1
1	458873112	Chr_1_458873112	HORVU1Hr1G064150	STK	A	G	G	2	1	-	63	13	285	29	433	108	2	2	2	2	2	2	99	2	1	0	2	2	2	2	2	2	2	1	2	2	1	2	2	2	0	2	2	2	2	1	2	2	1
1	458873355	Chr_1_458873355	HORVU1Hr1G064150	STK	T	C	C	2	1	-	61	13	280	28	436	76	2	2	2	2	2	2	2	2	1	0	2	2	2	2	2	2	2	1	2	2	1	2	2	2	0	2	2	2	2	1	2	99	1
1	458873493	Chr_1_458873493	HORVU1Hr1G064150	STK	G	A	A	2	1	-	65	13	289	29	433	112	2	2	2	2	2	2	99	2	1	0	2	2	2	2	2	2	2	1	2	2	1	2	2	2	0	2	2	2	2	1	2	2	1
1	458873507	Chr_1_458873507	HORVU1Hr1G064150	STK	A	G	G	2	1	-	65	13	290	26	467	79	2	2	2	2	2	2	99	2	1	0	2	2	2	2	2	2	2	1	2	2	1	2	2	2	0	2	2	2	2	1	2	2	1
1	458873722	Chr_1_458873722	HORVU1Hr1G064150	STK	C	T	T	2	1	-	64	12	287	29	435	110	2	2	2	2	2	2	99	2	1	0	2	2	2	2	2	2	2	1	2	2	1	2	2	2	0	2	2	2	2	1	2	2	99
1	458873946	Chr_1_458873946	HORVU1Hr1G064150	STK	A	T	T	2	1	-	65	13	287	29	430	109	2	2	2	2	2	2	2	2	1	0	2	2	2	2	2	2	2	1	2	2	1	2	2	2	0	2	2	2	2	1	2	2	1
1	458874068	Chr_1_458874068	HORVU1Hr1G064150	STK	C	T	T	2	1	-	65	13	288	30	428	107	2	2	2	2	2	2	2	2	1	0	2	2	2	2	2	2	2	1	2	2	1	2	2	2	0	2	2	2	2	1	2	2	1
1	458874524	Chr_1_458874524	HORVU1Hr1G064150	STK	A	C	C	2	1	-	67	13	293	26	467	75	2	2	2	2	2	2	2	2	1	2	2	2	2	2	2	2	2	1	2	2	1	2	2	2	0	2	2	2	2	1	2	2	1
1	458874564	Chr_1_458874564	HORVU1Hr1G064150	STK	T	G	G	2	1	-	66	12	292	25	470	75	2	2	2	2	2	2	2	2	1	0	2	2	2	2	2	2	2	1	2	2	1	2	2	2	0	2	2	2	2	1	2	2	1
1	458874588	Chr_1_458874588	HORVU1Hr1G064150	STK	A	C	C	2	1	-	66	13	293	26	471	77	2	2	2	2	2	2	2	2	1	0	2	2	2	2	2	2	2	1	2	2	1	2	2	2	0	2	2	2	2	1	2	2	1
1	458875296	Chr_1_458875296	HORVU1Hr1G064150	STK	G	T	T	2	1	-	65	12	288	28	427	108	2	2	2	2	2	2	99	2	1	0	2	2	2	2	2	2	2	1	2	2	1	2	2	2	0	2	2	2	2	1	2	2	99
1	458876811	Chr_1_458876811	HORVU1Hr1G064150	STK	G	C	C	2	1	-	66	13	290	29	432	109	2	2	2	2	2	2	2	2	1	2	2	2	2	2	2	2	2	1	2	2	1	2	2	2	0	2	2	2	2	1	2	2	1
1	458877262	Chr_1_458877262	HORVU1Hr1G064150	STK	G	A	G	1	2	+	11	67	27	290	107	432	2	2	2	2	2	2	2	2	1	2	2	2	2	2	2	2	2	1	2	2	1	2	2	2	0	2	2	2	2	1	2	2	99
1	458877362	Chr_1_458877362	.		G	A	A	2	1	-	63	10	275	26	409	102	2	2	2	2	2	2	99	2	1	0	2	2	99	2	2	2	2	1	2	99	1	2	2	2	0	2	2	2	2	1	2	2	99
1	490940935	Chr_1_490940935	HORVU1Hr1G070710	GA20ox2-2	C	T	T	2	1	+	1	49	7	172	16	279	0	0	99	99	1	1	99	0	99	1	1	0	1	1	1	1	99	1	1	99	1	0	1	1	1	0	0	0	1	1	1	1	99
1	497765114	Chr_1_497765114	HORVU1Hr1G072470	LCC	C	T	T	2	1	-	78	2	316	7	491	63	2	2	2	2	2	2	1	2	2	0	2	2	2	2	2	2	2	2	2	2	2	2	2	2	2	2	2	2	2	2	2	2	99
1	514098364	Chr_1_514098364	HORVU1Hr1G076420	FT3 (PPD-H2)	G	T	T	2	1	-	70	7	271	41	399	135	2	2	0	2	2	2	2	2	2	0	2	2	2	1	1	2	2	2	1	2	2	2	1	1	2	2	2	2	2	2	1	2	2
1	514098702	Chr_1_514098702	HORVU1Hr1G076420	FT3 (PPD-H2)	A	C	C	2	1	-	69	9	263	45	372	155	2	2	0	2	2	2	1	2	2	0	2	2	2	1	1	2	2	2	1	2	2	2	1	1	2	2	2	2	2	2	1	2	2
1	515518660	Chr_1_515518660	HORVU1Hr1G076730	GA2ox4	C	T	C	1	2	-	78	3	310	8	518	22	1	1	1	1	1	1	2	1	1	0	1	1	1	1	1	1	1	1	2	1	1	1	1	1	1	1	1	1	1	1	1	1	1
1	515518819	Chr_1_515518819	HORVU1Hr1G076730	GA2ox4	G	A	G	1	2	-	79	3	315	11	529	28	1	1	1	1	1	1	2	1	1	1	1	1	1	1	1	1	1	1	2	1	1	1	1	1	1	1	1	1	1	1	1	1	1
1	515519008	Chr_1_515519008	HORVU1Hr1G076730	GA2ox4	A	C	A	1	2	-	68	10	259	55	397	138	1	1	0	1	1	1	2	1	1	0	1	2	1	2	2	1	1	1	2	1	1	1	2	2	1	1	1	1	1	1	2	1	1
1	515519673	Chr_1_515519673	HORVU1Hr1G076730	GA2ox4	G	C	C	2	1	-	5	70	28	276	77	427	1	1	1	2	1	1	1	1	99	0	1	1	1	1	1	1	2	1	1	1	1	1	1	1	1	99	2	1	0	1	99	1	99
1	515520520	Chr_1_515520520	HORVU1Hr1G076730	GA2ox4	A	G	A	1	2	-	68	11	257	53	380	145	1	1	2	1	1	1	2	1	1	0	1	2	1	2	2	1	1	1	2	1	1	1	2	2	1	1	1	1	1	1	2	1	1
1	538166968	Chr_1_538166968	HORVU1Hr1G086810	GA2ox1	A	C	A	1	2	-	80	0	314	0	514	12	1	1	1	1	1	1	1	1	1	1	1	1	1	1	1	1	1	1	1	1	1	1	1	1	1	1	1	1	1	1	1	1	1
1	542795524	Chr_1_542795524	.		C	G	G	2	1	+	0	10	8	37	9	70	0	0	0	0	0	0	0	0	0	0	0	0	0	0	0	0	0	0	1	0	0	0	0	0	0	0	0	0	1	0	0	0	99
1	556900276	Chr_1_556900276	.		A	C	A	1	2	-	81	0	324	1	549	9	1	1	1	1	1	1	1	1	1	1	1	1	1	1	1	1	1	1	1	1	1	1	1	1	1	1	1	1	1	1	1	1	1
1	556900577	Chr_1_556900577	HORVU1Hr1G094980	ELF3	G	A	A	2	1	-	0	82	1	325	14	539	1	1	1	1	1	1	1	1	1	1	1	1	1	1	1	1	1	1	1	1	1	1	1	1	1	1	1	1	1	1	1	1	1
1	556901051	Chr_1_556901051	HORVU1Hr1G094980	ELF3	C	T	T	2	1	+	0	78	1	317	11	523	1	1	1	1	1	1	1	1	1	1	1	1	1	1	1	1	1	1	1	1	1	1	1	1	1	1	1	1	1	1	1	1	99
1	556901396	Chr_1_556901396	HORVU1Hr1G094980	ELF3	C	T	C	1	2	-	81	0	324	0	542	17	1	1	1	1	1	1	1	1	1	1	1	1	1	1	1	1	1	1	1	1	1	1	1	1	1	1	1	1	1	1	1	1	99
1	556903620	Chr_1_556903620	HORVU1Hr1G094980	ELF3	C	T	C	1	2	-	81	0	323	0	525	13	1	1	1	1	1	1	1	1	1	1	1	1	1	1	1	1	1	1	1	1	1	1	1	1	1	1	1	1	1	1	1	1	1
1	556903816	Chr_1_556903816	HORVU1Hr1G094980	ELF3	G	A	G	1	2	-	76	0	310	1	514	8	1	1	1	1	1	1	99	1	1	0	1	1	1	1	99	1	1	1	1	1	1	1	1	1	1	1	1	1	1	1	1	1	99
1	558227495	Chr_1_558227495	HORVU1Hr1G095410	CMF6b	C	G	G	2	1	+	2	52	3	189	39	276	1	0	0	1	1	1	1	1	1	0	1	0	1	0	0	1	0	1	1	1	1	1	0	1	1	2	0	0	1	1	0	1	0
2	2091323	Chr_2_2091323	HORVU2Hr1G000940	EFS	G	T	T	2	1	+	0	80	1	314	11	502	1	1	1	1	1	1	1	1	1	1	1	1	1	1	1	1	1	1	1	1	1	1	1	1	1	1	1	1	1	1	1	1	1
2	2092341	Chr_2_2092341	HORVU2Hr1G000940	EFS	T	C	C	2	1	+	0	81	1	322	12	541	1	1	1	1	1	1	99	1	1	1	1	1	1	1	1	1	1	1	1	1	1	1	1	1	1	1	1	1	1	1	1	1	1
2	2092506	Chr_2_2092506	HORVU2Hr1G000940	EFS	A	G	G	2	1	+	0	80	1	316	11	528	1	1	1	1	1	1	99	1	1	1	1	1	1	1	1	1	1	1	1	1	1	1	1	1	1	1	1	1	1	1	1	1	1
2	2097742	Chr_2_2097742	HORVU2Hr1G000940	EFS	G	T	T	2	1	-	3	78	12	295	58	458	1	1	1	1	1	1	1	1	1	1	1	1	1	1	1	99	1	1	1	1	1	1	1	1	1	1	1	1	1	1	1	1	1
2	2097743	Chr_2_2097743	HORVU2Hr1G000940	EFS	G	T	T	2	1	-	3	79	12	296	58	458	1	1	1	1	1	1	1	1	1	1	1	1	1	1	1	1	1	1	1	1	1	1	1	1	1	1	1	1	1	1	1	1	1
2	6179332	Chr_2_6179332	HORVU2Hr1G002700	LIM3	G	A	A	2	1	-	0	82	1	324	13	549	1	1	1	1	1	1	1	1	1	1	1	1	1	1	1	1	1	1	1	1	1	1	1	1	1	1	1	1	1	1	1	1	1
2	29123942	Chr_2_29123942	HORVU2Hr1G013400	PPD-H1	A	G	A	1	2	-	30	43	120	179	377	153	1	2	2	1	2	1	2	2	99	0	1	2	2	2	1	2	2	0	1	2	2	1	2	1	1	1	2	2	1	1	2	1	1
2	29124129	Chr_2_29124129	HORVU2Hr1G013400	PPD-H1	G	T	G	1	2	-	54	17	198	82	448	62	1	99	2	1	1	1	1	1	1	2	1	99	99	2	1	2	1	1	1	2	1	1	1	1	1	1	2	2	1	1	99	1	1
2	29124273	Chr_2_29124273	HORVU2Hr1G013400	PPD-H1	G	C	G	1	2	-	77	0	313	2	526	13	1	1	1	1	1	1	1	1	1	1	1	1	99	1	1	1	1	1	1	1	1	1	1	1	1	1	1	1	1	1	1	1	99
2	29124351	Chr_2_29124351	HORVU2Hr1G013400	PPD-H1	G	C	G	1	2	-	29	46	121	180	380	151	1	2	2	1	2	1	2	2	2	0	1	2	2	2	1	2	2	0	1	2	2	1	2	1	1	1	2	2	1	1	2	1	99
2	29124597	Chr_2_29124597	HORVU2Hr1G013400	PPD-H1	C	T	C	1	2	-	30	46	120	182	383	152	1	2	2	1	2	1	99	2	2	2	1	2	2	2	1	2	2	0	1	2	2	1	2	1	1	1	2	2	1	1	2	1	1
2	29124759	Chr_2_29124759	HORVU2Hr1G013400	PPD-H1	C	G	C	1	2	-	81	0	324	1	543	13	1	1	1	1	1	1	1	1	1	1	1	1	1	1	1	1	1	1	1	1	1	1	1	1	1	1	0	1	1	1	1	1	1
2	29124833	Chr_2_29124833	HORVU2Hr1G013400	PPD-H1	C	G	C	1	2	-	40	37	186	119	462	78	1	2	2	1	2	1	2	2	2	0	1	2	2	1	1	2	2	1	1	1	2	1	2	1	1	1	2	2	1	1	2	1	1
2	29124849	Chr_2_29124849	HORVU2Hr1G013400	PPD-H1	C	T	C	1	2	-	30	46	123	186	388	155	1	2	2	1	2	1	2	2	2	0	1	2	2	2	1	2	2	0	1	2	2	1	2	1	1	1	2	2	1	1	2	1	1
2	29124902	Chr_2_29124902	HORVU2Hr1G013400	PPD-H1	C	G	C	1	2	-	30	46	123	183	389	156	1	2	2	1	2	1	2	2	2	0	1	2	2	2	1	2	2	0	1	2	2	1	2	1	1	1	2	2	1	1	2	1	1
2	29125151	Chr_2_29125151	HORVU2Hr1G013400	PPD-H1	C	T	C	1	2	-	30	46	121	188	381	157	1	2	2	1	2	1	2	2	2	0	1	2	2	2	1	2	2	0	1	2	2	1	2	1	1	1	2	2	1	1	2	1	1
2	29125177	Chr_2_29125177	HORVU2Hr1G013400	PPD-H1	C	T	C	1	2	-	82	0	325	2	548	12	1	1	1	1	1	1	1	1	1	1	1	1	1	1	1	1	1	1	1	1	1	1	1	1	1	1	1	1	1	1	1	1	1
2	29125236	Chr_2_29125236	HORVU2Hr1G013400	PPD-H1	C	G	C	1	2	-	82	0	324	2	548	12	1	1	1	1	1	1	1	1	1	1	1	1	1	1	1	1	1	1	1	1	1	1	1	1	1	1	1	1	1	1	1	1	1
2	29125743	Chr_2_29125743	HORVU2Hr1G013400	PPD-H1	A	C	A	1	2	-	30	44	121	179	376	156	1	2	2	1	2	1	99	2	2	0	1	2	2	2	1	2	2	0	1	2	2	1	2	1	1	1	2	2	1	1	2	1	1
2	29126085	Chr_2_29126085	HORVU2Hr1G013400	PPD-H1	A	G	A	1	2	-	81	0	321	2	537	13	1	1	1	1	1	1	99	1	1	1	1	1	1	1	1	1	1	1	1	1	1	1	1	1	1	1	1	1	1	1	1	1	1
2	29126139	Chr_2_29126139	HORVU2Hr1G013400	PPD-H1	C	T	C	1	2	-	82	0	325	2	542	12	1	1	1	1	1	1	1	1	1	1	1	1	1	1	1	1	1	1	1	1	1	1	1	1	1	1	1	1	1	1	1	1	1
2	29126332	Chr_2_29126332	HORVU2Hr1G013400	PPD-H1	G	A	G	1	2	-	30	46	123	186	379	155	1	2	2	1	2	1	2	2	2	2	1	2	2	2	1	2	2	0	1	2	2	1	2	1	1	1	2	2	1	1	2	1	1
2	29126335	Chr_2_29126335	HORVU2Hr1G013400	PPD-H1	G	A	G	1	2	-	81	0	324	2	539	12	1	1	1	1	1	1	1	1	1	1	1	1	1	1	1	1	1	1	1	1	1	1	1	1	1	1	1	1	1	1	1	1	1
2	29126336	Chr_2_29126336	HORVU2Hr1G013400	PPD-H1	T	C	T	1	2	-	30	46	123	186	378	154	1	2	2	1	2	1	2	2	2	2	1	2	2	2	1	2	2	0	1	2	2	1	2	1	1	1	2	2	1	1	2	1	1
2	29126622	Chr_2_29126622	HORVU2Hr1G013400	PPD-H1	T	C	T	1	2	-	82	0	324	1	542	11	1	1	1	1	1	1	1	1	1	1	1	1	1	1	1	1	1	1	1	1	1	1	1	1	1	1	1	1	1	1	1	1	1
2	29126627	Chr_2_29126627	HORVU2Hr1G013400	PPD-H1	C	T	C	1	2	-	81	0	322	2	542	11	1	1	1	1	1	1	1	1	1	99	1	1	1	1	1	1	1	1	1	1	1	1	1	1	1	1	1	1	1	1	1	1	1
2	29126824	Chr_2_29126824	HORVU2Hr1G013400	PPD-H1	C	G	C	1	2	-	82	0	324	1	541	11	1	1	1	1	1	1	1	1	1	1	1	1	1	1	1	1	1	1	1	1	1	1	1	1	1	1	1	1	1	1	1	1	1
2	29126843	Chr_2_29126843	HORVU2Hr1G013400	PPD-H1	C	T	C	1	2	-	47	26	185	114	453	84	1	2	2	1	1	1	2	1	1	0	1	2	1	2	1	2	1	0	1	2	1	1	1	1	1	1	2	2	1	1	2	1	1
2	29127002	Chr_2_29127002	HORVU2Hr1G013400	PPD-H1	G	A	G	1	2	-	81	0	322	1	540	12	1	1	1	1	1	1	99	1	1	1	1	1	1	1	1	1	1	1	1	1	1	1	1	1	1	1	1	1	1	1	1	1	1
2	29127021	Chr_2_29127021	HORVU2Hr1G013400	PPD-H1	A	G	A	1	2	-	29	46	120	188	376	153	1	2	2	1	2	1	2	2	2	2	1	2	2	2	1	2	2	0	1	2	2	1	2	1	1	1	2	2	1	1	2	1	1
2	29127606	Chr_2_29127606	HORVU2Hr1G013400	PPD-H1	G	C	G	1	2	-	30	47	122	182	389	152	1	2	2	1	2	1	2	2	2	2	1	2	2	2	1	2	2	0	1	2	2	1	2	1	1	1	2	2	1	1	2	1	1
2	29127621	Chr_2_29127621	HORVU2Hr1G013400	PPD-H1	G	C	G	1	2	-	82	0	325	2	543	13	1	1	1	1	1	1	1	1	1	1	1	1	1	1	1	1	1	1	1	1	1	1	1	1	1	1	1	1	1	1	1	1	1
2	29127644	Chr_2_29127644	HORVU2Hr1G013400	PPD-H1	G	A	G	1	2	-	82	0	325	2	546	12	1	1	1	1	1	1	1	1	1	1	1	1	1	1	1	1	1	1	1	1	1	1	1	1	1	1	1	1	1	1	1	1	1
2	29127760	Chr_2_29127760	HORVU2Hr1G013400	PPD-H1	A	G	A	1	2	-	30	45	122	184	379	156	1	2	2	1	2	1	0	2	2	2	1	2	2	2	1	2	2	0	1	2	2	1	2	1	1	1	2	2	1	1	2	1	1
2	29127871	Chr_2_29127871	HORVU2Hr1G013400	PPD-H1	C	T	C	1	2	-	30	46	121	186	383	153	1	2	2	1	2	1	1	2	2	2	1	2	2	2	1	2	2	0	1	2	2	1	2	1	1	0	2	2	1	1	2	1	1
2	40284862	Chr_2_40284862	HORVU2Hr1G017290	CDF1	T	C	C	2	1	-	22	52	102	198	278	210	2	1	1	2	2	2	99	2	1	1	2	0	1	1	1	1	1	1	1	2	1	2	1	0	1	2	1	1	2	1	1	2	99
2	40285668	Chr_2_40285668	HORVU2Hr1G017290	CDF1	G	C	G	1	2	-	82	0	324	1	546	12	1	1	1	1	1	1	1	1	1	1	1	1	1	1	1	1	1	1	1	1	1	1	1	1	1	1	1	1	1	1	1	1	1
2	40285860	Chr_2_40285860	HORVU2Hr1G017290	CDF1	T	A	T	1	2	+	0	81	4	317	67	477	2	2	2	2	2	2	99	2	2	2	2	2	2	2	2	2	2	2	2	2	2	2	2	2	2	2	2	2	2	2	2	2	2
2	40286370	Chr_2_40286370	HORVU2Hr1G017290	CDF1	A	G	A	1	2	-	81	0	322	1	549	13	1	1	1	1	1	1	99	1	1	1	1	1	1	1	1	1	1	1	1	1	1	1	1	1	1	1	1	1	1	1	1	1	1
2	40286477	Chr_2_40286477	HORVU2Hr1G017290	CDF1	A	G	G	2	1	-	81	0	317	4	464	76	2	2	2	2	2	2	2	2	2	2	2	2	2	2	2	2	2	0	2	2	2	2	2	2	2	2	2	2	2	2	2	2	2
2	40287076	Chr_2_40287076	HORVU2Hr1G017290	CDF1	C	T	T	2	1	+	0	81	1	324	27	532	1	1	1	1	1	1	1	1	1	1	1	1	1	1	1	1	1	1	1	1	1	1	1	1	1	1	1	1	1	1	1	1	1
2	40287272	Chr_2_40287272	HORVU2Hr1G017290	CDF1	C	T	C	1	2	-	82	0	325	1	547	13	1	1	1	1	1	1	1	1	1	1	1	1	1	1	1	1	1	1	1	1	1	1	1	1	1	1	1	1	1	1	1	1	1
2	40287507	Chr_2_40287507	HORVU2Hr1G017290	CDF1	C	G	C	1	2	-	81	0	322	1	531	26	1	1	1	1	1	1	99	1	1	1	1	1	1	1	1	1	1	1	1	1	1	1	1	1	1	1	1	1	1	1	1	1	1
2	40287799	Chr_2_40287799	HORVU2Hr1G017290	CDF1	T	C	T	1	2	-	82	0	325	1	531	26	1	1	1	1	1	1	1	1	1	1	1	1	1	1	1	1	1	1	1	1	1	1	1	1	1	1	1	1	1	1	1	1	1
2	40287829	Chr_2_40287829	HORVU2Hr1G017290	CDF1	T	C	C	2	1	-	80	0	318	4	467	78	2	2	2	2	2	2	2	2	2	2	2	2	2	2	2	2	2	0	2	2	2	2	2	2	2	2	2	2	0	2	2	2	2
2	40287852	Chr_2_40287852	HORVU2Hr1G017290	CDF1	G	A	G	1	2	-	82	0	325	1	548	12	1	1	1	1	1	1	1	1	1	1	1	1	1	1	1	1	1	1	1	1	1	1	1	1	1	1	1	1	1	1	1	1	1
2	40288172	Chr_2_40288172	HORVU2Hr1G017290	CDF1	G	T	T	2	1	-	80	0	317	3	467	82	2	2	2	2	2	2	2	2	2	2	2	2	2	2	2	2	2	0	2	2	2	2	2	2	2	2	2	2	0	2	2	2	2
2	68834225	Chr_2_68834225	HORVU2Hr1G023180	FT4	A	T	T	2	1	+	0	82	4	323	31	527	1	1	1	1	1	1	1	1	1	1	1	1	1	1	1	1	1	1	1	1	1	1	1	1	1	1	1	1	1	1	1	1	1
2	68834806	Chr_2_68834806	HORVU2Hr1G023180	FT4	C	T	C	1	2	-	82	0	323	4	527	32	1	1	1	1	1	1	1	1	1	1	1	1	1	1	1	1	1	1	1	1	1	1	1	1	1	1	1	1	1	1	1	1	1
2	68834883	Chr_2_68834883	HORVU2Hr1G023180	FT4	C	T	C	1	2	-	82	0	323	3	525	28	1	1	1	1	1	1	1	1	1	1	1	1	1	1	1	1	1	1	1	1	1	1	1	1	1	1	1	1	1	1	1	1	1
2	68835179	Chr_2_68835179	HORVU2Hr1G023180	FT4	T	C	C	2	1	+	0	81	3	319	38	509	1	1	1	1	1	1	99	1	1	1	1	1	1	1	1	1	1	1	1	1	1	1	1	1	1	1	1	1	1	1	1	1	1
2	68835357	Chr_2_68835357	HORVU2Hr1G023180	FT4	C	T	C	1	2	-	79	1	302	16	510	30	1	1	1	1	1	1	99	1	1	1	1	1	1	1	1	1	1	1	1	1	1	1	1	1	1	1	1	1	1	1	1	1	1
2	68835415	Chr_2_68835415	HORVU2Hr1G023180	FT4	C	T	T	2	1	+	0	82	4	319	30	518	1	1	1	1	1	1	1	1	1	1	1	1	1	1	1	1	1	1	1	1	1	1	1	1	1	1	1	1	1	1	1	1	1
2	68835668	Chr_2_68835668	HORVU2Hr1G023180	FT4	C	T	T	2	1	+	0	82	3	323	31	519	1	1	1	1	1	1	1	1	1	1	1	1	1	1	1	1	1	1	1	1	1	1	1	1	1	1	1	1	1	1	1	1	1
2	68835783	Chr_2_68835783	HORVU2Hr1G023180	FT4	T	C	T	1	2	-	82	0	323	4	524	31	1	1	1	1	1	1	1	1	1	1	1	1	1	1	1	1	1	1	1	1	1	1	1	1	1	1	1	1	1	1	1	1	1
2	68835829	Chr_2_68835829	HORVU2Hr1G023180	FT4	T	C	T	1	2	-	68	4	261	24	454	69	1	1	99	1	1	1	99	1	1	1	1	1	1	1	1	1	1	1	1	1	1	1	99	1	2	1	99	99	1	1	99	1	1
2	68836126	Chr_2_68836126	HORVU2Hr1G023180	FT4	C	T	C	1	2	-	82	0	320	4	518	31	1	1	1	1	1	1	1	1	1	1	1	1	1	1	1	1	1	1	1	1	1	1	1	1	1	1	1	1	1	1	1	1	1
2	68836139	Chr_2_68836139	HORVU2Hr1G023180	FT4	T	C	T	1	2	-	82	0	323	4	521	30	1	1	1	1	1	1	1	1	1	1	1	1	1	1	1	1	1	1	1	1	1	1	1	1	1	1	1	1	1	1	1	1	1
2	78664536	Chr_2_78664536	.		C	T	C	1	2	+	79	0	311	0	500	17	1	1	1	1	1	1	99	1	1	1	1	1	1	1	1	1	1	1	1	1	1	1	1	1	1	1	1	1	1	1	1	1	1
2	78746340	Chr_2_78746340	.		C	A	A	2	1	-	0	80	0	317	16	512	1	1	1	1	1	1	99	1	1	1	1	1	1	1	1	1	1	1	1	1	1	1	1	1	1	1	1	1	1	1	1	1	1
2	128269432	Chr_2_128269432	HORVU2Hr1G032710	GW7	G	C	C	2	1	+	0	78	1	312	10	516	1	1	1	1	1	1	1	1	1	1	1	1	1	1	1	1	1	0	1	1	1	1	1	1	1	1	1	1	1	1	1	1	99
2	128269537	Chr_2_128269537	HORVU2Hr1G032710	GW7	T	C	C	2	1	+	0	3	3	18	9	76	0	0	0	0	0	0	1	0	0	0	0	0	0	0	0	0	0	0	0	1	0	0	0	0	0	0	0	0	0	0	0	0	0
2	128270425	Chr_2_128270425	HORVU2Hr1G032710	GW7	A	G	G	2	1	-	28	45	114	181	222	295	2	1	2	1	1	1	2	1	1	2	1	2	0	1	1	1	1	0	0	1	1	1	2	2	1	1	2	1	2	2	2	1	2
2	128270465	Chr_2_128270465	HORVU2Hr1G032710	GW7	A	G	G	2	1	-	18	59	68	235	185	335	1	1	1	1	1	1	2	1	1	0	1	2	1	1	1	1	1	0	1	1	1	1	1	2	1	1	1	1	2	2	1	1	2
2	128270958	Chr_2_128270958	HORVU2Hr1G032710	GW7	T	A	A	2	1	-	28	47	116	182	212	290	2	1	2	1	1	1	99	1	1	2	1	2	1	1	1	1	1	0	2	1	1	1	2	2	1	1	2	1	2	2	2	1	2
2	201118495	Chr_2_201118495	HORVU2Hr1G041090	CBF8A	C	T	C	1	2	+	70	6	274	36	513	17	1	1	1	1	1	1	1	2	1	1	1	1	1	1	1	99	1	0	1	1	1	1	1	1	1	99	1	1	1	1	1	1	1
2	201118520	Chr_2_201118520	HORVU2Hr1G041090	CBF8A	T	C	T	1	2	+	70	7	273	38	515	21	1	1	1	1	1	1	99	2	1	1	1	1	1	1	1	1	1	0	1	1	1	1	1	1	1	99	1	1	1	1	1	1	1
2	201118522	Chr_2_201118522	HORVU2Hr1G041090	CBF8A	T	G	T	1	2	+	70	7	272	38	513	23	1	1	1	1	1	1	99	2	1	1	1	1	1	1	1	1	1	0	1	1	1	1	1	1	1	99	1	1	1	1	1	1	1
2	201118555	Chr_2_201118555	HORVU2Hr1G041090	CBF8A	C	T	C	1	2	+	70	6	271	35	520	20	1	1	1	1	1	1	1	0	1	1	1	1	1	1	99	1	1	0	1	1	1	1	1	1	1	99	1	1	1	1	1	1	1
2	201118592	Chr_2_201118592	HORVU2Hr1G041090	CBF8A	A	G	A	1	2	+	69	10	271	40	522	20	1	1	1	1	1	1	1	2	1	1	1	1	1	1	99	1	1	0	1	1	1	1	1	1	1	2	1	1	1	1	1	1	1
2	201118611	Chr_2_201118611	HORVU2Hr1G041090	CBF8A	G	A	G	1	2	-	59	18	247	60	324	190	2	1	1	1	1	1	1	1	1	1	2	0	1	1	1	1	1	1	2	1	1	2	1	1	2	1	1	1	0	1	1	2	1
2	225383801	Chr_2_225383801	HORVU2Hr1G043780	CIGARP	G	T	G	1	2	+	72	9	283	40	546	11	1	1	1	1	1	1	1	2	1	1	1	1	1	1	1	1	1	1	1	0	1	1	1	1	1	2	1	1	1	1	1	1	1
2	225385146	Chr_2_225385146	HORVU2Hr1G043780	CIGARP	T	C	T	1	2	+	70	9	278	43	522	27	1	1	1	1	1	1	99	2	1	1	1	1	1	1	1	1	1	0	1	1	1	1	1	1	1	2	1	1	1	1	1	1	1
2	225385447	Chr_2_225385447	HORVU2Hr1G043780	CIGARP	G	A	A	2	1	-	18	59	77	239	34	510	1	1	2	1	1	1	1	2	1	0	1	2	1	1	1	1	1	0	1	1	1	1	2	1	1	2	2	1	1	1	2	1	1
2	225385534	Chr_2_225385534	HORVU2Hr1G043780	CIGARP	A	G	G	2	1	-	19	59	78	236	36	513	1	1	2	1	1	1	1	2	1	0	1	2	1	1	1	1	1	0	1	1	1	1	2	1	1	2	2	1	1	1	2	1	1
2	225385552	Chr_2_225385552	HORVU2Hr1G043780	CIGARP	G	C	G	1	2	+	70	10	278	44	528	27	1	1	1	1	1	1	1	2	1	1	1	1	1	1	1	1	1	0	1	1	1	1	1	1	1	2	1	1	1	1	1	1	1
2	225385573	Chr_2_225385573	HORVU2Hr1G043780	CIGARP	C	G	C	1	2	+	70	10	278	44	529	27	1	1	1	1	1	1	1	2	1	1	1	1	1	1	1	1	1	0	1	1	1	1	1	1	1	2	1	1	1	1	1	1	1
2	341083561	Chr_2_341083561	HORVU2Hr1G055130		C	A	A	2	1	+	0	82	1	322	9	549	1	1	1	1	1	1	1	1	1	1	1	1	1	1	1	1	1	1	1	1	1	1	1	1	1	1	1	1	1	1	1	1	1
2	341083604	Chr_2_341083604	HORVU2Hr1G055130		T	G	T	1	2	-	0	81	5	317	75	468	2	2	2	2	2	2	2	2	2	2	2	2	2	2	2	2	2	2	2	2	2	2	2	2	2	2	2	2	2	2	2	2	2
2	341083723	Chr_2_341083723	HORVU2Hr1G055130		T	G	G	2	1	+	0	82	1	324	9	543	1	1	1	1	1	1	1	1	1	1	1	1	1	1	1	1	1	1	1	1	1	1	1	1	1	1	1	1	1	1	1	1	1
2	409012301	Chr_2_409012301	HORVU2Hr1G061060	WPSRLK	T	C	T	1	2	+	71	10	280	44	522	28	1	1	1	1	1	1	1	2	1	1	1	1	1	1	1	1	1	1	1	1	1	1	1	1	1	2	1	1	1	1	1	1	1
2	409013306	Chr_2_409013306	HORVU2Hr1G061060	WPSRLK	C	T	C	1	2	+	71	10	278	44	523	30	1	1	1	1	1	1	1	2	1	1	1	1	1	1	1	1	1	1	1	1	1	1	1	1	1	2	1	1	1	1	1	1	1
2	409014679	Chr_2_409014679	HORVU2Hr1G061060	WPSRLK	T	C	T	1	2	+	71	10	279	44	523	28	1	1	1	1	1	1	1	2	1	1	1	1	1	1	1	1	1	1	1	1	1	1	1	1	1	2	1	1	1	1	1	1	1
2	432051694	Chr_2_432051694	HORVU2Hr1G063800	BM8	G	A	G	1	2	+	71	10	272	44	506	26	1	1	1	1	1	1	1	2	1	1	1	1	1	1	1	1	1	1	1	1	1	1	1	1	1	2	1	1	1	1	1	1	1
2	432053525	Chr_2_432053525	HORVU2Hr1G063800	BM8	T	C	T	1	2	+	71	10	279	43	528	27	1	1	1	1	1	1	1	2	1	1	1	1	1	1	1	1	1	1	1	1	1	1	1	1	1	2	1	1	1	1	1	1	1
2	432056782	Chr_2_432056782	HORVU2Hr1G063800	BM8	G	A	G	1	2	+	69	10	267	42	507	25	1	1	1	1	99	1	99	2	1	1	1	1	1	1	1	1	1	1	1	1	1	1	1	1	1	2	1	1	1	1	1	1	1
2	432060165	Chr_2_432060165	HORVU2Hr1G063800	BM8	T	C	T	1	2	+	70	9	275	43	506	26	1	1	1	1	1	1	99	2	1	1	1	1	1	1	1	1	1	1	1	1	1	1	1	1	1	2	1	1	1	1	1	1	1
2	432062326	Chr_2_432062326	HORVU2Hr1G063800	BM8	G	A	G	1	2	-	64	15	257	56	335	190	2	1	1	1	1	1	1	1	1	1	2	1	1	1	1	1	1	1	2	1	1	2	1	1	2	1	1	1	0	1	1	2	1
2	432379988	Chr_2_432379988	HORVU2Hr1G063820	LNG1	A	G	A	1	2	+	72	10	280	42	538	11	1	1	1	1	1	1	1	2	1	1	1	1	1	1	1	1	1	1	1	1	1	1	1	1	1	2	1	1	1	1	1	1	1
2	523379223	Chr_2_523379223	.		G	A	G	1	2	-	0	81	3	323	72	483	2	2	2	2	2	2	99	2	2	2	2	2	2	2	2	2	2	2	2	2	2	2	2	2	2	2	2	2	2	2	2	2	2
2	523379279	Chr_2_523379279	.		C	T	C	1	2	+	26	39	100	162	430	98	1	2	99	2	2	2	99	2	2	0	1	99	2	2	2	2	2	2	1	2	2	1	99	1	1	2	99	2	0	1	99	1	99
2	523379283	Chr_2_523379283	.		T	C	T	1	2	+	26	39	101	162	431	98	1	2	99	2	2	2	99	2	2	0	1	99	2	2	2	2	2	2	1	2	2	1	99	1	1	2	99	2	0	1	99	1	99
2	523379293	Chr_2_523379293	.		G	T	G	1	2	-	0	78	3	311	69	478	2	2	2	2	2	2	99	2	2	2	2	2	2	2	2	2	2	2	2	2	2	2	2	2	2	2	2	2	2	2	99	2	99
2	611559723	Chr_2_611559723	HORVU2Hr1G084540	FTL5	G	C	C	2	1	+	0	81	1	323	11	555	1	1	1	1	1	1	99	1	1	1	1	1	1	1	1	1	1	1	1	1	1	1	1	1	1	1	1	1	1	1	1	1	1
2	611560833	Chr_2_611560833	HORVU2Hr1G084540	FTL5	T	C	C	2	1	+	0	81	2	319	11	542	1	1	1	1	1	1	99	1	1	1	1	1	1	1	1	1	1	1	1	1	1	1	1	1	1	1	1	1	1	1	1	1	1
2	611562558	Chr_2_611562558	HORVU2Hr1G084530		G	A	A	2	1	-	43	33	145	160	160	367	1	2	2	1	1	2	99	1	1	0	2	2	1	1	1	2	1	1	2	2	2	2	1	0	2	2	1	1	1	2	2	2	2
2	611564371	Chr_2_611564371	HORVU2Hr1G084530		C	T	T	2	1	+	0	82	1	323	9	550	1	1	1	1	1	1	1	1	1	1	1	1	1	1	1	1	1	1	1	1	1	1	1	1	1	1	1	1	1	1	1	1	1
2	611564428	Chr_2_611564428	HORVU2Hr1G084530		G	A	A	2	1	-	43	32	143	158	163	370	1	2	2	1	1	2	2	1	1	0	2	2	1	1	1	2	1	1	2	2	2	2	1	0	2	2	1	1	1	2	2	2	0
2	637597872	Chr_2_637597872	.		A	T	A	1	2	-	80	0	311	1	513	9	1	1	1	1	1	1	99	1	1	1	1	1	1	1	1	1	1	1	1	1	1	1	1	1	1	1	1	1	1	1	1	1	99
2	637597947	Chr_2_637597947	.		T	C	T	1	2	-	82	0	325	1	544	5	1	1	1	1	1	1	1	1	1	1	1	1	1	1	1	1	1	1	1	1	1	1	1	1	1	1	1	1	1	1	1	1	1
2	637598224	Chr_2_637598224	.		T	G	G	2	1	+	0	76	1	302	13	493	1	1	1	1	1	1	99	1	1	1	1	1	1	1	0	1	1	1	1	1	1	1	1	1	1	1	1	1	1	1	1	1	1
2	637598368	Chr_2_637598368	.		C	A	A	2	1	+	0	81	1	322	12	530	1	1	1	1	1	1	99	1	1	1	1	1	1	1	1	1	1	1	1	1	1	1	1	1	1	1	1	1	1	1	1	1	1
2	637598456	Chr_2_637598456	.		A	G	G	2	1	+	0	82	2	324	16	532	1	1	1	1	1	1	1	1	1	1	1	1	1	1	1	1	1	1	1	1	1	1	1	1	1	1	1	1	1	1	1	1	1
2	637598850	Chr_2_637598850	.		G	T	G	1	2	+	0	67	2	266	38	414	2	2	2	2	2	2	99	2	2	2	2	2	2	2	2	2	2	2	2	99	0	2	0	2	0	0	2	2	0	2	0	2	99
2	641447862	Chr_2_641447862	HORVU2Hr1G090030		G	A	A	2	1	+	3	78	7	312	31	507	1	1	1	1	1	1	1	2	1	1	1	1	1	1	1	1	1	1	1	1	1	1	1	1	1	1	1	1	1	1	1	1	1
2	641447864	Chr_2_641447864	HORVU2Hr1G090030		A	G	G	2	1	+	3	78	7	312	31	506	1	1	1	1	1	1	1	2	1	1	1	1	1	1	1	1	1	1	1	1	1	1	1	1	1	1	1	1	1	1	1	1	1
2	641454178	Chr_2_641454178	HORVU2Hr1G090030		G	A	G	1	2	+	78	0	306	2	496	19	1	1	1	1	1	1	99	1	1	1	1	1	1	1	1	1	1	1	1	99	1	1	1	1	1	99	1	1	1	1	1	1	99
2	641454205	Chr_2_641454205	HORVU2Hr1G090030		C	T	C	1	2	+	77	0	300	2	486	18	1	1	1	1	1	1	99	1	1	1	1	1	1	1	1	1	1	1	1	99	1	1	1	1	1	99	1	1	1	1	1	1	99
2	673848855	Chr_2_673848855	HORVU2Hr1G096300	FD	C	A	A	2	1	-	0	82	3	323	48	492	1	1	1	1	1	1	1	1	1	1	1	1	1	1	1	1	1	1	1	1	1	1	1	1	1	1	1	1	1	1	1	1	1
2	673851092	Chr_2_673851092	HORVU2Hr1G096300	FD	G	A	A	2	1	-	6	74	23	298	62	479	1	1	1	1	1	1	1	1	1	1	1	2	1	1	1	1	1	1	1	1	1	1	1	1	1	1	1	1	1	1	1	1	1
2	673853304	Chr_2_673853304	HORVU2Hr1G096300	FD	G	A	A	2	1	-	0	79	3	308	43	462	1	1	1	1	1	1	99	1	1	1	1	1	1	1	1	1	1	1	1	1	1	1	1	1	1	1	1	1	1	1	1	1	1
2	685788100	Chr_2_685788100	HORVU2Hr1G098930	AGL32	C	T	C	1	2	-	39	37	186	123	318	210	2	2	1	1	1	2	1	1	2	0	1	2	1	1	1	1	1	1	2	2	1	2	1	2	1	1	1	2	1	1	2	2	0
2	685788252	Chr_2_685788252	HORVU2Hr1G098930	AGL32	G	A	G	1	2	-	72	8	297	23	533	16	1	1	1	1	1	1	1	1	1	0	1	1	1	1	1	1	1	1	1	2	1	1	1	1	1	1	1	1	1	1	1	1	1
2	685788267	Chr_2_685788267	HORVU2Hr1G098930	AGL32	G	A	G	1	2	-	72	8	298	22	540	13	1	1	1	1	1	1	1	1	1	0	1	1	1	1	1	1	1	1	1	2	1	1	1	1	1	1	1	1	1	1	1	1	1
2	697166624	Chr_2_697166624	HORVU2Hr1G102590	LFY1	T	C	C	2	1	-	1	81	5	320	41	507	1	1	1	1	1	1	1	1	1	1	1	1	1	1	1	1	1	1	1	1	1	1	1	1	1	1	1	1	1	1	1	1	1
2	742248009	Chr_2_742248009	HORVU2Hr1G118350	GA3ox1	T	C	C	2	1	-	0	77	2	302	10	509	1	1	1	1	1	99	1	1	1	1	1	1	1	1	1	1	99	1	1	1	1	1	1	1	1	1	1	1	1	1	1	1	1
2	742248052	Chr_2_742248052	HORVU2Hr1G118350	GA3ox1	A	C	A	1	2	-	76	0	301	2	501	12	1	1	1	1	1	99	1	1	1	1	1	1	1	1	1	1	99	1	1	1	1	1	1	1	1	1	1	1	1	1	1	1	99
2	742249021	Chr_2_742249021	HORVU2Hr1G118350	GA3ox1	A	G	A	1	2	+	78	0	316	2	532	9	1	1	1	1	1	1	1	1	1	1	1	1	1	1	1	1	1	1	1	99	0	1	1	1	1	1	1	1	1	1	1	1	99
3	3245977	Chr_3_3245977	HORVU3Hr1G001430	ELF7	T	G	G	2	1	-	0	80	1	320	16	536	1	1	1	1	1	1	1	1	1	1	1	1	1	1	1	1	1	1	1	1	1	1	1	1	1	1	1	1	1	1	1	1	1
3	24727140	Chr_3_24727140	.		G	A	A	2	1	-	0	75	4	304	76	421	1	1	0	1	1	1	99	1	1	1	1	1	1	1	1	1	1	1	1	1	1	1	1	0	1	1	1	1	1	1	1	1	99
3	49682359	Chr_3_49682359	HORVU3Hr1G018860		T	C	C	2	1	-	0	82	2	323	17	543	1	1	1	1	1	1	1	1	1	1	1	1	1	1	1	1	1	1	1	1	1	1	1	1	1	1	1	1	1	1	1	1	1
3	49682375	Chr_3_49682375	HORVU3Hr1G018860		C	T	C	1	2	+	82	0	323	2	543	17	1	1	1	1	1	1	1	1	1	1	1	1	1	1	1	1	1	1	1	1	1	1	1	1	1	1	1	1	1	1	1	1	1
3	49702843	Chr_3_49702843	.		G	A	G	1	2	+	80	0	313	2	499	16	1	1	1	1	1	1	99	1	1	1	1	1	1	1	1	1	1	1	1	1	1	1	1	1	1	1	1	1	1	1	1	1	99
3	49702859	Chr_3_49702859	.		A	G	A	1	2	+	80	0	305	2	492	17	1	1	1	1	1	1	99	1	1	1	1	1	1	1	1	1	1	1	1	1	1	1	1	1	1	1	1	1	1	1	1	1	99
3	83331468	Chr_3_83331468	HORVU3Hr1G022840	GA3ox2	T	C	T	1	2	-	79	1	319	2	545	5	1	1	1	1	1	1	1	1	1	1	1	1	1	1	1	1	1	1	1	1	1	1	1	1	1	1	1	1	1	1	1	1	99
3	110050283	Chr_3_110050283	HORVU3Hr1G026650	AG1	C	A	C	1	2	-	82	0	325	1	548	11	1	1	1	1	1	1	1	1	1	1	1	1	1	1	1	1	1	1	1	1	1	1	1	1	1	1	1	1	1	1	1	1	1
3	110050610	Chr_3_110050610	HORVU3Hr1G026650	AG1	T	C	C	2	1	+	0	82	1	323	11	550	1	1	1	1	1	1	1	1	1	1	1	1	1	1	1	1	1	1	1	1	1	1	1	1	1	1	1	1	1	1	1	1	1
3	110052362	Chr_3_110052362	HORVU3Hr1G026650	AG1	G	A	G	1	2	-	80	0	320	2	542	15	1	1	1	1	1	1	99	1	1	1	1	1	1	1	1	1	1	1	1	1	1	1	1	1	1	1	1	1	1	1	1	1	1
3	110052822	Chr_3_110052822	HORVU3Hr1G026650	AG1	C	A	A	2	1	+	0	82	1	324	11	548	1	1	1	1	1	1	1	1	1	1	1	1	1	1	1	1	1	1	1	1	1	1	1	1	1	1	1	1	1	1	1	1	1
3	110053104	Chr_3_110053104	HORVU3Hr1G026650	AG1	G	T	G	1	2	-	82	0	325	1	540	10	1	1	1	1	1	1	1	1	1	1	1	1	1	1	1	1	1	1	1	1	1	1	1	1	1	1	1	1	1	1	1	1	1
3	110053370	Chr_3_110053370	HORVU3Hr1G026650	AG1	T	G	G	2	1	+	0	82	1	327	11	550	1	1	1	1	1	1	1	1	1	1	1	1	1	1	1	1	1	1	1	1	1	1	1	1	1	1	1	1	1	1	1	1	1
3	110053728	Chr_3_110053728	HORVU3Hr1G026650	AG1	C	A	C	1	2	-	82	0	325	0	552	11	1	1	1	1	1	1	1	1	1	1	1	1	1	1	1	1	1	1	1	1	1	1	1	1	1	1	1	1	1	1	1	1	1
3	110054021	Chr_3_110054021	HORVU3Hr1G026650	AG1	C	A	C	1	2	-	82	0	326	1	549	11	1	1	1	1	1	1	1	1	1	1	1	1	1	1	1	1	1	1	1	1	1	1	1	1	1	1	1	1	1	1	1	1	1
3	110054282	Chr_3_110054282	HORVU3Hr1G026650	AG1	T	C	C	2	1	+	0	82	1	324	12	540	1	1	1	1	1	1	1	1	1	1	1	1	1	1	1	1	1	1	1	1	1	1	1	1	1	1	1	1	1	1	1	1	1
3	110054284	Chr_3_110054284	HORVU3Hr1G026650	AG1	C	T	C	1	2	-	82	0	324	1	542	11	1	1	1	1	1	1	1	1	1	1	1	1	1	1	1	1	1	1	1	1	1	1	1	1	1	1	1	1	1	1	1	1	1
3	110054306	Chr_3_110054306	HORVU3Hr1G026650	AG1	T	C	C	2	1	+	0	82	1	322	11	544	1	1	1	1	1	1	1	1	1	1	1	1	1	1	1	1	1	1	1	1	1	1	1	1	1	1	1	1	1	1	1	1	1
3	110054483	Chr_3_110054483	HORVU3Hr1G026650	AG1	C	T	C	1	2	-	82	0	324	1	538	12	1	1	1	1	1	1	1	1	1	1	1	1	1	1	1	1	1	1	1	1	1	1	1	1	1	1	1	1	1	1	1	1	1
3	110054626	Chr_3_110054626	HORVU3Hr1G026650	AG1	A	T	A	1	2	-	81	0	321	1	537	11	1	1	1	1	1	1	99	1	1	1	1	1	1	1	1	1	1	1	1	1	1	1	1	1	1	1	1	1	1	1	1	1	1
3	110054654	Chr_3_110054654	HORVU3Hr1G026650	AG1	A	G	A	1	2	-	81	0	321	1	537	9	1	1	1	1	1	1	99	1	1	1	1	1	1	1	1	1	1	1	1	1	1	1	1	1	1	1	1	1	1	1	1	1	1
3	110054903	Chr_3_110054903	HORVU3Hr1G026650	AG1	G	T	G	1	2	-	78	2	317	6	534	20	1	1	1	1	1	1	2	1	1	1	1	1	1	1	1	1	1	1	1	1	1	1	1	1	1	1	1	1	1	1	1	1	1
3	110055216	Chr_3_110055216	HORVU3Hr1G026650	AG1	T	C	T	1	2	-	82	0	327	1	555	10	1	1	1	1	1	1	1	1	1	1	1	1	1	1	1	1	1	1	1	1	1	1	1	1	1	1	1	1	1	1	1	1	1
3	110055305	Chr_3_110055305	HORVU3Hr1G026650	AG1	T	C	T	1	2	-	82	0	327	1	553	11	1	1	1	1	1	1	1	1	1	1	1	1	1	1	1	1	1	1	1	1	1	1	1	1	1	1	1	1	1	1	1	1	1
3	110055476	Chr_3_110055476	HORVU3Hr1G026650	AG1	C	T	C	1	2	-	81	0	324	1	553	10	1	1	1	1	1	1	1	1	1	1	1	1	1	1	1	1	1	1	1	1	1	1	1	1	1	1	1	1	1	1	1	1	1
3	110055504	Chr_3_110055504	HORVU3Hr1G026650	AG1	C	T	C	1	2	-	82	0	325	1	551	11	1	1	1	1	1	1	1	1	1	1	1	1	1	1	1	1	1	1	1	1	1	1	1	1	1	1	1	1	1	1	1	1	1
3	110055528	Chr_3_110055528	HORVU3Hr1G026650	AG1	G	A	G	1	2	-	82	0	325	1	551	10	1	1	1	1	1	1	1	1	1	1	1	1	1	1	1	1	1	1	1	1	1	1	1	1	1	1	1	1	1	1	1	1	1
3	110055558	Chr_3_110055558	HORVU3Hr1G026650	AG1	G	A	A	2	1	+	0	82	1	325	11	550	1	1	1	1	1	1	1	1	1	1	1	1	1	1	1	1	1	1	1	1	1	1	1	1	1	1	1	1	1	1	1	1	1
3	110055674	Chr_3_110055674	HORVU3Hr1G026650	AG1	A	G	A	1	2	-	81	0	324	1	550	12	1	1	1	1	1	1	99	1	1	1	1	1	1	1	1	1	1	1	1	1	1	1	1	1	1	1	1	1	1	1	1	1	1
3	110055744	Chr_3_110055744	HORVU3Hr1G026650	AG1	C	T	C	1	2	-	82	0	326	1	554	11	1	1	1	1	1	1	1	1	1	1	1	1	1	1	1	1	1	1	1	1	1	1	1	1	1	1	1	1	1	1	1	1	1
3	110056175	Chr_3_110056175	HORVU3Hr1G026650	AG1	C	A	A	2	1	+	0	82	1	325	11	549	1	1	1	1	1	1	1	1	1	1	1	1	1	1	1	1	1	1	1	1	1	1	1	1	1	1	1	1	1	1	1	1	1
3	110056213	Chr_3_110056213	HORVU3Hr1G026650	AG1	A	C	C	2	1	+	0	81	1	324	11	550	1	1	1	1	1	1	99	1	1	1	1	1	1	1	1	1	1	1	1	1	1	1	1	1	1	1	1	1	1	1	1	1	1
3	110056332	Chr_3_110056332	HORVU3Hr1G026650	AG1	T	A	A	2	1	+	0	82	1	324	12	550	1	1	1	1	1	1	1	1	1	1	1	1	1	1	1	1	1	1	1	1	1	1	1	1	1	1	1	1	1	1	1	1	1
3	110056336	Chr_3_110056336	HORVU3Hr1G026650	AG1	G	A	A	2	1	+	0	82	1	324	12	550	1	1	1	1	1	1	1	1	1	1	1	1	1	1	1	1	1	1	1	1	1	1	1	1	1	1	1	1	1	1	1	1	1
3	110056633	Chr_3_110056633	HORVU3Hr1G026650	AG1	T	A	T	1	2	-	78	2	312	6	514	22	1	1	1	1	1	1	2	1	1	1	1	1	1	1	1	1	1	1	1	1	1	1	1	1	1	1	1	1	1	1	1	1	99
3	110056731	Chr_3_110056731	HORVU3Hr1G026650	AG1	T	C	T	1	2	-	78	1	314	5	529	22	1	1	1	1	1	1	99	1	1	1	1	1	1	1	1	1	1	1	1	1	1	1	1	1	1	1	1	1	1	1	1	1	99
3	110057127	Chr_3_110057127	HORVU3Hr1G026650	AG1	T	C	T	1	2	-	80	2	320	6	544	18	1	1	1	1	1	1	2	1	1	1	1	1	1	1	1	1	1	1	1	1	1	1	1	1	1	1	1	1	1	1	1	1	1
3	110057236	Chr_3_110057236	HORVU3Hr1G026650	AG1	C	T	C	1	2	-	82	0	326	1	555	11	1	1	1	1	1	1	1	1	1	1	1	1	1	1	1	1	1	1	1	1	1	1	1	1	1	1	1	1	1	1	1	1	1
3	110058078	Chr_3_110058078	HORVU3Hr1G026650	AG1	A	G	G	2	1	+	2	80	6	322	21	537	1	1	1	1	1	1	2	1	1	1	1	1	1	1	1	1	1	1	1	1	1	1	1	1	1	1	1	1	1	1	1	1	1
3	112633626	Chr_3_112633626	.		C	T	T	2	1	+	6	34	20	120	47	186	1	0	1	0	0	0	1	0	99	0	1	1	1	1	1	99	0	0	1	0	1	1	0	0	0	1	0	0	0	0	0	1	2
3	112634228	Chr_3_112634228	.		A	G	G	2	1	+	1	43	3	170	17	289	1	0	0	0	1	99	99	0	1	0	1	0	1	0	1	1	1	0	1	0	0	0	1	0	1	1	0	0	1	1	0	0	1
3	112634530	Chr_3_112634530	.		C	T	T	2	1	+	3	15	9	68	20	141	0	0	0	0	1	99	2	0	0	0	0	0	0	0	0	0	0	0	1	0	0	0	0	0	0	0	0	0	0	0	0	0	99
3	117874046	Chr_3_117874046	HORVU3Hr1G027460	CKX	G	C	C	2	1	+	0	77	1	308	14	507	1	1	1	1	1	1	99	1	1	1	1	1	1	1	99	1	1	1	1	1	1	1	1	1	1	99	1	1	1	1	1	1	1
3	117874739	Chr_3_117874739	HORVU3Hr1G027460	CKX	A	G	G	2	1	-	0	79	1	320	31	513	1	1	1	1	1	1	1	1	1	1	1	1	1	1	1	1	1	0	1	1	1	1	1	1	1	1	1	1	1	1	1	1	99
3	117875018	Chr_3_117875018	HORVU3Hr1G027460	CKX	A	T	A	1	2	-	78	0	301	1	516	15	1	1	1	1	1	1	99	1	1	1	1	1	1	1	1	1	1	1	1	1	1	1	1	1	1	1	1	1	1	1	1	1	99
3	117875230	Chr_3_117875230	HORVU3Hr1G027460	CKX	T	C	T	1	2	-	76	0	296	1	494	14	1	1	1	1	99	1	99	1	1	1	1	1	1	1	1	1	1	1	1	1	1	1	1	1	1	1	1	1	1	1	1	1	99
3	117876351	Chr_3_117876351	HORVU3Hr1G027460	CKX	A	G	A	1	2	-	82	0	326	1	544	16	1	1	1	1	1	1	1	1	1	1	1	1	1	1	1	1	1	1	1	1	1	1	1	1	1	1	1	1	1	1	1	1	1
3	117876579	Chr_3_117876579	HORVU3Hr1G027460	CKX	T	C	C	2	1	+	0	82	1	322	16	535	1	1	1	1	1	1	1	1	1	1	1	1	1	1	1	1	1	1	1	1	1	1	1	1	1	1	1	1	1	1	1	1	1
3	117876713	Chr_3_117876713	HORVU3Hr1G027460	CKX	C	T	C	1	2	-	78	0	307	1	522	14	1	1	1	1	99	1	99	1	1	1	1	1	1	1	1	1	1	1	1	1	1	1	1	1	1	1	1	1	1	1	1	1	99
3	119251528	Chr_3_119251528	.		T	C	C	2	1	+	0	81	1	315	15	530	1	1	1	1	1	1	99	1	1	1	1	1	1	1	1	1	1	1	1	1	1	1	1	1	1	1	1	1	1	1	1	1	1
3	119251662	Chr_3_119251662	.		A	G	A	1	2	-	82	0	325	0	543	15	1	1	1	1	1	1	1	1	1	1	1	1	1	1	1	1	1	1	1	1	1	1	1	1	1	1	1	1	1	1	1	1	1
3	119251768	Chr_3_119251768	.		C	T	T	2	1	+	0	82	1	326	15	544	1	1	1	1	1	1	1	1	1	1	1	1	1	1	1	1	1	1	1	1	1	1	1	1	1	1	1	1	1	1	1	1	1
3	119252087	Chr_3_119252087	HORVU3Hr1G027590	FT2	T	G	T	1	2	-	82	0	326	1	546	15	1	1	1	1	1	1	1	1	1	1	1	1	1	1	1	1	1	1	1	1	1	1	1	1	1	1	1	1	1	1	1	1	1
3	119252281	Chr_3_119252281	HORVU3Hr1G027590	FT2	T	C	T	1	2	-	82	0	324	1	542	14	1	1	1	1	1	1	1	1	1	1	1	1	1	1	1	1	1	1	1	1	1	1	1	1	1	1	1	1	1	1	1	1	1
3	119252520	Chr_3_119252520	HORVU3Hr1G027590	FT2	T	A	T	1	2	-	82	0	320	1	532	14	1	1	1	1	1	1	1	1	1	1	1	1	1	1	1	1	1	1	1	1	1	1	1	1	1	1	1	1	1	1	1	1	1
3	119252845	Chr_3_119252845	HORVU3Hr1G027590	FT2	T	C	T	1	2	-	81	0	311	1	519	14	1	1	1	1	1	1	1	1	1	1	1	1	1	1	1	1	1	1	1	1	1	1	1	1	1	1	1	1	1	1	1	1	1
3	119252863	Chr_3_119252863	HORVU3Hr1G027590	FT2	A	G	A	1	2	-	80	0	306	1	512	15	1	1	1	1	1	1	1	1	1	1	1	1	1	1	1	1	1	1	1	1	1	1	1	1	1	1	1	1	1	1	1	1	99
3	119252973	Chr_3_119252973	HORVU3Hr1G027590	FT2	G	A	A	2	1	+	0	76	1	304	12	511	1	1	1	1	1	1	99	1	1	1	1	1	1	1	1	1	1	1	1	1	99	1	1	1	1	1	1	1	1	1	1	1	1
3	119252989	Chr_3_119252989	HORVU3Hr1G027590	FT2	C	A	A	2	1	+	0	79	1	310	13	516	1	1	1	1	1	1	99	1	1	1	1	1	1	1	1	1	1	1	1	1	1	1	1	1	1	1	1	1	1	1	1	1	1
3	119253066	Chr_3_119253066	HORVU3Hr1G027590	FT2	T	C	C	2	1	+	0	82	0	323	16	532	1	1	1	1	1	1	1	1	1	1	1	1	1	1	1	1	1	1	1	1	1	1	1	1	1	1	1	1	1	1	1	1	1
3	119253164	Chr_3_119253164	HORVU3Hr1G027590	FT2	A	G	A	1	2	-	82	0	324	0	545	15	1	1	1	1	1	1	1	1	1	1	1	1	1	1	1	1	1	1	1	1	1	1	1	1	1	1	1	1	1	1	1	1	1
3	119253290	Chr_3_119253290	HORVU3Hr1G027590	FT2	G	A	G	1	2	-	82	0	327	0	543	15	1	1	1	1	1	1	1	1	1	1	1	1	1	1	1	1	1	1	1	1	1	1	1	1	1	1	1	1	1	1	1	1	1
3	119253395	Chr_3_119253395	HORVU3Hr1G027590	FT2	C	T	C	1	2	-	82	0	326	1	543	16	1	1	1	1	1	1	1	1	1	1	1	1	1	1	1	1	1	1	1	1	1	1	1	1	1	1	1	1	1	1	1	1	1
3	119253465	Chr_3_119253465	HORVU3Hr1G027590	FT2	T	G	G	2	1	+	0	82	1	323	15	543	1	1	1	1	1	1	1	1	1	1	1	1	1	1	1	1	1	1	1	1	1	1	1	1	1	1	1	1	1	1	1	1	1
3	119253497	Chr_3_119253497	HORVU3Hr1G027590	FT2	G	A	G	1	2	-	82	0	322	1	541	15	1	1	1	1	1	1	1	1	1	1	1	1	1	1	1	1	1	1	1	1	1	1	1	1	1	1	1	1	1	1	1	1	1
3	119253520	Chr_3_119253520	HORVU3Hr1G027590	FT2	T	C	C	2	1	+	0	82	1	323	15	537	1	1	1	1	1	1	1	1	1	1	1	1	1	1	1	1	1	1	1	1	1	1	1	1	1	1	1	1	1	1	1	1	1
3	119254911	Chr_3_119254911	HORVU3Hr1G027590	FT2	G	C	C	2	1	+	0	82	1	325	15	542	1	1	1	1	1	1	1	1	1	1	1	1	1	1	1	1	1	1	1	1	1	1	1	1	1	1	1	1	1	1	1	1	1
3	176455300	Chr_3_176455300	HORVU3Hr1G033550	SCPL33	G	A	A	2	1	+	0	81	0	321	10	550	1	1	1	1	1	1	99	1	1	1	1	1	1	1	1	1	1	1	1	1	1	1	1	1	1	1	1	1	1	1	1	1	1
3	176457848	Chr_3_176457848	HORVU3Hr1G033550	SCPL33	A	T	A	1	2	-	82	0	320	5	484	60	1	1	1	1	1	1	1	1	1	1	1	1	1	1	1	1	1	1	1	1	1	1	1	1	1	1	1	1	1	1	1	1	1
3	176458601	Chr_3_176458601	HORVU3Hr1G033550	SCPL33	A	G	G	2	1	+	0	81	0	325	9	555	1	1	1	1	1	1	1	1	1	1	1	1	1	1	1	1	1	1	1	1	1	1	1	1	1	1	1	1	1	1	1	1	99
3	176458677	Chr_3_176458677	HORVU3Hr1G033550	SCPL33	G	A	A	2	1	+	0	81	1	324	14	544	1	1	1	1	1	1	1	1	1	1	1	1	1	1	1	1	1	1	1	1	1	1	1	1	1	1	1	1	1	1	1	1	99
3	176458840	Chr_3_176458840	HORVU3Hr1G033550	SCPL33	C	T	T	2	1	-	0	82	1	326	16	542	1	1	1	1	1	1	1	1	1	1	1	1	1	1	1	1	1	1	1	1	1	1	1	1	1	1	1	1	1	1	1	1	1
3	342648559	Chr_3_342648559	.		C	T	C	1	2	-	80	0	314	1	517	17	1	1	1	1	1	99	99	1	1	1	1	1	1	1	1	1	1	1	1	1	1	1	1	1	1	1	1	1	1	1	1	1	1
3	548753312	Chr_3_548753312	.		C	T	T	2	1	+	0	80	3	316	25	519	1	1	1	1	1	1	1	1	1	1	1	1	1	1	1	1	1	1	1	1	1	1	1	1	1	1	1	1	1	1	1	1	1
3	548753367	Chr_3_548753367	HORVU3Hr1G072810	GA2ox3	G	A	A	2	1	+	0	82	3	324	26	528	1	1	1	1	1	1	1	1	1	1	1	1	1	1	1	1	1	1	1	1	1	1	1	1	1	1	1	1	1	1	1	1	1
3	548753509	Chr_3_548753509	HORVU3Hr1G072810	GA2ox3	G	A	A	2	1	+	0	81	1	324	17	542	1	1	1	1	1	1	1	1	1	1	1	1	1	1	1	1	1	1	1	1	1	1	1	1	1	1	1	1	1	1	1	1	1
3	548753580	Chr_3_548753580	HORVU3Hr1G072810	GA2ox3	A	G	A	1	2	-	78	2	315	8	516	28	1	1	1	1	1	1	99	1	1	1	1	1	1	1	1	1	1	1	1	1	1	1	1	1	1	1	1	1	1	1	1	1	1
3	548755281	Chr_3_548755281	HORVU3Hr1G072810	GA2ox3	C	T	C	1	2	-	79	3	310	10	503	32	1	1	1	1	1	1	1	1	1	1	1	1	1	1	1	1	1	1	1	1	1	1	1	1	1	1	1	1	1	1	1	1	1
3	548755478	Chr_3_548755478	HORVU3Hr1G072810	GA2ox3	T	C	T	1	2	-	79	3	317	9	521	31	1	1	1	1	1	1	1	1	1	1	1	1	1	1	1	1	1	1	1	1	1	1	1	1	1	1	1	1	1	1	1	1	1
3	548755958	Chr_3_548755958	HORVU3Hr1G072810	GA2ox3	G	C	G	1	2	+	73	6	302	19	534	9	1	1	1	1	1	1	99	1	1	1	1	1	1	1	1	1	2	0	1	1	2	1	1	1	1	1	1	1	1	1	1	1	1
3	630545670	Chr_3_630545670	HORVU3Hr1G089980	GA20ox3	C	G	C	1	2	-	82	0	325	0	538	7	1	1	1	1	1	1	1	1	1	1	1	1	1	1	1	1	1	1	1	1	1	1	1	1	1	1	1	1	1	1	1	1	1
3	630545905	Chr_3_630545905	HORVU3Hr1G089980	GA20ox3	T	A	A	2	1	+	0	82	0	324	9	548	1	1	1	1	1	1	1	1	1	1	1	1	1	1	1	1	1	1	1	1	1	1	1	1	1	1	1	1	1	1	1	1	1
3	630546726	Chr_3_630546726	HORVU3Hr1G089980	GA20ox3	A	G	A	1	2	-	81	0	323	1	543	16	1	1	1	1	1	1	1	1	1	1	1	1	1	1	1	1	1	1	1	1	1	1	1	1	1	1	1	1	1	1	1	1	99
3	630546855	Chr_3_630546855	HORVU3Hr1G089980	GA20ox3	C	T	C	1	2	-	82	0	322	1	537	16	1	1	1	1	1	1	1	1	1	1	1	1	1	1	1	1	1	1	1	1	1	1	1	1	1	1	1	1	1	1	1	1	1
3	634079156	Chr_3_634079156	HORVU3Hr1G090980	GA20ox2	C	G	C	1	2	+	76	0	303	2	505	20	1	1	1	1	1	1	1	1	1	1	1	1	1	1	1	1	1	1	1	99	1	1	1	1	99	1	1	1	1	99	99	1	99
3	634079360	Chr_3_634079360	HORVU3Hr1G090980	GA20ox2	G	T	G	1	2	+	78	0	306	3	490	28	1	1	1	1	1	1	1	1	1	1	1	1	1	1	1	1	1	1	1	1	1	1	1	1	99	1	1	1	1	99	1	1	1
3	634079427	Chr_3_634079427	HORVU3Hr1G090980	GA20ox2	A	G	G	2	1	-	1	78	2	311	29	520	1	1	1	1	1	1	1	1	1	1	1	1	1	1	1	1	1	1	1	1	1	1	1	1	99	1	1	1	1	99	1	1	1
3	634079590	Chr_3_634079590	HORVU3Hr1G090980	GA20ox2	C	A	A	2	1	+	0	79	1	310	8	551	1	1	1	1	1	1	1	1	1	1	1	1	1	1	1	1	1	1	1	1	1	1	1	1	99	1	1	1	1	99	1	1	1
3	634080586	Chr_3_634080586	HORVU3Hr1G090980	GA20ox2	T	C	C	2	1	-	0	78	2	298	18	514	1	1	1	1	1	1	1	1	1	1	1	1	1	1	1	1	1	1	1	1	1	1	1	1	99	1	1	1	1	99	1	1	1
3	634188674	Chr_3_634188674	HORVU3Hr1G090990		C	T	T	2	1	-	0	80	2	318	15	516	1	1	1	1	1	1	99	1	1	1	1	1	1	1	1	1	1	1	1	1	1	1	1	1	1	1	1	1	1	1	1	1	99
3	634189000	Chr_3_634189000	HORVU3Hr1G091000	PI-2	A	G	G	2	1	-	1	81	6	319	74	476	1	1	1	1	1	1	1	1	1	1	1	1	1	1	1	1	1	1	1	1	1	1	1	1	1	1	1	1	1	1	1	1	1
3	634189556	Chr_3_634189556	HORVU3Hr1G091000	PI-2	G	C	C	2	1	-	0	82	0	323	17	540	1	1	1	1	1	1	1	1	1	1	1	1	1	1	1	1	1	1	1	1	1	1	1	1	1	1	1	1	1	1	1	1	1
3	634189617	Chr_3_634189617	HORVU3Hr1G091000	PI-2	T	A	A	2	1	-	0	82	2	321	17	538	1	1	1	1	1	1	1	1	1	1	1	1	1	1	1	1	1	1	1	1	1	1	1	1	1	1	1	1	1	1	1	1	1
3	634190046	Chr_3_634190046	HORVU3Hr1G091000	PI-2	C	T	C	1	2	-	82	0	326	1	552	13	1	1	1	1	1	1	1	1	1	1	1	1	1	1	1	1	1	1	1	1	1	1	1	1	1	1	1	1	1	1	1	1	1
3	634190769	Chr_3_634190769	HORVU3Hr1G091000	PI-2	T	C	C	2	1	-	1	81	6	318	72	469	1	1	1	1	1	1	1	1	1	1	1	1	1	1	1	1	1	1	1	1	1	1	1	1	1	1	1	1	1	1	1	1	1
3	634190825	Chr_3_634190825	HORVU3Hr1G091000	PI-2	T	A	T	1	2	+	82	0	323	2	542	15	1	1	1	1	1	1	1	1	1	1	1	1	1	1	1	1	1	1	1	1	1	1	1	1	1	1	1	1	1	1	1	1	1
3	634191568	Chr_3_634191568	HORVU3Hr1G091000	PI-2	G	C	C	2	1	-	1	75	3	295	30	473	1	1	1	1	1	1	99	1	1	0	1	1	1	1	1	1	1	1	1	1	1	1	1	1	1	1	1	1	1	1	1	1	1
3	634928288	Chr_3_634928288	HORVU3Hr1G091250	CIGARP-2	G	A	A	2	1	-	0	82	2	324	14	543	1	1	1	1	1	1	1	1	1	1	1	1	1	1	1	1	1	1	1	1	1	1	1	1	1	1	1	1	1	1	1	1	1
3	634929497	Chr_3_634929497	HORVU3Hr1G091250	CIGARP-2	C	T	C	1	2	+	82	0	323	2	548	13	1	1	1	1	1	1	1	1	1	1	1	1	1	1	1	1	1	1	1	1	1	1	1	1	1	1	1	1	1	1	1	1	1
3	634929562	Chr_3_634929562	HORVU3Hr1G091250	CIGARP-2	C	G	C	1	2	+	82	0	324	2	546	13	1	1	1	1	1	1	1	1	1	1	1	1	1	1	1	1	1	1	1	1	1	1	1	1	1	1	1	1	1	1	1	1	1
3	634929593	Chr_3_634929593	HORVU3Hr1G091250	CIGARP-2	T	C	C	2	1	-	0	82	2	324	13	547	1	1	1	1	1	1	1	1	1	1	1	1	1	1	1	1	1	1	1	1	1	1	1	1	1	1	1	1	1	1	1	1	1
3	634930967	Chr_3_634930967	HORVU3Hr1G091250	CIGARP-2	A	G	G	2	1	-	82	0	323	3	498	50	2	2	2	2	2	2	2	2	2	2	2	2	2	2	2	2	2	2	2	2	2	2	2	2	2	2	2	2	2	2	2	2	2
3	634931378	Chr_3_634931378	HORVU3Hr1G091250	CIGARP-2	A	G	A	1	2	+	82	0	323	2	545	13	1	1	1	1	1	1	1	1	1	1	1	1	1	1	1	1	1	1	1	1	1	1	1	1	1	1	1	1	1	1	1	1	1
3	634933023	Chr_3_634933023	HORVU3Hr1G091250	CIGARP-2	A	G	A	1	2	+	82	0	325	2	549	12	1	1	1	1	1	1	1	1	1	1	1	1	1	1	1	1	1	1	1	1	1	1	1	1	1	1	1	1	1	1	1	1	1
3	634933085	Chr_3_634933085	HORVU3Hr1G091250	CIGARP-2	A	G	G	2	1	-	1	80	5	321	50	506	1	1	1	1	1	1	1	1	1	0	1	1	1	1	1	1	1	1	1	1	1	1	1	1	1	1	1	1	1	1	1	1	1
3	634933122	Chr_3_634933122	HORVU3Hr1G091250	CIGARP-2	T	C	C	2	1	-	79	0	323	2	516	38	2	2	2	2	2	2	99	2	2	2	2	2	2	2	2	2	0	2	2	2	2	2	2	2	2	2	2	2	2	2	2	2	2
3	634933415	Chr_3_634933415	HORVU3Hr1G091250	CIGARP-2	C	G	G	2	1	-	1	81	5	323	47	506	1	1	1	1	1	1	1	1	1	1	1	1	1	1	1	1	1	1	1	1	1	1	1	1	1	1	1	1	1	1	1	1	1
3	634933451	Chr_3_634933451	HORVU3Hr1G091250	CIGARP-2	C	A	C	1	2	+	82	0	326	2	546	13	1	1	1	1	1	1	1	1	1	1	1	1	1	1	1	1	1	1	1	1	1	1	1	1	1	1	1	1	1	1	1	1	1
3	653188479	Chr_3_653188479	HORVU3Hr1G096410		T	G	T	1	2	-	22	50	70	229	143	362	2	2	2	2	2	2	99	2	2	0	1	2	2	1	1	2	1	1	1	2	1	1	2	0	2	2	2	1	2	2	2	1	99
3	699526755	Chr_3_699526755	HORVU3Hr1G117870	GA2betadiox7	A	G	G	2	1	-	5	74	12	297	21	496	1	1	1	1	1	99	1	1	99	1	1	1	1	1	1	1	2	1	1	1	1	2	1	1	1	1	1	1	1	1	1	1	2
4	6132570	Chr_4_6132570	HORVU4Hr1G003060	GRP7a	G	C	C	2	1	-	6	70	28	287	51	495	1	1	1	1	1	1	99	1	2	1	1	2	1	1	1	1	1	1	1	1	1	1	1	1	1	1	1	1	1	1	99	1	99
4	16669060	Chr_4_16669060	HORVU4Hr1G006930	SLN1	C	G	C	1	2	+	0	77	7	302	76	463	2	2	2	2	2	2	99	2	2	0	2	2	2	2	2	2	2	2	2	2	2	2	2	2	2	2	2	2	2	2	2	0	2
4	16671846	Chr_4_16671846	.		T	C	T	1	2	+	0	76	7	294	63	461	2	2	2	2	2	2	2	2	2	2	2	2	2	2	2	2	2	99	2	2	2	2	2	2	2	2	2	2	2	2	99	2	2
4	16672583	Chr_4_16672583	.		C	T	T	2	1	-	77	1	299	7	442	67	2	2	2	2	2	99	99	2	2	2	2	2	2	2	2	2	2	2	2	2	2	2	2	2	2	2	2	2	2	2	2	2	2
4	16672603	Chr_4_16672603	.		T	C	C	2	1	-	78	0	302	6	455	63	2	2	2	2	2	99	99	2	2	2	2	2	2	2	2	2	2	2	2	2	2	2	2	2	2	2	2	2	2	2	2	2	2
4	16672714	Chr_4_16672714	.		A	T	T	2	1	-	71	5	284	31	447	89	2	2	0	2	2	2	99	2	2	0	2	2	2	2	2	2	2	2	2	1	2	2	2	0	2	1	2	2	2	2	2	2	2
4	16672882	Chr_4_16672882	.		A	G	G	2	1	-	78	0	308	7	470	65	2	2	2	2	2	2	99	2	2	0	2	2	2	2	2	2	99	2	2	2	2	2	2	2	2	2	2	2	2	2	2	2	2
4	16673196	Chr_4_16673196	.		G	A	G	1	2	+	0	79	7	313	72	466	2	2	2	2	2	2	2	2	2	0	2	2	2	2	2	2	2	2	2	2	2	2	2	2	2	2	2	2	2	2	2	2	99
4	16673226	Chr_4_16673226	.		C	A	C	1	2	+	0	80	5	313	69	461	2	2	2	2	2	2	2	2	2	2	2	2	2	2	2	2	2	2	2	2	2	2	2	2	2	2	2	2	2	2	2	2	99
4	23605798	Chr_4_23605798	HORVU4Hr1G008610	PhyA	C	G	C	1	2	-	82	0	322	3	539	21	1	1	1	1	1	1	1	1	1	1	1	1	1	1	1	1	1	1	1	1	1	1	1	1	1	1	1	1	1	1	1	1	1
4	39598690	Chr_4_39598690	HORVU4Hr1G012200	FTL11	G	C	C	2	1	+	0	82	1	326	14	551	1	1	1	1	1	1	1	1	1	1	1	1	1	1	1	1	1	1	1	1	1	1	1	1	1	1	1	1	1	1	1	1	1
4	39598838	Chr_4_39598838	HORVU4Hr1G012200	FTL11	A	G	G	2	1	+	0	82	2	322	32	514	1	1	1	1	1	1	1	1	1	1	1	1	1	1	1	1	1	1	1	1	1	1	1	1	1	1	1	1	1	1	1	1	1
4	39598905	Chr_4_39598905	HORVU4Hr1G012200	FTL11	A	T	T	2	1	+	1	81	8	315	46	498	1	1	1	1	1	1	1	1	1	1	1	1	1	1	1	1	1	1	1	1	1	1	1	1	1	1	1	1	1	1	1	1	1
4	39599205	Chr_4_39599205	HORVU4Hr1G012200	FTL11	T	G	T	1	2	-	81	1	318	9	507	45	1	1	1	1	1	1	1	1	1	1	1	1	1	1	1	1	1	1	1	1	1	1	1	1	1	1	1	1	1	1	1	1	1
4	39599544	Chr_4_39599544	HORVU4Hr1G012200	FTL11	T	A	A	2	1	+	1	81	8	319	47	503	1	1	1	1	1	1	1	1	1	1	1	1	1	1	1	1	1	1	1	1	1	1	1	1	1	1	1	1	1	1	1	1	1
4	39599578	Chr_4_39599578	HORVU4Hr1G012200	FTL11	A	C	C	2	1	+	1	79	8	317	49	505	1	1	1	1	1	1	99	1	1	1	1	1	1	1	1	1	1	1	1	1	1	1	1	1	1	1	1	1	1	1	1	1	1
4	39599647	Chr_4_39599647	HORVU4Hr1G012200	FTL11	C	G	G	2	1	+	1	81	8	319	48	502	1	1	1	1	1	1	1	1	1	1	1	1	1	1	1	1	1	1	1	1	1	1	1	1	1	1	1	1	1	1	1	1	1
4	39600023	Chr_4_39600023	HORVU4Hr1G012200	FTL11	C	A	C	1	2	-	79	1	317	9	502	48	1	1	1	1	1	1	99	1	1	0	1	1	1	1	1	1	1	1	1	1	1	1	1	1	1	1	1	1	1	1	1	1	1
4	39600294	Chr_4_39600294	HORVU4Hr1G012200	FTL11	G	A	A	2	1	+	1	81	8	316	47	503	1	1	1	1	1	1	1	1	1	1	1	1	1	1	1	1	1	1	1	1	1	1	1	1	1	1	1	1	1	1	1	1	1
4	39600355	Chr_4_39600355	.		T	C	C	2	1	+	1	78	7	300	46	480	1	1	1	1	1	1	1	1	1	1	1	1	1	1	1	1	1	1	1	1	1	1	1	1	1	1	1	1	1	1	1	1	99
4	60194879	Chr_4_60194879	HORVU4Hr1G015550	GID1L2-8	G	T	T	2	1	+	0	81	1	321	11	529	1	1	1	1	1	1	99	1	1	1	1	1	1	1	1	1	1	1	1	1	1	1	1	1	1	1	1	1	1	1	1	1	1
4	60195426	Chr_4_60195426	.		C	T	C	1	2	-	78	0	313	1	528	12	1	1	1	1	1	1	1	1	1	1	1	1	1	1	1	1	1	1	1	1	1	1	1	1	1	1	1	1	1	1	1	1	99
4	105737602	Chr_4_105737602	.		T	C	T	1	2	+	78	3	306	18	538	10	1	1	1	1	1	1	99	1	1	1	1	1	1	1	1	1	1	1	1	1	1	1	1	2	1	1	1	2	1	1	1	1	1
4	182325742	Chr_4_182325742	HORVU4Hr1G028910		T	C	C	2	1	+	0	75	1	306	9	492	1	1	1	1	1	1	1	1	1	1	1	1	1	1	1	99	1	1	1	1	1	1	1	1	1	1	1	1	1	1	99	1	99
4	182326341	Chr_4_182326341	HORVU4Hr1G028910		G	A	G	1	2	-	77	0	300	2	506	13	1	1	1	1	1	99	99	1	1	1	1	1	1	1	1	1	1	1	1	1	1	1	1	1	1	1	1	1	1	1	1	1	99
4	198936336	Chr_4_198936336	.		G	A	A	2	1	+	0	78	1	312	11	525	1	1	1	1	1	1	99	1	1	1	1	1	1	1	1	1	1	1	1	1	1	1	1	1	1	1	1	1	1	1	1	1	99
4	198937908	Chr_4_198937908	HORVU4Hr1G030640	ELF4-like3	T	C	C	2	1	+	0	82	1	326	11	551	1	1	1	1	1	1	1	1	1	1	1	1	1	1	1	1	1	1	1	1	1	1	1	1	1	1	1	1	1	1	1	1	1
4	222688104	Chr_4_222688104	HORVU4Hr1G032440	MADS68	G	A	G	1	2	+	77	3	298	18	521	12	1	1	1	1	1	1	1	1	1	1	1	1	1	1	1	1	1	1	1	99	1	1	1	2	1	1	1	2	1	1	1	1	1
4	222690238	Chr_4_222690238	HORVU4Hr1G032440	MADS68	A	T	T	2	1	+	0	82	1	326	13	549	1	1	1	1	1	1	1	1	1	1	1	1	1	1	1	1	1	1	1	1	1	1	1	1	1	1	1	1	1	1	1	1	1
4	276518637	Chr_4_276518637	HORVU4Hr1G037100		C	T	C	1	2	-	80	0	310	1	518	14	1	1	1	1	1	1	99	1	1	1	1	1	1	1	1	1	1	1	1	1	1	1	1	1	1	1	1	1	1	1	1	1	99
4	276518664	Chr_4_276518664	HORVU4Hr1G037100		T	G	T	1	2	-	78	0	313	1	526	9	1	1	1	1	1	1	99	1	1	1	1	1	1	1	1	1	1	1	1	1	1	1	1	1	1	1	1	1	1	1	1	1	99
4	276518780	Chr_4_276518780	HORVU4Hr1G037100		T	A	T	1	2	-	81	0	322	1	542	10	1	1	1	1	1	1	99	1	1	1	1	1	1	1	1	1	1	1	1	1	1	1	1	1	1	1	1	1	1	1	1	1	1
4	276519017	Chr_4_276519017	HORVU4Hr1G037100		A	C	A	1	2	-	82	0	321	2	538	16	1	1	1	1	1	1	1	1	1	1	1	1	1	1	1	1	1	1	1	1	1	1	1	1	1	1	1	1	1	1	1	1	1
4	300697428	Chr_4_300697428	HORVU4Hr1G039300	FKF1	G	A	A	2	1	+	0	72	1	305	11	497	1	99	1	1	1	1	99	1	99	1	1	99	1	1	1	1	1	1	1	1	99	1	99	1	1	99	1	1	1	1	99	1	99
4	300698634	Chr_4_300698634	HORVU4Hr1G039300	FKF1	G	A	A	2	1	+	0	72	0	299	12	498	1	99	1	1	1	1	99	1	99	1	1	1	99	1	1	1	1	1	1	99	99	1	99	1	1	1	1	1	1	1	99	1	99
4	314344080	Chr_4_314344080	HORVU4Hr1G040760		C	G	C	1	2	-	82	0	324	3	548	14	1	1	1	1	1	1	1	1	1	1	1	1	1	1	1	1	1	1	1	1	1	1	1	1	1	1	1	1	1	1	1	1	1
4	343418325	Chr_4_343418325	.		C	G	G	2	1	+	0	82	1	325	11	546	1	1	1	1	1	1	1	1	1	1	1	1	1	1	1	1	1	1	1	1	1	1	1	1	1	1	1	1	1	1	1	1	1
4	343418420	Chr_4_343418420	.		T	C	C	2	1	+	0	81	0	320	9	540	1	1	1	1	1	1	99	1	1	1	1	1	1	1	1	1	1	1	1	1	1	1	1	1	1	1	1	1	1	1	1	1	1
4	422056618	Chr_4_422056618	.		A	C	C	2	1	-	11	65	73	235	71	445	1	1	0	1	1	1	99	1	1	1	1	1	1	2	2	2	1	1	1	2	1	1	0	2	1	2	1	2	1	1	1	1	99
4	422056628	Chr_4_422056628	.		T	G	G	2	1	-	11	65	75	236	70	446	1	1	0	1	1	1	99	1	1	1	1	1	1	2	2	2	1	1	1	2	1	1	0	2	1	2	1	2	1	1	1	1	99
4	422056696	Chr_4_422056696	.		A	G	G	2	1	-	3	75	30	291	51	482	1	1	1	1	1	1	1	1	1	1	1	1	1	1	1	2	1	1	1	1	1	1	1	0	1	1	1	2	1	1	1	1	99
4	422056790	Chr_4_422056790	.		G	A	G	1	2	+	76	0	291	1	496	8	1	1	1	1	1	1	1	1	1	1	1	1	1	1	1	0	1	1	1	1	1	1	1	0	1	1	1	0	1	1	1	1	1
4	422056873	Chr_4_422056873	.		T	G	G	2	1	-	10	61	64	215	69	390	1	1	0	1	1	1	1	1	1	0	1	1	1	2	2	2	1	1	1	2	1	1	0	2	1	0	1	2	1	0	1	1	1
4	422057319	Chr_4_422057319	.		C	G	G	2	1	-	3	73	29	276	46	466	1	1	1	1	1	1	99	1	1	1	1	1	1	1	1	0	1	1	1	1	1	1	99	2	1	1	1	2	1	1	1	1	99
4	422057637	Chr_4_422057637	.		T	A	A	2	1	-	11	65	69	234	68	441	1	1	0	1	1	1	1	1	1	1	1	1	1	2	2	2	1	1	1	2	1	1	2	2	1	2	1	2	1	1	1	1	99
4	422057670	Chr_4_422057670	.		G	T	T	2	1	-	10	66	70	234	68	433	1	1	0	1	1	1	1	1	1	1	1	1	1	2	2	2	1	1	1	2	1	1	2	2	1	2	1	2	1	1	1	1	1
4	422057713	Chr_4_422057713	.		A	G	G	2	1	-	10	67	74	234	68	432	1	1	1	1	1	1	99	1	1	1	1	1	1	2	2	2	1	1	1	2	1	1	2	2	1	2	1	2	1	1	1	1	1
4	422057817	Chr_4_422057817	.		C	T	T	2	1	-	4	74	26	283	44	480	1	1	1	1	1	1	99	1	1	1	1	1	1	1	1	2	1	1	1	1	1	1	1	2	1	1	1	2	1	1	1	1	1
4	422057924	Chr_4_422057924	.		G	C	C	2	1	-	4	76	26	292	52	492	1	1	1	1	1	1	99	1	1	1	1	1	1	1	1	2	1	1	1	1	1	1	1	2	1	1	1	2	1	1	1	1	1
4	422057939	Chr_4_422057939	.		G	A	A	2	1	-	12	67	71	239	74	460	1	1	0	1	1	1	99	1	1	1	1	1	1	2	2	2	1	1	1	2	1	1	2	2	1	2	1	2	1	1	1	1	1
4	422058004	Chr_4_422058004	.		A	G	G	2	1	-	4	76	29	294	51	495	1	1	1	1	1	1	99	1	1	1	1	1	1	1	1	2	1	1	1	1	1	1	1	2	1	1	1	2	1	1	1	1	1
4	422058104	Chr_4_422058104	.		C	G	G	2	1	-	3	76	26	294	50	498	1	1	1	1	1	1	1	1	1	1	1	1	1	1	1	2	1	1	1	1	1	1	1	2	1	1	1	2	1	1	1	1	1
4	422058194	Chr_4_422058194	.		G	A	A	2	1	-	4	75	26	292	43	492	1	1	1	1	1	1	1	1	1	1	1	1	1	1	1	2	1	1	1	1	1	1	1	2	1	1	1	2	1	1	1	1	99
4	422058301	Chr_4_422058301	.		C	T	C	1	2	+	72	1	280	17	471	32	1	1	1	1	1	1	99	1	99	1	1	1	1	1	1	2	1	1	1	1	1	1	1	0	1	1	1	0	1	1	1	1	99
4	467565433	Chr_4_467565433	HORVU4Hr1G055690	BB	C	T	C	1	2	+	79	3	310	18	540	21	1	1	1	1	1	1	1	1	1	1	1	1	1	1	1	1	1	1	1	1	1	1	1	2	1	1	1	2	1	1	1	1	1
4	467566596	Chr_4_467566596	HORVU4Hr1G055690	BB	A	G	A	1	2	+	78	3	309	18	540	22	1	1	1	1	1	1	1	1	1	1	1	1	1	1	1	1	1	1	1	1	1	1	1	2	1	1	1	2	1	1	1	1	1
4	561493532	Chr_4_561493532	.		T	C	C	2	1	+	0	79	1	314	9	530	1	1	1	1	1	1	1	1	1	1	1	1	1	1	1	1	1	1	1	1	1	1	1	1	1	99	1	1	1	1	1	1	99
4	581617228	Chr_4_581617228	HORVU4Hr1G071670	GARMP	A	G	A	1	2	-	82	0	325	1	548	11	1	1	1	1	1	1	1	1	1	1	1	1	1	1	1	1	1	1	1	1	1	1	1	1	1	1	1	1	1	1	1	1	1
4	605650277	Chr_4_605650277	HORVU4Hr1G077850	BM1	A	G	A	1	2	+	80	0	314	0	512	20	1	1	1	1	1	1	1	1	1	1	1	1	1	1	1	1	1	1	1	1	1	1	1	1	1	1	1	1	1	1	1	1	1
4	610442563	Chr_4_610442563	.		T	G	G	2	1	+	0	81	2	310	15	523	1	1	1	1	1	1	1	1	1	1	1	1	1	1	1	1	1	1	1	1	1	1	1	1	1	1	1	1	1	1	1	1	99
4	610442574	Chr_4_610442574	.		G	A	A	2	1	+	0	81	3	314	15	520	1	1	1	1	1	1	1	1	1	1	1	1	1	1	1	1	1	1	1	1	1	1	1	1	1	1	1	1	1	1	1	1	99
4	610442601	Chr_4_610442601	.		A	G	G	2	1	+	0	81	2	319	10	538	1	1	1	1	1	1	1	1	1	1	1	1	1	1	1	1	1	1	1	1	1	1	1	1	1	1	1	1	1	1	1	1	99
4	610443755	Chr_4_610443755	HORVU4Hr1G079040	RLPK	G	A	G	1	2	-	77	0	304	2	501	8	1	1	1	1	1	1	99	1	1	1	1	1	1	1	1	1	1	1	1	1	99	1	1	1	1	1	1	1	1	1	99	1	1
4	610443812	Chr_4_610443812	HORVU4Hr1G079040	RLPK	G	A	A	2	1	+	0	76	2	307	10	519	1	1	1	1	1	1	1	1	1	1	1	99	1	1	1	99	1	1	1	1	1	1	1	1	1	1	1	1	1	1	1	1	99
4	610443833	Chr_4_610443833	HORVU4Hr1G079040	RLPK	T	C	T	1	2	-	77	0	312	2	516	11	1	1	1	1	1	1	1	1	1	1	1	99	1	1	1	1	1	1	1	1	1	1	1	1	1	1	1	1	1	1	1	1	99
4	610445954	Chr_4_610445954	HORVU4Hr1G079040	RLPK	G	T	G	1	2	-	75	0	304	2	500	10	1	1	1	1	1	1	1	1	1	1	1	99	1	1	1	1	1	1	99	1	99	1	1	1	1	1	1	1	1	1	99	1	1
4	610446522	Chr_4_610446522	HORVU4Hr1G079040	RLPK	T	C	C	2	1	+	0	80	1	317	10	543	1	1	1	1	1	1	99	1	1	1	1	1	1	1	1	1	1	1	1	1	1	1	1	1	1	1	1	1	1	1	1	1	1
4	627080763	Chr_4_627080763	HORVU4Hr1G084020	CMF4	G	C	C	2	1	-	0	82	0	323	10	540	1	1	1	1	1	1	1	1	1	1	1	1	1	1	1	1	1	1	1	1	1	1	1	1	1	1	1	1	1	1	1	1	1
4	627081861	Chr_4_627081861	HORVU4Hr1G084020	CMF4	G	C	C	2	1	-	0	82	0	326	12	537	1	1	1	1	1	1	1	1	1	1	1	1	1	1	1	1	1	1	1	1	1	1	1	1	1	1	1	1	1	1	1	1	1
4	645064348	Chr_4_645064348	.		T	C	C	2	1	+	0	79	0	308	12	504	1	1	1	1	1	1	99	1	1	1	1	1	1	1	1	1	1	1	1	1	1	1	1	1	1	1	1	1	1	1	1	1	99
5	31836855	Chr_5_31836855	HORVU5Hr1G011780	PIF4	C	T	C	1	2	+	82	0	322	3	535	20	1	1	1	1	1	1	1	1	1	1	1	1	1	1	1	1	1	1	1	1	1	1	1	1	1	1	1	1	1	1	1	1	1
5	463743285	Chr_5_463743285	.		C	T	C	1	2	+	6	68	26	278	149	366	2	2	0	2	2	2	99	2	2	2	2	2	2	2	2	2	2	0	2	2	2	2	2	0	1	2	2	2	2	2	1	2	2
5	463743288	Chr_5_463743288	.		G	T	T	2	1	-	66	6	269	26	353	155	2	2	0	2	2	2	99	2	0	2	2	2	2	2	2	2	2	0	2	2	2	2	2	0	1	2	2	2	2	2	1	0	2
5	463743307	Chr_5_463743307	.		C	T	T	2	1	-	0	82	1	321	23	521	1	1	1	1	1	1	1	1	1	1	1	1	1	1	1	1	1	1	1	1	1	1	1	1	1	1	1	1	1	1	1	1	1
5	516415243	Chr_5_516415243	HORVU5Hr1G068140	GID1L2-3	C	T	C	1	2	+	80	0	320	0	537	9	1	1	1	1	1	1	99	1	1	1	1	1	1	1	1	1	1	1	1	1	1	1	1	1	1	1	1	1	1	1	99	1	1
5	533361846	Chr_5_533361846	HORVU5Hr1G071620		A	C	A	1	2	+	20	50	85	198	100	381	2	1	2	2	1	99	1	1	2	0	2	2	2	2	2	1	2	2	1	2	1	2	2	2	2	2	2	2	1	2	1	2	99
5	559462936	Chr_5_559462936	HORVU5Hr1G080230	CBF9	A	C	A	1	2	+	76	0	302	1	494	7	1	99	1	1	1	1	1	1	99	1	1	1	1	1	1	1	1	1	1	99	99	1	1	1	1	1	1	1	1	1	99	1	1
5	559673235	Chr_5_559673235	HORVU5Hr1G080300	CBF4A	G	T	T	2	1	-	3	70	28	270	191	285	1	1	1	2	1	99	99	1	1	0	1	1	1	1	1	1	1	1	1	99	99	1	1	1	99	2	1	1	1	1	1	1	1
5	559673446	Chr_5_559673446	HORVU5Hr1G080300	CBF4A	C	T	C	1	2	+	82	0	317	1	539	8	1	1	1	1	1	1	1	1	1	1	1	1	1	1	1	1	1	1	1	1	1	1	1	1	1	1	1	1	1	1	1	1	1
5	559673560	Chr_5_559673560	HORVU5Hr1G080300	CBF4A	C	T	C	1	2	-	79	0	305	3	489	25	1	1	1	1	1	1	1	1	1	1	1	1	1	1	1	1	1	1	1	1	1	1	1	1	1	1	1	1	1	1	1	1	1
5	559687796	Chr_5_559687796	.		C	T	T	2	1	-	4	71	25	267	187	295	1	1	1	2	1	2	1	1	1	1	1	1	1	1	1	1	1	1	1	1	1	1	1	1	99	2	1	1	1	1	1	1	99
5	559687884	Chr_5_559687884	.		G	C	C	2	1	-	19	55	87	209	273	227	1	1	1	2	1	2	1	1	1	1	1	1	1	2	2	1	1	1	2	2	1	1	1	2	1	2	1	1	0	1	1	1	99
5	559687961	Chr_5_559687961	HORVU5Hr1G080310	CBF2A	C	T	T	2	1	-	19	57	88	204	291	206	1	1	1	2	1	2	1	1	1	1	1	1	1	2	2	1	1	1	2	2	1	1	1	2	1	2	1	1	0	1	1	1	1
5	559687969	Chr_5_559687969	HORVU5Hr1G080310	CBF2A	T	C	C	2	1	+	0	79	0	313	7	523	1	1	1	1	1	1	99	1	1	1	1	1	1	1	1	1	1	1	1	1	1	1	1	1	1	1	1	1	1	1	1	1	1
5	560195991	Chr_5_560195991	HORVU5Hr1G080350	CBF14	T	A	T	1	2	+	76	2	285	26	326	182	1	1	1	2	1	2	1	1	1	1	1	1	1	1	1	1	1	1	1	1	1	1	1	1	1	0	1	1	0	1	1	1	1
5	560196083	Chr_5_560196083	HORVU5Hr1G080350	CBF14	C	T	T	2	1	-	7	71	35	273	230	289	1	1	1	2	1	2	2	1	1	0	1	1	1	1	1	1	1	1	1	1	1	1	1	1	1	2	1	1	0	1	1	2	1
5	560196108	Chr_5_560196108	HORVU5Hr1G080350	CBF14	A	T	T	2	1	-	21	55	95	210	315	203	1	1	1	2	1	2	2	1	1	0	1	1	1	2	2	1	1	1	2	2	1	1	1	2	1	2	1	1	0	1	1	2	1
5	560569992	Chr_5_560569992	HORVU5Hr1G080420	CBF3	G	T	G	1	2	+	76	0	309	1	490	9	1	1	1	1	1	1	99	1	1	1	1	1	1	1	1	1	1	1	1	1	1	1	1	1	1	1	1	1	1	1	1	1	99
5	560569994	Chr_5_560569994	HORVU5Hr1G080420	CBF3	T	G	G	2	1	-	3	70	29	270	198	279	1	1	1	0	1	2	99	1	1	0	1	1	1	1	1	1	1	1	1	1	1	1	1	1	1	2	1	1	1	1	1	1	99
5	560570092	Chr_5_560570092	HORVU5Hr1G080420	CBF3	T	C	C	2	1	-	4	73	30	277	201	309	1	1	1	2	1	2	99	1	1	0	1	1	1	1	1	1	1	1	1	1	1	1	1	1	1	2	1	1	0	1	1	1	1
5	560570288	Chr_5_560570288	HORVU5Hr1G080420	CBF3	A	G	A	1	2	+	22	54	102	200	128	410	2	2	2	2	2	2	2	2	2	2	2	2	2	1	1	2	2	2	1	1	2	2	2	1	1	2	0	2	0	1	2	2	2
5	560570331	Chr_5_560570331	HORVU5Hr1G080420	CBF3	C	A	A	2	1	-	3	74	29	282	205	320	1	1	1	2	1	0	1	1	1	1	1	1	1	1	1	1	1	1	1	1	1	1	1	1	1	2	1	1	0	1	1	1	1
5	560570414	Chr_5_560570414	HORVU5Hr1G080420	CBF3	G	T	T	2	1	-	4	73	30	282	205	319	1	1	1	2	1	2	1	1	1	0	1	1	1	1	1	1	1	1	1	1	1	1	1	1	1	2	1	1	0	1	1	1	1
5	560571147	Chr_5_560571147	HORVU5Hr1G080420	CBF3	A	T	A	1	2	+	8	71	38	269	47	499	2	2	2	2	2	2	2	2	2	2	2	2	2	2	2	2	2	2	2	2	2	2	2	2	1	2	2	2	2	1	2	2	2
5	560571241	Chr_5_560571241	.		C	T	T	2	1	-	18	58	91	214	288	232	1	1	1	2	1	2	1	1	1	0	1	1	1	2	2	1	1	1	2	2	1	1	1	2	1	2	1	1	0	1	1	1	1
5	560571491	Chr_5_560571491	.		C	T	T	2	1	-	4	75	26	281	200	313	1	1	1	2	1	2	1	1	1	1	1	1	1	1	1	1	1	1	1	1	1	1	1	1	1	2	1	1	0	1	1	1	1
5	560571567	Chr_5_560571567	.		C	T	T	2	1	-	3	72	27	274	199	305	1	1	1	2	1	99	99	1	1	1	1	1	1	1	1	1	1	1	1	1	1	1	1	1	1	2	1	1	1	1	1	1	99
5	560587293	Chr_5_560587293	HORVU5Hr1G080430	CBF10A	A	G	G	2	1	-	5	70	31	272	191	309	1	1	1	2	1	2	99	1	1	1	1	1	1	1	1	1	1	1	1	1	1	1	1	1	1	2	1	1	0	1	1	1	99
5	560587395	Chr_5_560587395	HORVU5Hr1G080430	CBF10A	G	C	C	2	1	-	5	24	31	125	209	158	0	0	0	2	0	2	99	0	0	0	0	0	0	1	1	0	0	0	1	1	0	0	0	1	1	2	0	0	0	1	0	0	2
5	560587472	Chr_5_560587472	HORVU5Hr1G080430	CBF10A	T	C	T	1	2	+	12	0	65	1	86	21	0	1	0	0	0	0	99	0	0	0	0	0	0	0	0	0	0	0	0	1	0	0	0	0	1	0	0	0	0	1	0	0	0
5	560587504	Chr_5_560587504	HORVU5Hr1G080430	CBF10A	T	C	C	2	1	-	1	17	4	69	20	106	0	1	0	0	0	0	99	0	0	0	0	0	1	1	0	0	0	0	0	1	0	0	0	0	1	0	0	0	0	1	0	0	0
5	560587506	Chr_5_560587506	HORVU5Hr1G080430	CBF10A	C	G	G	2	1	-	1	15	4	66	21	103	0	1	0	0	0	0	99	0	0	0	0	0	1	0	0	0	0	0	0	1	0	0	0	0	1	0	0	0	0	1	0	0	0
5	560587533	Chr_5_560587533	HORVU5Hr1G080430	CBF10A	G	A	G	1	2	+	18	3	80	10	139	23	0	1	2	0	0	0	99	0	0	1	0	0	1	0	0	0	2	0	0	1	0	0	0	0	1	0	0	0	0	1	0	0	0
5	560588191	Chr_5_560588191	HORVU5Hr1G080430	CBF10A	T	C	C	2	1	-	66	8	255	34	472	36	2	2	2	2	2	2	99	2	2	2	2	2	2	2	2	2	2	2	2	2	2	2	2	2	1	2	2	2	2	1	2	2	2
5	560588206	Chr_5_560588206	HORVU5Hr1G080430	CBF10A	T	A	A	2	1	-	67	8	257	36	481	34	2	2	2	2	2	2	99	2	2	2	2	2	2	2	2	2	2	2	2	2	2	2	2	2	1	2	2	2	2	1	2	2	2
5	560588247	Chr_5_560588247	.		G	A	G	1	2	+	9	7	50	40	61	90	0	0	0	0	0	99	99	0	0	1	0	2	0	0	0	0	0	0	0	0	2	0	0	0	1	0	0	0	0	1	0	0	2
5	560588251	Chr_5_560588251	.		G	T	G	1	2	+	9	7	50	40	61	90	0	0	0	0	0	99	99	0	0	1	0	2	0	0	0	0	0	0	0	0	2	0	0	0	1	0	0	0	0	1	0	0	2
5	560588256	Chr_5_560588256	.		A	C	C	2	1	-	67	7	261	37	485	32	2	2	2	2	2	99	99	2	2	2	2	2	2	2	2	2	2	2	2	2	2	2	2	2	1	2	2	2	2	1	2	2	2
5	560588278	Chr_5_560588278	.		G	A	G	1	2	+	11	61	48	216	103	212	2	2	2	0	2	1	99	2	2	2	2	2	2	2	2	2	2	2	2	2	2	2	2	2	1	1	2	2	0	1	2	0	2
5	560588323	Chr_5_560588323	.		G	A	G	1	2	+	74	0	277	3	342	13	1	1	1	0	1	1	99	1	1	0	1	1	1	1	1	1	1	1	1	1	1	1	1	1	99	0	1	1	1	1	1	1	1
5	560732040	Chr_5_560732040	HORVU5Hr1G080450	CBF6	C	T	T	2	1	-	64	8	247	41	468	48	2	2	2	2	2	2	99	2	2	2	2	2	2	2	2	2	2	2	2	2	2	2	2	2	1	99	2	2	2	1	99	0	99
5	560732097	Chr_5_560732097	HORVU5Hr1G080450	CBF6	G	C	C	2	1	-	62	8	247	39	462	45	2	2	2	2	2	2	2	2	2	2	2	2	99	2	2	2	2	2	2	2	2	2	99	2	1	2	2	2	2	1	99	2	99
5	565156742	Chr_5_565156742	HORVU5Hr1G081620	PRR95	A	G	G	2	1	-	64	15	252	62	426	116	2	2	2	2	2	2	2	2	2	2	2	2	2	2	2	1	2	2	2	2	2	2	2	2	1	2	2	2	2	1	2	2	2
5	565158226	Chr_5_565158226	HORVU5Hr1G081620	PRR95	T	A	A	2	1	-	68	9	261	47	498	50	2	2	2	2	2	2	99	2	2	2	2	2	2	2	2	2	2	2	2	2	2	2	2	2	1	2	2	2	2	1	2	2	2
5	565158282	Chr_5_565158282	HORVU5Hr1G081620	PRR95	C	T	T	2	1	-	62	14	247	61	427	110	2	2	2	2	2	2	99	2	2	0	2	2	2	2	2	1	2	2	2	2	2	2	2	2	1	2	2	2	2	1	2	2	2
5	565159686	Chr_5_565159686	HORVU5Hr1G081620	PRR95	A	G	G	2	1	-	63	14	249	60	425	112	2	2	2	2	2	2	2	2	2	2	2	2	2	2	2	1	2	2	2	2	2	2	2	2	1	2	2	2	2	1	2	2	2
5	569096564	Chr_5_569096564	.		G	A	G	1	2	+	2	38	9	138	20	236	2	0	0	0	2	0	1	2	2	0	0	0	0	0	2	2	2	2	2	2	2	0	2	2	0	0	2	0	0	0	0	2	2
5	586672429	Chr_5_586672429	.		G	T	T	2	1	-	9	66	49	243	71	420	1	1	1	1	1	1	99	1	1	0	1	1	1	1	1	1	1	1	1	1	1	1	1	1	2	1	1	1	1	1	1	1	99
5	598230617	Chr_5_598230617	HORVU5Hr1G095400	ADA2	G	A	A	2	1	-	54	22	236	64	359	170	2	2	0	2	2	2	99	2	1	0	2	1	2	2	2	2	1	2	2	1	2	2	2	1	2	2	1	1	2	2	2	2	1
5	598230861	Chr_5_598230861	HORVU5Hr1G095400	ADA2	C	T	T	2	1	-	53	21	230	66	351	175	2	2	0	2	2	99	99	2	1	0	2	1	2	2	2	2	1	2	2	1	2	2	2	1	2	2	1	1	2	2	2	2	99
5	598231753	Chr_5_598231753	HORVU5Hr1G095400	ADA2	T	C	C	2	1	-	56	21	237	64	346	174	2	2	0	2	2	2	2	2	1	0	2	1	2	2	2	2	1	2	2	1	2	2	2	1	2	2	1	1	2	2	2	2	99
5	598231895	Chr_5_598231895	HORVU5Hr1G095400	ADA2	A	G	G	2	1	-	5	74	19	293	81	460	2	1	1	1	1	99	1	1	1	1	2	1	1	1	1	1	1	1	1	1	1	1	1	1	1	1	1	1	1	1	1	2	1
5	598232067	Chr_5_598232067	HORVU5Hr1G095400	ADA2	T	A	A	2	1	-	55	22	238	64	349	173	2	2	0	2	2	2	2	2	1	0	2	1	2	2	2	2	1	2	2	1	2	2	2	1	2	2	1	1	2	2	2	2	1
5	598232368	Chr_5_598232368	HORVU5Hr1G095400	ADA2	G	T	T	2	1	-	54	21	237	65	352	185	2	2	0	2	2	2	99	2	1	0	2	1	2	2	2	2	0	2	2	1	2	2	2	1	2	2	1	1	2	2	2	2	1
5	598232737	Chr_5_598232737	HORVU5Hr1G095400	ADA2	C	T	T	2	1	-	55	21	237	66	350	182	2	2	0	2	2	2	2	2	1	0	2	1	2	2	2	2	1	2	2	1	2	2	2	1	2	2	1	1	2	2	2	2	1
5	598232874	Chr_5_598232874	HORVU5Hr1G095400	ADA2	C	A	A	2	1	-	54	21	231	64	344	183	2	2	0	2	2	2	99	2	1	0	2	1	2	2	2	2	1	2	2	1	2	2	2	1	2	2	1	1	2	2	2	2	1
5	598233585	Chr_5_598233585	HORVU5Hr1G095400	ADA2	A	T	T	2	1	-	55	21	239	67	348	187	2	2	0	2	2	2	2	2	1	0	2	1	2	2	2	2	1	2	2	1	2	2	2	1	2	2	1	1	2	2	2	2	1
5	598560301	Chr_5_598560301	HORVU5Hr1G095530	PhyC	T	C	T	1	2	+	79	0	317	2	517	32	1	1	1	1	1	1	99	1	1	1	1	1	1	1	1	1	1	1	1	1	1	1	1	1	1	1	1	1	1	1	1	1	1
5	598561262	Chr_5_598561262	HORVU5Hr1G095530	PhyC	T	C	C	2	1	-	49	27	223	81	353	173	2	2	0	2	2	2	2	2	1	0	2	1	1	2	2	2	1	2	2	1	1	2	2	1	2	2	1	1	2	2	1	2	1
5	598563278	Chr_5_598563278	HORVU5Hr1G095530	PhyC	T	C	C	2	1	-	48	27	220	81	350	173	2	2	1	2	2	2	99	2	1	0	2	1	1	2	2	2	1	2	2	1	1	2	2	1	2	2	1	1	2	2	1	2	1
5	598563697	Chr_5_598563697	HORVU5Hr1G095530	PhyC	C	T	T	2	1	-	48	26	222	78	351	175	2	2	0	2	2	2	2	2	1	1	2	1	1	2	2	2	1	2	2	1	1	2	2	1	2	2	1	1	2	2	1	2	1
5	598563899	Chr_5_598563899	HORVU5Hr1G095530	PhyC	C	A	A	2	1	-	48	28	218	82	345	171	2	2	1	2	2	2	99	2	1	1	2	1	1	2	2	2	1	2	2	1	1	2	2	1	2	2	1	1	2	2	1	2	1
5	598564742	Chr_5_598564742	HORVU5Hr1G095530	PhyC	A	G	G	2	1	-	49	27	224	81	359	174	2	2	0	2	2	2	2	2	1	0	2	1	1	2	2	2	1	2	2	1	1	2	2	1	2	2	1	1	2	2	1	2	1
5	598565870	Chr_5_598565870	HORVU5Hr1G095530	PhyC	G	A	A	2	1	-	50	29	224	83	355	175	2	2	1	2	2	2	2	2	1	1	2	1	1	2	2	2	1	2	2	1	1	2	2	1	2	2	1	1	2	2	1	2	1
5	598566179	Chr_5_598566179	HORVU5Hr1G095530	PhyC	G	T	T	2	1	-	49	28	221	84	355	177	2	2	1	2	2	2	2	2	1	0	2	1	1	2	2	2	1	2	2	1	1	2	2	1	2	2	1	1	2	2	1	2	1
5	598566192	Chr_5_598566192	HORVU5Hr1G095530	PhyC	A	T	T	2	1	-	49	28	220	84	350	177	2	2	0	2	2	2	2	2	1	1	2	1	1	2	2	2	1	2	2	1	1	2	2	1	2	2	1	1	2	2	1	2	1
5	598566629	Chr_5_598566629	HORVU5Hr1G095530	PhyC	A	T	T	2	1	-	48	28	221	83	356	180	2	2	1	2	2	2	2	2	1	1	2	1	1	2	2	2	1	2	2	1	1	2	2	1	2	2	1	1	2	2	1	2	99
5	598567047	Chr_5_598567047	HORVU5Hr1G095530	PhyC	C	T	C	1	2	+	46	32	164	131	360	164	2	2	1	2	1	1	1	2	1	1	2	1	1	2	2	1	1	2	1	1	1	1	1	1	1	1	1	1	1	1	1	2	1
5	598567348	Chr_5_598567348	HORVU5Hr1G095530	PhyC	G	T	T	2	1	-	47	28	212	80	331	167	2	2	0	2	99	99	99	2	1	1	2	1	1	2	2	2	1	2	2	1	1	2	2	1	2	2	1	1	2	2	1	2	1
5	599019952	Chr_5_599019952	.		T	C	T	1	2	+	77	0	302	3	480	30	1	1	1	1	99	99	99	1	1	1	1	1	1	1	1	1	1	1	1	1	1	1	1	1	1	1	1	1	1	1	1	1	1
5	599069784	Chr_5_599069784	.		A	G	G	2	1	-	0	78	1	305	30	486	1	1	1	1	1	99	99	1	1	1	1	1	1	1	1	1	1	1	1	1	1	1	1	1	1	1	1	1	1	1	1	1	99
5	599112501	Chr_5_599112501	HORVU5Hr1G095630	BM5 (VRN-H1)	T	C	T	1	2	+	77	0	298	2	482	27	1	1	1	1	1	1	99	1	1	1	1	1	1	1	1	1	1	1	1	1	1	1	1	1	1	1	1	1	1	1	1	1	99
5	599122947	Chr_5_599122947	HORVU5Hr1G095630	BM5 (VRN-H1)	T	G	G	2	1	-	0	80	7	310	89	441	1	1	1	1	1	1	99	1	1	1	1	1	1	1	1	1	1	1	1	1	1	1	1	1	1	1	1	1	1	1	1	1	1
5	599122952	Chr_5_599122952	HORVU5Hr1G095630	BM5 (VRN-H1)	G	A	A	2	1	-	0	80	6	311	85	450	1	1	1	1	1	1	99	1	1	1	1	1	1	1	1	1	1	1	1	1	1	1	1	1	1	1	1	1	1	1	1	1	1
5	599123281	Chr_5_599123281	HORVU5Hr1G095630	BM5 (VRN-H1)	C	G	G	2	1	-	21	55	101	192	260	262	2	1	1	1	2	2	2	1	1	0	2	1	1	1	1	2	1	1	2	1	1	2	2	1	2	2	1	1	2	2	1	2	1
5	599329482	Chr_5_599329482	.		A	T	A	1	2	+	80	0	313	3	488	30	1	1	1	1	1	1	99	1	1	1	1	1	1	1	1	1	1	1	1	1	1	1	1	1	1	1	1	1	1	1	1	1	99
5	599329864	Chr_5_599329864	HORVU5Hr1G095710	AGLG1	T	C	C	2	1	-	17	57	95	199	255	253	2	1	1	1	2	2	99	1	1	1	2	1	1	1	1	2	1	1	2	1	1	2	2	1	0	2	1	1	2	0	1	2	1
5	599331473	Chr_5_599331473	HORVU5Hr1G095710	AGLG1	G	A	A	2	1	-	6	73	27	287	135	405	2	1	1	1	1	1	2	1	1	1	2	1	1	1	1	1	1	1	1	1	1	1	1	1	1	1	1	1	1	1	1	2	1
5	599331920	Chr_5_599331920	HORVU5Hr1G095710	AGLG1	C	T	T	2	1	-	0	81	2	321	32	523	1	1	1	1	1	1	99	1	1	1	1	1	1	1	1	1	1	1	1	1	1	1	1	1	1	1	1	1	1	1	1	1	1
5	599332018	Chr_5_599332018	HORVU5Hr1G095710	AGLG1	A	G	G	2	1	-	18	57	95	195	253	257	2	1	1	1	2	99	99	1	1	1	2	1	1	1	1	2	1	1	2	1	1	2	2	1	2	2	1	1	2	2	1	2	1
5	599332027	Chr_5_599332027	HORVU5Hr1G095710	AGLG1	T	A	A	2	1	-	17	55	93	192	250	255	2	1	1	1	2	99	99	1	1	1	2	1	1	1	1	2	1	1	2	1	1	2	2	1	2	2	1	1	2	2	1	2	1
5	599332514	Chr_5_599332514	HORVU5Hr1G095710	AGLG1	T	C	C	2	1	-	5	74	24	293	90	456	2	1	1	1	1	1	1	1	1	1	2	1	1	1	1	1	1	1	1	1	1	1	1	1	1	1	1	1	1	1	1	2	1
5	599332925	Chr_5_599332925	HORVU5Hr1G095710	AGLG1	C	T	C	1	2	+	81	0	322	3	525	34	1	1	1	1	1	1	1	1	1	1	1	1	1	1	1	1	1	1	1	1	1	1	1	1	1	1	1	1	1	1	1	1	1
5	599333006	Chr_5_599333006	HORVU5Hr1G095710	AGLG1	C	T	C	1	2	+	82	0	324	3	526	35	1	1	1	1	1	1	1	1	1	1	1	1	1	1	1	1	1	1	1	1	1	1	1	1	1	1	1	1	1	1	1	1	1
5	603612541	Chr_5_603612541	HORVU5Hr1G097230	CK2A	C	G	C	1	2	-	3	74	17	298	149	378	2	2	2	2	2	2	99	2	2	2	1	2	2	2	2	2	2	2	2	2	2	2	2	2	2	2	2	2	0	2	2	2	2
5	603612743	Chr_5_603612743	HORVU5Hr1G097230	CK2A	G	A	A	2	1	-	0	82	3	325	26	535	1	1	1	1	1	1	1	1	1	1	1	1	1	1	1	1	1	1	1	1	1	1	1	1	1	1	1	1	1	1	1	1	1
5	603613102	Chr_5_603613102	HORVU5Hr1G097230	CK2A	C	G	C	1	2	-	3	75	20	301	167	367	2	2	2	2	2	2	2	2	2	2	1	2	2	2	2	2	2	0	2	2	2	2	2	2	2	2	2	2	0	2	2	2	2
5	603613468	Chr_5_603613468	HORVU5Hr1G097230	CK2A	T	G	G	2	1	-	0	81	3	323	25	535	1	1	1	1	1	1	99	1	1	1	1	1	1	1	1	1	1	1	1	1	1	1	1	1	1	1	1	1	1	1	1	1	1
5	603613740	Chr_5_603613740	HORVU5Hr1G097230	CK2A	G	A	G	1	2	-	3	73	19	296	162	368	2	2	2	2	2	2	2	2	2	2	1	2	2	2	2	2	2	0	2	2	2	2	2	2	2	2	2	2	0	2	2	2	2
5	603613940	Chr_5_603613940	HORVU5Hr1G097230	CK2A	A	C	A	1	2	+	82	0	323	3	537	26	1	1	1	1	1	1	1	1	1	1	1	1	1	1	1	1	1	1	1	1	1	1	1	1	1	1	1	1	1	1	1	1	1
5	603614147	Chr_5_603614147	HORVU5Hr1G097230	CK2A	A	G	A	1	2	+	82	0	325	3	537	26	1	1	1	1	1	1	1	1	1	1	1	1	1	1	1	1	1	1	1	1	1	1	1	1	1	1	1	1	1	1	1	1	1
5	603614684	Chr_5_603614684	HORVU5Hr1G097230	CK2A	A	G	A	1	2	+	82	0	325	3	537	26	1	1	1	1	1	1	1	1	1	1	1	1	1	1	1	1	1	1	1	1	1	1	1	1	1	1	1	1	1	1	1	1	1
5	603614823	Chr_5_603614823	HORVU5Hr1G097230	CK2A	A	G	A	1	2	+	81	0	324	3	535	26	1	1	1	1	1	1	1	1	1	1	1	1	1	1	1	1	1	1	1	1	1	1	1	1	1	1	1	1	1	1	1	1	1
5	603614892	Chr_5_603614892	HORVU5Hr1G097230	CK2A	A	G	A	1	2	+	82	0	324	3	535	26	1	1	1	1	1	1	1	1	1	1	1	1	1	1	1	1	1	1	1	1	1	1	1	1	1	1	1	1	1	1	1	1	1
5	603615056	Chr_5_603615056	HORVU5Hr1G097230	CK2A	C	T	T	2	1	-	0	82	2	324	25	533	1	1	1	1	1	1	1	1	1	1	1	1	1	1	1	1	1	1	1	1	1	1	1	1	1	1	1	1	1	1	1	1	1
5	603615493	Chr_5_603615493	HORVU5Hr1G097230	CK2A	G	A	A	2	1	-	0	81	3	322	26	534	1	1	1	1	1	1	99	1	1	1	1	1	1	1	1	1	1	1	1	1	1	1	1	1	1	1	1	1	1	1	1	1	1
5	603615644	Chr_5_603615644	HORVU5Hr1G097230	CK2A	G	A	G	1	2	+	82	0	324	3	535	24	1	1	1	1	1	1	1	1	1	1	1	1	1	1	1	1	1	1	1	1	1	1	1	1	1	1	1	1	1	1	1	1	1
5	603615648	Chr_5_603615648	HORVU5Hr1G097230	CK2A	T	C	T	1	2	+	82	0	324	3	536	24	1	1	1	1	1	1	1	1	1	1	1	1	1	1	1	1	1	1	1	1	1	1	1	1	1	1	1	1	1	1	1	1	1
5	603615849	Chr_5_603615849	HORVU5Hr1G097230	CK2A	G	A	A	2	1	-	0	81	3	323	26	533	1	1	1	1	1	1	1	1	1	1	1	1	1	1	1	1	1	1	1	1	1	1	1	1	1	1	1	1	1	1	1	1	99
5	603616133	Chr_5_603616133	HORVU5Hr1G097230	CK2A	G	C	C	2	1	-	0	82	3	325	26	535	1	1	1	1	1	1	1	1	1	1	1	1	1	1	1	1	1	1	1	1	1	1	1	1	1	1	1	1	1	1	1	1	1
5	603616317	Chr_5_603616317	HORVU5Hr1G097230	CK2A	G	A	A	2	1	-	0	81	3	317	27	528	1	1	1	1	1	1	1	1	1	1	1	1	1	1	1	1	1	1	1	1	1	1	1	1	1	1	1	1	1	1	1	1	1
5	603616379	Chr_5_603616379	HORVU5Hr1G097230	CK2A	A	C	A	1	2	-	3	74	20	295	167	358	2	2	2	2	2	2	2	2	2	2	1	2	2	2	2	2	2	0	2	2	2	2	2	2	2	2	2	2	0	2	2	2	2
5	603616476	Chr_5_603616476	HORVU5Hr1G097230	CK2A	T	C	C	2	1	-	0	82	3	323	25	531	1	1	1	1	1	1	1	1	1	1	1	1	1	1	1	1	1	1	1	1	1	1	1	1	1	1	1	1	1	1	1	1	1
5	603616708	Chr_5_603616708	HORVU5Hr1G097230	CK2A	A	G	A	1	2	-	3	75	20	299	162	363	2	2	2	2	2	2	2	2	2	2	1	2	2	2	2	2	2	0	2	2	2	2	2	2	2	2	2	2	0	2	2	2	2
5	603616764	Chr_5_603616764	HORVU5Hr1G097230	CK2A	A	G	A	1	2	-	3	74	20	298	162	361	2	2	2	2	2	2	2	2	2	2	1	2	2	2	2	2	2	0	2	2	2	2	2	2	2	2	2	2	0	2	2	2	2
5	603616894	Chr_5_603616894	HORVU5Hr1G097230	CK2A	G	A	G	1	2	-	3	75	19	292	154	356	2	2	2	2	2	2	99	2	2	2	1	2	2	2	2	2	2	0	2	2	2	2	2	2	2	2	2	2	2	2	2	2	2
5	603616898	Chr_5_603616898	HORVU5Hr1G097230	CK2A	A	G	A	1	2	+	81	0	315	2	515	17	1	1	1	1	1	1	99	1	1	1	1	1	1	1	1	1	1	1	1	1	1	1	1	1	1	1	1	1	1	1	1	1	1
5	603617202	Chr_5_603617202	HORVU5Hr1G097230	CK2A	C	G	C	1	2	+	82	0	324	3	535	25	1	1	1	1	1	1	1	1	1	1	1	1	1	1	1	1	1	1	1	1	1	1	1	1	1	1	1	1	1	1	1	1	1
5	603617654	Chr_5_603617654	HORVU5Hr1G097230	CK2A	T	G	T	1	2	+	82	0	324	3	536	23	1	1	1	1	1	1	1	1	1	1	1	1	1	1	1	1	1	1	1	1	1	1	1	1	1	1	1	1	1	1	1	1	1
5	603617751	Chr_5_603617751	HORVU5Hr1G097230	CK2A	C	T	C	1	2	-	3	75	20	303	164	363	2	2	2	2	2	2	2	2	2	2	1	2	2	2	2	2	2	0	2	2	2	2	2	2	2	2	2	2	0	2	2	2	2
5	603617941	Chr_5_603617941	HORVU5Hr1G097230	CK2A	G	T	G	1	2	+	81	0	323	3	532	25	1	1	1	1	1	1	99	1	1	1	1	1	1	1	1	1	1	1	1	1	1	1	1	1	1	1	1	1	1	1	1	1	1
5	603618083	Chr_5_603618083	HORVU5Hr1G097230	CK2A	C	T	C	1	2	-	5	72	19	290	142	362	2	2	2	2	2	2	99	2	2	2	1	2	2	2	2	2	2	2	2	2	2	2	2	2	2	2	2	2	1	2	2	2	2
5	603618535	Chr_5_603618535	HORVU5Hr1G097230	CK2A	C	T	T	2	1	-	0	77	3	302	26	503	1	1	1	1	1	1	99	1	1	1	1	1	1	1	1	1	1	1	1	1	1	1	1	1	1	1	1	1	0	1	99	1	1
5	603618541	Chr_5_603618541	HORVU5Hr1G097230	CK2A	C	T	T	2	1	-	0	77	4	298	33	496	1	1	1	1	1	1	99	1	1	1	1	1	1	1	1	1	1	0	1	1	1	1	1	1	1	1	1	1	1	1	1	1	1
5	646893378	Chr_5_646893378	.		A	C	A	1	2	+	81	0	324	3	535	26	1	1	1	1	1	1	99	1	1	1	1	1	1	1	1	1	1	1	1	1	1	1	1	1	1	1	1	1	1	1	1	1	1
6	6263443	Chr_6_6263443	HORVU6Hr1G002330	AGL1	G	A	A	2	1	-	0	82	1	327	24	538	1	1	1	1	1	1	1	1	1	1	1	1	1	1	1	1	1	1	1	1	1	1	1	1	1	1	1	1	1	1	1	1	1
6	38883155	Chr_6_38883155	.		G	A	G	1	2	+	56	18	194	89	404	112	1	1	2	1	2	1	2	1	2	0	1	1	1	2	1	1	1	2	1	1	1	1	1	1	2	1	1	2	1	99	2	1	1
6	38883214	Chr_6_38883214	.		C	T	C	1	2	+	57	19	198	98	414	112	1	1	2	1	2	1	2	1	0	0	1	1	1	2	1	1	1	2	1	1	1	1	1	1	2	1	1	2	1	2	2	1	1
6	38883611	Chr_6_38883611	.		C	A	C	1	2	+	56	18	193	98	413	110	1	1	2	1	2	1	99	1	2	0	1	1	1	2	1	1	1	2	1	1	1	1	1	1	2	1	1	2	1	0	0	1	1
6	38883757	Chr_6_38883757	.		A	G	A	1	2	-	25	42	120	163	159	340	2	0	1	2	1	0	99	2	1	0	2	2	0	1	1	2	2	1	1	2	2	2	0	2	1	2	2	1	2	1	1	2	2
6	43102588	Chr_6_43102588	.		C	A	A	2	1	+	40	22	167	90	360	113	2	2	99	2	1	2	99	2	1	0	2	2	2	0	1	2	2	1	1	1	0	2	2	1	1	2	2	99	0	1	99	2	99
6	43102724	Chr_6_43102724	.		A	G	A	1	2	-	31	31	115	124	163	261	0	2	99	2	1	2	99	2	1	0	2	2	2	1	1	2	0	1	1	1	1	2	2	1	1	2	2	99	0	1	99	0	99
6	70577264	Chr_6_70577264	HORVU6Hr1G022330	ZTLb	A	G	G	2	1	+	52	24	211	92	406	129	2	2	2	2	1	2	2	2	1	0	2	2	2	2	1	2	2	2	1	1	2	2	2	2	1	2	2	2	0	1	2	2	2
6	70577373	Chr_6_70577373	HORVU6Hr1G022330	ZTLb	T	C	T	1	2	-	22	53	86	213	117	417	2	2	2	2	1	2	2	2	1	0	2	2	2	2	1	2	2	2	1	1	2	2	2	2	1	2	2	2	0	1	2	2	2
6	70577707	Chr_6_70577707	HORVU6Hr1G022330	ZTLb	C	T	C	1	2	+	81	0	325	2	558	7	1	1	1	1	1	1	99	1	1	1	1	1	1	1	1	1	1	1	1	1	1	1	1	1	1	1	1	1	1	1	1	1	1
6	70578044	Chr_6_70578044	HORVU6Hr1G022330	ZTLb	A	G	A	1	2	-	23	53	91	211	123	410	2	2	2	2	1	2	2	2	1	0	2	2	2	2	1	2	2	2	1	1	2	2	2	2	1	2	2	2	0	1	2	2	2
6	70578423	Chr_6_70578423	HORVU6Hr1G022330	ZTLb	T	A	A	2	1	+	52	24	208	90	405	125	2	2	2	2	1	2	2	2	1	0	2	2	2	2	1	2	2	2	1	1	2	2	2	2	1	2	2	2	0	1	2	2	2
6	70578602	Chr_6_70578602	HORVU6Hr1G022330	ZTLb	A	G	A	1	2	-	24	50	89	207	123	398	2	2	2	2	1	2	2	2	1	0	2	2	2	2	1	2	2	2	1	1	2	2	2	2	1	2	2	2	0	1	2	0	2
6	70579360	Chr_6_70579360	HORVU6Hr1G022330	ZTLb	G	A	A	2	1	+	54	24	214	89	408	113	2	2	2	2	1	2	2	2	1	0	2	2	2	2	1	2	2	2	1	1	2	2	2	2	1	2	2	2	0	1	2	2	2
6	70580335	Chr_6_70580335	HORVU6Hr1G022330	ZTLb	T	C	T	1	2	-	23	52	89	211	127	400	2	2	2	2	1	2	2	2	1	0	2	2	2	2	1	2	2	2	1	1	2	2	2	2	1	2	2	2	0	1	2	2	2
6	70580571	Chr_6_70580571	HORVU6Hr1G022330	ZTLb	A	G	A	1	2	-	23	53	87	216	113	418	2	2	2	2	1	2	2	2	1	0	2	2	2	2	1	2	2	2	1	1	2	2	2	2	1	2	2	2	0	1	2	2	2
6	70580824	Chr_6_70580824	HORVU6Hr1G022330	ZTLb	C	T	C	1	2	+	82	0	326	2	557	7	1	1	1	1	1	1	1	1	1	1	1	1	1	1	1	1	1	1	1	1	1	1	1	1	1	1	1	1	1	1	1	1	1
6	70580833	Chr_6_70580833	HORVU6Hr1G022330	ZTLb	G	A	A	2	1	+	52	24	211	92	404	127	2	2	2	2	1	2	2	2	1	0	2	2	2	2	1	2	2	2	1	1	2	2	2	2	1	2	2	2	0	1	2	2	2
6	70580834	Chr_6_70580834	HORVU6Hr1G022330	ZTLb	T	C	T	1	2	-	24	52	92	211	128	404	2	2	2	2	1	2	2	2	1	0	2	2	2	2	1	2	2	2	1	1	2	2	2	2	1	2	2	2	0	1	2	2	2
6	70582296	Chr_6_70582296	HORVU6Hr1G022330	ZTLb	T	C	C	2	1	+	48	24	197	92	382	125	2	2	2	2	0	2	99	2	1	0	2	2	2	2	1	2	2	1	1	1	0	2	2	2	1	2	0	2	0	1	2	2	2
6	72969719	Chr_6_72969719	HORVU6Hr1G022770	VEL1	C	T	T	2	1	+	49	25	203	97	401	131	2	2	2	2	1	2	99	2	1	0	2	2	2	2	1	2	2	1	1	1	0	2	2	2	1	2	2	2	0	1	2	2	2
6	72972397	Chr_6_72972397	HORVU6Hr1G022770	VEL1	A	T	T	2	1	+	48	24	201	94	397	130	2	2	2	2	1	2	99	2	1	0	2	2	2	2	1	2	2	1	1	1	0	2	2	2	1	2	2	2	0	1	0	2	2
6	133136483	Chr_6_133136483	.		C	T	C	1	2	-	74	2	305	5	507	17	1	1	1	1	1	1	99	1	1	1	1	1	1	1	1	1	1	0	1	1	1	1	1	1	1	1	1	1	0	1	1	1	99
6	133174007	Chr_6_133174007	.		G	A	G	1	2	-	77	2	305	5	505	17	1	1	1	1	1	1	99	1	1	1	1	1	1	1	1	1	1	0	1	1	1	1	1	1	1	1	1	1	0	1	1	1	1
6	139882589	Chr_6_139882589	HORVU6Hr1G032220	TT16	G	A	A	2	1	-	10	65	48	255	36	495	1	1	1	1	1	1	1	1	2	0	1	1	1	1	1	1	1	0	1	1	0	1	1	1	2	1	1	1	1	2	1	1	1
6	156668471	Chr_6_156668471	.		C	A	C	1	2	+	81	0	324	2	553	6	1	1	1	1	1	1	99	1	1	1	1	1	1	1	1	1	1	1	1	1	1	1	1	1	1	1	1	1	1	1	1	1	1
6	204276736	Chr_6_204276736	.		G	A	A	2	1	+	1	80	3	320	12	532	1	1	1	1	1	1	1	1	1	0	1	1	1	1	1	1	1	1	1	1	1	1	1	1	1	1	1	1	1	1	1	1	1
6	262904660	Chr_6_262904660	.		T	C	C	2	1	+	12	4	41	11	136	45	0	0	0	0	0	0	1	0	0	0	0	0	0	0	2	0	0	0	2	0	0	0	0	0	0	0	0	0	0	1	0	2	2
6	374868266	Chr_6_374868266	HORVU6Hr1G057630	TOC1	C	T	C	1	2	-	52	26	222	79	263	256	2	1	1	1	1	2	1	1	1	1	2	1	1	1	2	2	1	1	2	1	0	1	1	1	1	1	1	1	1	1	1	1	2
6	384633097	Chr_6_384633097	HORVU6Hr1G058740	Cry2	C	A	C	1	2	-	73	7	306	17	520	31	1	1	1	1	1	1	99	1	1	1	1	1	1	1	1	1	1	1	1	1	0	1	1	1	1	1	1	1	1	1	1	1	2
6	504460853	Chr_6_504460853	HORVU6Hr1G072620	CO2	A	G	G	2	1	-	15	61	58	243	98	441	2	1	1	1	1	2	1	1	2	1	1	1	1	1	1	1	1	0	1	1	1	1	1	1	2	1	1	1	1	2	1	2	1
6	504461045	Chr_6_504461045	HORVU6Hr1G072620	CO2	T	C	C	2	1	+	0	82	1	326	12	549	1	1	1	1	1	1	1	1	1	1	1	1	1	1	1	1	1	1	1	1	1	1	1	1	1	1	1	1	1	1	1	1	1
6	504461160	Chr_6_504461160	HORVU6Hr1G072620	CO2	G	A	A	2	1	-	14	61	58	247	98	435	2	1	1	1	1	2	1	1	2	1	1	1	1	1	1	1	1	0	1	1	1	1	1	1	2	1	1	1	1	2	1	2	1
6	504461195	Chr_6_504461195	HORVU6Hr1G072620	CO2	C	A	C	1	2	+	0	81	2	324	26	530	2	2	2	2	2	2	99	2	2	2	2	2	2	2	2	2	2	2	2	2	2	2	2	2	2	2	2	2	2	2	2	2	2
6	504463075	Chr_6_504463075	HORVU6Hr1G072620	CO2	C	T	T	2	1	-	14	58	61	244	101	441	2	1	1	1	1	2	99	1	2	1	1	1	1	1	1	1	1	0	1	1	1	1	1	1	2	1	1	1	1	2	0	2	1
7	37611840	Chr_7_37611840	HORVU7Hr1G023940	MADS25-2	A	G	A	1	2	+	72	8	288	30	528	14	1	1	1	1	1	99	1	1	1	1	1	1	1	1	1	1	1	1	1	1	1	1	1	1	1	1	1	1	1	1	1	1	99
7	37906338	Chr_7_37906338	HORVU7Hr1G024000	MADS25-3	C	T	C	1	2	-	20	56	75	231	154	382	2	1	0	2	2	2	1	2	1	0	2	2	1	2	2	2	1	1	2	2	1	2	1	1	2	2	1	1	2	2	2	2	1
7	39679793	Chr_7_39679793	.		A	G	G	2	1	-	16	64	46	259	129	398	1	1	1	1	1	1	99	1	1	1	2	1	1	1	1	2	1	1	1	2	1	1	1	1	1	1	1	1	1	1	1	1	1
7	42439394	Chr_7_42439394	.		C	A	C	1	2	+	79	0	321	2	500	30	1	1	1	1	1	1	1	1	1	1	1	1	1	1	1	1	1	1	1	1	1	1	1	1	1	1	1	1	1	1	1	1	1
7	49217139	Chr_7_49217139	HORVU7Hr1G027560	CO8	G	A	G	1	2	-	31	46	104	195	226	280	2	2	1	2	2	2	2	2	2	1	2	1	1	2	2	1	1	1	2	1	2	1	1	1	2	2	1	1	0	2	1	2	2
7	137804764	Chr_7_137804764	HORVU7Hr1G044380		T	C	T	1	2	+	79	1	318	3	496	7	1	1	1	1	1	1	99	1	1	1	1	1	1	1	1	1	1	1	1	1	1	1	1	2	1	1	1	1	1	1	1	1	99
7	137804857	Chr_7_137804857	HORVU7Hr1G044380		T	C	C	2	1	-	1	81	1	321	27	500	1	1	1	1	1	1	1	1	1	1	1	1	1	1	1	1	1	1	1	1	1	1	1	2	1	1	1	1	1	1	1	1	1
7	137804879	Chr_7_137804879	HORVU7Hr1G044380		T	C	C	2	1	-	0	81	1	323	23	499	1	1	1	1	1	1	1	1	1	1	1	1	1	1	1	1	1	1	1	1	1	1	1	0	1	1	1	1	1	1	1	1	1
7	137804891	Chr_7_137804891	HORVU7Hr1G044380		T	A	A	2	1	-	0	81	1	323	23	501	1	1	1	1	1	1	1	1	1	1	1	1	1	1	1	1	1	1	1	1	1	1	1	0	1	1	1	1	1	1	1	1	1
7	137804930	Chr_7_137804930	HORVU7Hr1G044380		C	G	G	2	1	-	2	80	5	321	30	499	1	1	1	1	1	2	1	1	1	1	1	1	1	1	1	1	1	1	1	1	1	1	1	2	1	1	1	1	1	1	1	1	1
7	137805089	Chr_7_137805089	HORVU7Hr1G044380		G	T	T	2	1	-	1	80	4	320	45	501	1	1	1	1	1	1	1	1	1	1	1	1	1	1	1	1	1	1	1	1	1	1	1	2	1	1	1	1	1	1	1	1	1
7	137805198	Chr_7_137805198	HORVU7Hr1G044380		C	T	T	2	1	-	1	80	2	319	26	498	1	1	1	1	1	1	1	1	1	1	1	1	1	1	1	1	1	1	1	1	1	1	1	2	1	1	1	1	1	1	1	1	99
7	137805307	Chr_7_137805307	HORVU7Hr1G044380		C	T	T	2	1	-	1	80	3	314	24	496	1	1	1	1	1	1	1	1	1	1	1	1	1	1	1	1	1	1	1	1	1	1	1	2	1	1	1	1	1	1	1	1	99
7	137805313	Chr_7_137805313	HORVU7Hr1G044380		G	T	T	2	1	-	1	79	3	313	25	483	1	1	1	1	1	1	1	1	1	1	1	1	1	1	1	1	1	1	1	1	1	1	1	2	1	1	1	1	1	1	1	1	99
7	141921246	Chr_7_141921246	.		T	C	C	2	1	-	1	7	15	44	49	81	0	0	0	0	2	0	99	0	0	0	0	0	0	1	1	0	0	0	0	0	0	0	0	0	0	0	0	0	0	0	0	0	0
7	141921605	Chr_7_141921605	.		G	T	T	2	1	-	1	20	19	75	46	171	0	0	0	0	0	1	99	0	0	0	0	0	0	1	0	99	0	0	1	0	0	0	0	0	0	0	0	0	1	0	0	0	0
7	232719908	Chr_7_232719908	.		G	T	T	2	1	-	1	64	2	236	20	293	1	1	1	1	1	99	99	1	1	1	1	1	1	0	1	1	1	1	1	0	1	1	1	1	1	1	1	0	1	1	1	0	99
7	238908679	Chr_7_238908679	.		A	G	G	2	1	-	53	17	229	64	329	185	2	2	2	2	2	2	99	1	2	0	2	2	1	2	2	2	0	1	2	2	2	2	2	1	2	2	2	2	99	2	2	2	2
7	298065848	Chr_7_298065848	.		A	G	G	2	1	-	58	18	255	50	410	117	2	2	2	2	2	2	2	1	2	0	2	2	1	2	2	2	2	1	2	2	2	2	2	1	2	2	2	2	2	2	2	2	2
7	345268380	Chr_7_345268380	.		G	A	A	2	1	+	1	11	4	47	6	94	0	99	0	0	1	0	0	0	0	0	0	0	0	0	0	0	99	1	1	0	0	0	0	0	0	0	0	1	99	0	0	0	2
7	386941833	Chr_7_386941833	.		G	C	C	2	1	-	0	76	0	301	16	487	1	1	1	1	1	1	99	1	1	1	1	1	1	1	1	1	1	1	1	1	1	1	1	1	1	1	1	1	1	1	1	1	99
7	557242731	Chr_7_557242731	HORVU7Hr1G091210	BM16	G	A	A	2	1	-	0	81	1	325	8	546	1	1	1	1	1	1	99	1	1	1	1	1	1	1	1	1	1	1	1	1	1	1	1	1	1	1	1	1	1	1	1	1	1
7	557244340	Chr_7_557244340	HORVU7Hr1G091210	BM16	T	G	T	1	2	+	82	0	316	9	556	5	1	1	1	1	1	1	1	1	1	1	1	1	1	1	1	1	1	1	1	1	1	1	1	1	1	1	1	1	1	1	1	1	1
Un	12158311	Chr_Un_12158311	HORVU0Hr1G003020	BM3	A	T	T	2	1	-	21	52	99	202	124	406	2	1	2	1	1	1	2	1	1	0	1	2	1	1	1	1	1	1	2	1	1	1	2	1	1	1	2	1	0	2	2	1	1
Un	12159195	Chr_Un_12159195	HORVU0Hr1G003020	BM3	C	T	T	2	1	-	21	52	97	201	127	407	2	1	2	1	1	1	0	1	1	0	1	2	1	1	1	1	1	1	2	1	1	1	2	1	1	1	2	1	0	2	2	1	1
Un	12159591	Chr_Un_12159591	HORVU0Hr1G003020	BM3	C	T	T	2	1	-	22	54	95	207	110	420	2	1	2	1	1	1	2	1	1	0	1	2	1	1	1	1	1	1	2	1	1	1	2	1	1	1	2	1	0	2	2	1	1
Un	12159779	Chr_Un_12159779	HORVU0Hr1G003020	BM3	G	A	A	2	1	-	21	52	95	202	126	408	2	1	2	1	1	1	99	1	1	0	1	2	1	1	1	1	1	1	2	1	1	1	2	1	1	1	2	1	0	2	2	1	1
Un	12161328	Chr_Un_12161328	HORVU0Hr1G003020	BM3	A	C	C	2	1	-	21	55	95	203	127	406	2	1	2	1	1	1	99	1	1	0	1	2	1	1	1	1	1	1	2	1	1	1	2	1	1	1	2	1	0	2	2	1	1
Un	12161515	Chr_Un_12161515	HORVU0Hr1G003020	BM3	A	G	G	2	1	-	22	51	96	200	122	400	2	1	2	1	1	1	2	1	1	0	1	2	1	1	1	1	1	1	2	1	1	1	2	1	1	1	2	1	0	2	2	1	1
Un	18172438	Chr_Un_18172438	.		C	G	G	2	1	-	4	69	20	265	4	507	1	1	1	1	1	1	99	0	1	1	1	1	1	1	1	1	1	1	1	1	1	1	1	1	1	0	1	1	1	1	1	1	1
Un	18220473	Chr_Un_18220473	.		C	G	C	1	2	+	71	3	277	19	523	10	1	1	1	1	1	1	1	0	1	1	1	1	1	1	1	1	1	1	1	1	1	1	1	1	1	0	1	1	1	1	1	1	1
Un	18288512	Chr_Un_18288512	.		G	C	G	1	2	+	66	5	259	16	498	2	1	1	1	1	1	1	99	2	1	1	1	1	1	1	1	1	1	1	1	99	1	1	1	1	1	0	1	1	1	1	1	1	99
Un	25438539	Chr_Un_25438539	HORVU0Hr1G004410	HYL	T	G	T	1	2	-	0	76	4	308	75	443	2	2	2	2	2	2	99	2	99	2	2	99	2	2	2	2	2	2	2	2	2	2	2	2	2	2	2	2	2	2	2	2	2
Un	25439539	Chr_Un_25439539	HORVU0Hr1G004410	HYL	A	G	A	1	2	-	19	58	81	232	120	412	2	2	1	2	2	2	2	1	2	0	2	1	2	2	2	2	2	0	2	2	2	2	1	2	2	1	1	2	2	2	1	2	2
Un	25439584	Chr_Un_25439584	HORVU0Hr1G004410	HYL	G	T	G	1	2	-	0	81	5	320	76	472	2	2	2	2	2	2	2	2	2	2	2	2	2	2	2	2	2	2	2	2	2	2	2	2	2	2	2	2	2	2	2	2	2
Un	73633224	Chr_Un_73633224	.		G	C	C	2	1	-	0	80	1	308	20	504	1	1	1	1	1	1	1	1	1	1	1	1	1	1	1	1	1	1	1	1	1	1	1	1	1	1	1	1	1	1	1	1	99
Un	73633495	Chr_Un_73633495	.		C	A	A	2	1	-	64	7	272	27	359	150	2	2	0	2	2	2	99	2	2	2	2	2	2	2	2	2	2	0	2	2	2	2	2	0	1	2	2	2	2	2	1	2	2
Un	73633498	Chr_Un_73633498	.		G	A	A	2	1	-	69	7	285	27	370	145	2	2	0	2	2	2	99	2	2	2	2	2	2	2	2	2	2	0	2	2	2	2	2	0	1	2	2	2	2	2	1	2	2
Un	77793106	Chr_Un_77793106	.		T	C	T	1	2	+	78	0	308	2	491	27	1	1	1	1	1	1	99	1	1	1	1	1	1	1	1	1	1	99	1	1	1	1	1	1	1	1	1	1	1	1	1	1	99
Un	77794179	Chr_Un_77794179	.		T	C	C	2	1	-	49	27	225	81	354	173	2	2	1	2	2	2	2	2	1	0	2	1	1	2	2	2	1	2	2	1	1	2	2	1	2	2	1	1	2	2	1	2	1
Un	89031168	Chr_Un_89031168	.		T	C	C	2	1	+	0	82	1	326	10	545	1	1	1	1	1	1	1	1	1	1	1	1	1	1	1	1	1	1	1	1	1	1	1	1	1	1	1	1	1	1	1	1	1
Un	89031173	Chr_Un_89031173	.		G	C	C	2	1	+	0	81	1	325	10	545	1	1	1	1	1	1	99	1	1	1	1	1	1	1	1	1	1	1	1	1	1	1	1	1	1	1	1	1	1	1	1	1	1
Un	103841126	Chr_Un_103841126	HORVU0Hr1G019710	GID1L2-7	C	G	G	2	1	+	1	79	1	323	21	539	1	1	1	1	1	1	99	1	1	1	1	1	1	1	1	1	2	1	1	1	1	1	1	1	1	1	1	1	1	1	1	1	99
Un	103841280	Chr_Un_103841280	HORVU0Hr1G019710	GID1L2-7	C	G	G	2	1	+	1	78	1	321	21	529	1	1	1	1	1	1	99	1	1	1	1	1	1	1	1	1	2	1	1	1	1	1	1	1	1	1	1	1	1	1	1	1	99
Un	103841389	Chr_Un_103841389	HORVU0Hr1G019710	GID1L2-7	C	T	C	1	2	-	74	1	307	1	499	19	1	1	1	1	1	1	1	1	1	1	1	1	1	1	1	1	2	1	1	1	1	1	1	1	1	1	1	1	1	1	99	1	99
Un	145728208	Chr_Un_145728208	.		T	C	C	2	1	-	16	63	47	258	128	392	1	1	1	1	1	1	99	1	1	0	2	1	1	1	1	2	1	1	1	2	1	1	1	1	1	1	1	1	1	1	1	1	1
Un	145728401	Chr_Un_145728401	.		C	A	A	2	1	-	15	64	45	265	130	398	1	1	1	1	1	1	1	1	1	1	2	1	1	1	1	2	1	1	1	2	1	1	1	1	1	1	1	1	1	1	1	1	99
Un	177521890	Chr_Un_177521890	HORVU0Hr1G030640		G	C	G	1	2	+	79	0	314	0	501	11	1	1	1	1	1	1	99	1	1	1	1	1	1	1	1	1	1	1	1	1	1	1	1	1	1	1	1	1	1	1	1	1	1
[truncated: 862 more columns]

## Sheet: Phenology_allele frequencies
Polymorphic for all 895 barley varieties				Monomorphic in subset of 82 Australian barley varieties					Monomorphic in full set of 328 Australian barley varieties
Gene ID	Gene Name	How many functional alleles per functional gene?		Gene ID	Gene Name	Number of alleles that are monomorphic			Gene ID	Gene Name	Number of alleles that are monomorphic
HORVU3Hr1G026650	AG1	32		HORVU3Hr1G026650	AG1	27			HORVU3Hr1G027590	FT2	3
HORVU5Hr1G097230	CK2A	30		HORVU5Hr1G097230	CK2A	21			HORVU3Hr1G033550	SCPL33	2
HORVU2Hr1G013400	PPD-H1	29		HORVU3Hr1G027590	FT2	15			HORVU4Hr1G084020	CMF4	2
HORVU1Hr1G064150	STK	17		HORVU2Hr1G013400	PPD-H1	13			HORVU3Hr1G089980	GA20ox3	2
HORVU3Hr1G027590	FT2	15		HORVU2Hr1G017290	CDF1	11			HORVU1Hr1G094980	ELF3	2
HORVU6Hr1G022330	ZTLb	13		HORVU3Hr1G091250	CIGARP-2	9			HORVU4Hr1G039300	FKF1	1
HORVU5Hr1G095530	PhyC	12		HORVU2Hr1G023180	FT4	9			HORVU5Hr1G080310	CBF2A	1
HORVU2Hr1G017290	CDF1	12		HORVU3Hr1G027460	CKX	7			HORVU1Hr1G034470	ABC1	1
HORVU3Hr1G091250	CIGARP-2	11		HORVU4Hr1G079040	RLPK	5			HORVU3Hr1G091000	PI-2	1
HORVU2Hr1G023180	FT4	11		HORVU1Hr1G094980	ELF3	5			HORVU0Hr1G030640		1
HORVU4Hr1G012200	FTL11	9		HORVU3Hr1G033550	SCPL33	5			HORVU1Hr1G086810	GA2ox1	1
HORVU7Hr1G044380		9		HORVU3Hr1G090980	GA20ox2	4			HORVU4Hr1G077850	BM1	1
HORVU5Hr1G095400	ADA2	9		HORVU4Hr1G037100		4			HORVU1Hr1G011030		1
HORVU5Hr1G095710	AGLG1	8		HORVU3Hr1G089980	GA20ox3	4			HORVU5Hr1G068140	GID1L2-3	1
HORVU5Hr1G080430	CBF10A	8		HORVU3Hr1G091000	PI-2	4			HORVU3Hr1G026650	AG1	1
HORVU5Hr1G080420	CBF3	7		HORVU5Hr1G095630	BM5 (VRN-H1)	3
HORVU3Hr1G091000	PI-2	7		HORVU5Hr1G095710	AGLG1	3
HORVU3Hr1G027460	CKX	7		HORVU2Hr1G118350	GA3ox1	3
HORVU2Hr1G041090	CBF8A	6		HORVU2Hr1G000940	EFS	3
HORVU3Hr1G072810	GA2ox3	6		HORVU2Hr1G055130		3
HORVU2Hr1G043780	CIGARP	6		HORVU2Hr1G090030		2
HORVU0Hr1G003020	BM3	6		HORVU4Hr1G028910		2
HORVU2Hr1G063800	BM8	5		HORVU5Hr1G080300	CBF4A	2
HORVU4Hr1G079040	RLPK	5		HORVU1Hr1G011030		2
HORVU3Hr1G090980	GA20ox2	5		HORVU6Hr1G022330	ZTLb	2
HORVU1Hr1G094980	ELF3	5		HORVU7Hr1G091210	BM16	2
HORVU3Hr1G033550	SCPL33	5		HORVU3Hr1G018860		2
HORVU2Hr1G032710	GW7	5		HORVU2Hr1G032710	GW7	2
HORVU1Hr1G076730	GA2ox4	5		HORVU4Hr1G039300	FKF1	2
HORVU6Hr1G072620	CO2	5		HORVU0Hr1G004410	HYL	2
HORVU2Hr1G000940	EFS	5		HORVU2Hr1G096300	FD	2
HORVU5Hr1G095630	BM5 (VRN-H1)	4		HORVU7Hr1G044380		2
HORVU1Hr1G011030		4		HORVU6Hr1G072620	CO2	2
HORVU2Hr1G090030		4		HORVU2Hr1G084540	FTL5	2
HORVU4Hr1G037100		4		HORVU3Hr1G072810	GA2ox3	2
HORVU3Hr1G089980	GA20ox3	4		HORVU4Hr1G012200	FTL11	2
HORVU5Hr1G081620	PRR95	4		HORVU4Hr1G084020	CMF4	2
HORVU2Hr1G096300	FD	3		HORVU5Hr1G095530	PhyC	1
HORVU2Hr1G118350	GA3ox1	3		HORVU5Hr1G080430	CBF10A	1
HORVU5Hr1G080300	CBF4A	3		HORVU5Hr1G080230	CBF9	1
HORVU0Hr1G019710	GID1L2-7	3		HORVU5Hr1G080420	CBF3	1
HORVU5Hr1G080350	CBF14	3		HORVU0Hr1G030640		1
HORVU2Hr1G098930	AGL32	3		HORVU1Hr1G086810	GA2ox1	1
HORVU2Hr1G061060	WPSRLK	3		HORVU4Hr1G077850	BM1	1
HORVU2Hr1G084530		3		HORVU5Hr1G068140	GID1L2-3	1
HORVU0Hr1G004410	HYL	3		HORVU4Hr1G008610	PhyA	1
HORVU2Hr1G055130		3		HORVU5Hr1G011780	PIF4	1
HORVU5Hr1G080450	CBF6	2		HORVU4Hr1G040760		1
HORVU4Hr1G028910		2		HORVU4Hr1G071670	GARMP	1
HORVU7Hr1G091210	BM16	2		HORVU4Hr1G006930	SLN1	1
HORVU3Hr1G018860		2		HORVU5Hr1G080310	CBF2A	1
HORVU4Hr1G032440	MADS68	2		HORVU3Hr1G090990		1
HORVU4Hr1G055690	BB	2		HORVU3Hr1G001430	ELF7	1
HORVU1Hr1G076420	FT3 (PPD-H2)	2		HORVU4Hr1G015550	GID1L2-8	1
HORVU6Hr1G022770	VEL1	2		HORVU1Hr1G034470	ABC1	1
HORVU5Hr1G080310	CBF2A	2		HORVU1Hr1G057290		1
HORVU4Hr1G039300	FKF1	2		HORVU6Hr1G002330	AGL1	1
HORVU2Hr1G084540	FTL5	2		HORVU2Hr1G002700	LIM3	1
HORVU4Hr1G084020	CMF4	2		HORVU4Hr1G032440	MADS68	1
HORVU1Hr1G057290		1		HORVU2Hr1G084530		1
HORVU5Hr1G080230	CBF9	1		HORVU4Hr1G030640	ELF4-like3	1
HORVU0Hr1G030640		1
HORVU1Hr1G086810	GA2ox1	1
HORVU4Hr1G077850	BM1	1
HORVU5Hr1G068140	GID1L2-3	1
HORVU4Hr1G008610	PhyA	1
HORVU5Hr1G011780	PIF4	1
HORVU4Hr1G040760		1
HORVU4Hr1G071670	GARMP	1
HORVU3Hr1G022840	GA3ox2	1
HORVU1Hr1G072470	LCC	1
HORVU1Hr1G060810	GID1	1
HORVU6Hr1G058740	Cry2	1
HORVU7Hr1G023940	MADS25-2	1
HORVU2Hr1G063820	LNG1	1
HORVU6Hr1G057630	TOC1	1
HORVU7Hr1G027560	CO8	1
HORVU1Hr1G070710	GA20ox2-2	1
HORVU5Hr1G071620		1
HORVU3Hr1G096410		1
HORVU1Hr1G095410	CMF6b	1
HORVU7Hr1G024000	MADS25-3	1
HORVU1Hr1G056120	ZCCTc	1
HORVU6Hr1G032220	TT16	1
HORVU4Hr1G003060	GRP7a	1
HORVU3Hr1G117870	GA2betadiox7	1
HORVU4Hr1G006930	SLN1	1
HORVU3Hr1G001430	ELF7	1
HORVU3Hr1G090990		1
HORVU1Hr1G034470	ABC1	1
HORVU4Hr1G015550	GID1L2-8	1
HORVU2Hr1G102590	LFY1	1
HORVU2Hr1G002700	LIM3	1
HORVU4Hr1G030640	ELF4-like3	1
HORVU6Hr1G002330	AGL1	1
	Subtotal	429
95 genes	Outside target capture region	141
81 with tentative gene annotation	Total	543

## Sheet: Grain yield
																	AUS	AUS	AUS	AUS	AUS	AUS	AUS	AUS	AUS	AUS	AUS	AUS	AUS	AUS	AUS	AUS	AUS	AUS	AUS	AUS	AUS	AUS	AUS	AUS	AUS	AUS	AUS	AUS	AUS	AUS	AUS	AUS	AUS
																	AUS_82	AUS_82	AUS_82	AUS_82	AUS_82	AUS_82	AUS_82	AUS_82	AUS_82	AUS_82	AUS_82	AUS_82	AUS_82	AUS_82	AUS_82	AUS_82	AUS_82	AUS_82	AUS_82	AUS_82	AUS_82	AUS_82	AUS_82	AUS_82	AUS_82	AUS_82	AUS_82	AUS_82	AUS_82	AUS_82	AUS_82	AUS_82	AUS_82
																	Alestar	Arapiles	Barque	Bass	Baudin (Stirling)	Binalong	Brindabella	Buloke	Bussell	Capstan	Charger	Chebec	Clipper	Commander	Compass	Cowabbie	Cutter	Dampier	Dash	Dhow	Doolup	Fairview	Fathom	Finniss	Fitzgerald	Fitzroy	Flagship	Fleet	Flinders	Gairdner-Fnk	Galleon	GrangeR	Grimmett
#CHROM	POS	ID	Gene ID	Gene Name	REF	ALT	Functional Allele (GY)	Functional Allele Ref or Alt (GY)	Opposite from functional Allele Ref or Alt (GY)	Functional Allele Effect direction (GY)	Number of functional alleles for GY in AUS (n=82)	Number of opposite allele from functional alleles for GY in AUS (n=82)	Number of functional alleles for GY in AUS (n=328)	Number of opposite allele from functional alleles for GY in AUS (n=328)	Number of functional alleles for GY in non-AUS (n=567)	Number of opposite allele from functional alleles for GY in non-AUS (n=567)	P0977	P0106	P0141	P0142	P0143	P0152	P0178	P0183	P0185	P0218	P0251	P0254	P0280	P0284	P0285	P0292	P0293	P0296	P0301	P0315	P0322	P0337	P0338	P0343	P0344	P0345	P0347	P0348	P0349	P0360	P0365	P0371	P0373
1	26220293	Chr_1_26220293	HORVU1Hr1G011030		T	C	C	2	1	-	2	73	5	294	48	449	1	1	1	1	1	0	1	1	1	1	1	1	0	1	0	1	1	1	1	99	1	1	1	1	1	1	1	1	1	1	1	1	1
2	201118611	Chr_2_201118611	HORVU2Hr1G041090	CBF8A	G	A	A	2	1	+	18	59	60	247	190	324	2	1	1	1	1	1	1	1	1	1	2	0	1	1	1	1	1	1	2	1	1	2	1	1	2	1	1	1	0	1	1	2	1
2	432062326	Chr_2_432062326	HORVU2Hr1G063800	BM8	G	A	A	2	1	+	15	64	56	257	190	335	2	1	1	1	1	1	1	1	1	1	2	1	1	1	1	1	1	1	2	1	1	2	1	1	2	1	1	1	0	1	1	2	1
3	117876749	Chr_3_117876749	HORVU3Hr1G027460	CKX	C	T	C	1	2	-	8	64	45	244	229	281	2	2	2	2	99	2	99	2	2	0	2	2	2	2	2	1	2	0	2	2	2	2	2	2	2	2	1	2	2	1	2	2	99
3	198828628	Chr_3_198828628	HORVU3Hr1G035680	FPF1	C	T	C	1	2	-	5	74	20	297	102	426	2	2	2	2	2	2	2	2	2	2	2	2	2	2	2	1	2	0	2	2	2	2	2	2	0	2	2	2	2	1	2	2	2
3	634080004	Chr_3_634080004	HORVU3Hr1G090980	GA20ox2	T	C	T	1	2	+	78	1	301	5	453	56	1	1	1	1	1	1	1	1	1	1	1	1	1	1	1	1	1	1	1	1	1	1	1	1	99	1	1	1	1	99	1	1	1
3	634189000	Chr_3_634189000	HORVU3Hr1G091000	PI-2	A	G	A	1	2	+	81	1	319	6	476	74	1	1	1	1	1	1	1	1	1	1	1	1	1	1	1	1	1	1	1	1	1	1	1	1	1	1	1	1	1	1	1	1	1
3	634190769	Chr_3_634190769	HORVU3Hr1G091000	PI-2	T	C	T	1	2	+	81	1	318	6	469	72	1	1	1	1	1	1	1	1	1	1	1	1	1	1	1	1	1	1	1	1	1	1	1	1	1	1	1	1	1	1	1	1	1
5	559462764	Chr_5_559462764	HORVU5Hr1G080230	CBF9	T	C	C	2	1	-	69	8	266	40	490	49	2	2	2	2	2	2	2	2	2	2	2	0	2	2	2	2	2	2	2	2	2	2	2	2	1	2	2	2	2	1	2	2	2
5	559687817	Chr_5_559687817	.		T	C	C	2	1	-	67	8	255	39	470	35	2	2	2	2	2	2	99	2	2	2	2	2	2	2	2	2	2	2	2	2	2	2	2	2	1	2	2	2	2	1	2	0	99
5	560571147	Chr_5_560571147	HORVU5Hr1G080420	CBF3	A	T	A	1	2	+	8	71	38	269	47	499	2	2	2	2	2	2	2	2	2	2	2	2	2	2	2	2	2	2	2	2	2	2	2	2	1	2	2	2	2	1	2	2	2
5	560588191	Chr_5_560588191	HORVU5Hr1G080430	CBF10A	T	C	C	2	1	-	66	8	255	34	472	36	2	2	2	2	2	2	99	2	2	2	2	2	2	2	2	2	2	2	2	2	2	2	2	2	1	2	2	2	2	1	2	2	2
5	560588206	Chr_5_560588206	HORVU5Hr1G080430	CBF10A	T	A	A	2	1	-	67	8	257	36	481	34	2	2	2	2	2	2	99	2	2	2	2	2	2	2	2	2	2	2	2	2	2	2	2	2	1	2	2	2	2	1	2	2	2
5	560588247	Chr_5_560588247	.		G	A	G	1	2	+	9	7	50	40	61	90	0	0	0	0	0	99	99	0	0	1	0	2	0	0	0	0	0	0	0	0	2	0	0	0	1	0	0	0	0	1	0	0	2
5	560588251	Chr_5_560588251	.		G	T	G	1	2	+	9	7	50	40	61	90	0	0	0	0	0	99	99	0	0	1	0	2	0	0	0	0	0	0	0	0	2	0	0	0	1	0	0	0	0	1	0	0	2
5	560588256	Chr_5_560588256	.		A	C	C	2	1	-	67	7	261	37	485	32	2	2	2	2	2	99	99	2	2	2	2	2	2	2	2	2	2	2	2	2	2	2	2	2	1	2	2	2	2	1	2	2	2
5	560732040	Chr_5_560732040	HORVU5Hr1G080450	CBF6	C	T	T	2	1	-	64	8	247	41	468	48	2	2	2	2	2	2	99	2	2	2	2	2	2	2	2	2	2	2	2	2	2	2	2	2	1	99	2	2	2	1	99	0	99
5	560732097	Chr_5_560732097	HORVU5Hr1G080450	CBF6	G	C	C	2	1	-	62	8	247	39	462	45	2	2	2	2	2	2	2	2	2	2	2	2	99	2	2	2	2	2	2	2	2	2	99	2	1	2	2	2	2	1	99	2	99
5	565156748	Chr_5_565156748	HORVU5Hr1G081620	PRR95	G	C	C	2	1	-	69	11	265	49	474	75	2	2	2	2	2	2	2	2	2	2	2	2	2	2	2	2	2	2	2	2	2	2	2	2	1	2	2	2	2	1	2	2	2
5	565157545	Chr_5_565157545	HORVU5Hr1G081620	PRR95	C	G	G	2	1	-	67	10	264	46	467	76	2	2	2	2	2	2	99	2	2	2	2	2	2	2	2	2	2	2	2	2	2	2	2	2	1	2	2	2	2	1	2	2	99
5	598560301	Chr_5_598560301	HORVU5Hr1G095530	PhyC	T	C	C	2	1	-	0	79	2	317	32	517	1	1	1	1	1	1	99	1	1	1	1	1	1	1	1	1	1	1	1	1	1	1	1	1	1	1	1	1	1	1	1	1	1
5	599019952	Chr_5_599019952	.		T	C	T	1	2	+	77	0	302	3	480	30	1	1	1	1	99	99	99	1	1	1	1	1	1	1	1	1	1	1	1	1	1	1	1	1	1	1	1	1	1	1	1	1	1
5	599069784	Chr_5_599069784	.		A	G	G	2	1	-	0	78	1	305	30	486	1	1	1	1	1	99	99	1	1	1	1	1	1	1	1	1	1	1	1	1	1	1	1	1	1	1	1	1	1	1	1	1	99
5	599112501	Chr_5_599112501	HORVU5Hr1G095630	BM5 (VRN-H1)	T	C	T	1	2	+	77	0	298	2	482	27	1	1	1	1	1	1	99	1	1	1	1	1	1	1	1	1	1	1	1	1	1	1	1	1	1	1	1	1	1	1	1	1	99
5	599329482	Chr_5_599329482	.		A	T	A	1	2	+	80	0	313	3	488	30	1	1	1	1	1	1	99	1	1	1	1	1	1	1	1	1	1	1	1	1	1	1	1	1	1	1	1	1	1	1	1	1	99
5	599331920	Chr_5_599331920	HORVU5Hr1G095710	AGLG1	C	T	T	2	1	-	0	81	2	321	32	523	1	1	1	1	1	1	99	1	1	1	1	1	1	1	1	1	1	1	1	1	1	1	1	1	1	1	1	1	1	1	1	1	1
5	599332925	Chr_5_599332925	HORVU5Hr1G095710	AGLG1	C	T	T	2	1	-	0	81	3	322	34	525	1	1	1	1	1	1	1	1	1	1	1	1	1	1	1	1	1	1	1	1	1	1	1	1	1	1	1	1	1	1	1	1	1
5	599333006	Chr_5_599333006	HORVU5Hr1G095710	AGLG1	C	T	C	1	2	+	82	0	324	3	526	35	1	1	1	1	1	1	1	1	1	1	1	1	1	1	1	1	1	1	1	1	1	1	1	1	1	1	1	1	1	1	1	1	1
6	6268049	Chr_6_6268049	HORVU6Hr1G002330	AGL1	G	A	G	1	2	+	82	0	327	1	540	24	1	1	1	1	1	1	1	1	1	1	1	1	1	1	1	1	1	1	1	1	1	1	1	1	1	1	1	1	1	1	1	1	1
Un	77793106	Chr_Un_77793106	.		T	C	C	2	1	-	0	78	2	308	27	491	1	1	1	1	1	1	99	1	1	1	1	1	1	1	1	1	1	99	1	1	1	1	1	1	1	1	1	1	1	1	1	1	99
[truncated: 862 more columns]

## Sheet: Grain yield_allele frequencies
Polymorphic for all 895 barley varieties				Monomorphic in subset of 82 Australian barley varieties					Monomorphic in full set of 328 Australian barley varieties
Gene ID	Gene Name	How many functional alleles per functional gene?		Gene ID	Gene Name	Number of alleles that are monomorphic
HORVU5Hr1G095630	BM5 (VRN-H1)	1		HORVU5Hr1G095710	AGLG1	3			all polymorphic
HORVU5Hr1G095530	PhyC	1		HORVU5Hr1G095530	PhyC	1
HORVU5Hr1G095710	AGLG1	3		HORVU5Hr1G095630	BM5 (HvVRN-H1)	1
HORVU5Hr1G080450	CBF6	2		HORVU6Hr1G002330	AGL1	1
HORVU5Hr1G080430	CBF10A	2
HORVU2Hr1G063800	BM8	1
HORVU2Hr1G041090	CBF8A	1
HORVU5Hr1G080420	CBF3	1
HORVU1Hr1G011030		1
HORVU3Hr1G091000	PI-2	2
HORVU3Hr1G027460	CKX	1
HORVU3Hr1G035680	FPF1	1
HORVU3Hr1G090980	GA20ox2	1
HORVU5Hr1G080230	CBF9	1
HORVU5Hr1G081620	PRR95	2
HORVU6Hr1G002330	AGL1	1
	Subtotal	22
16 genes	Outside target capture region	8
15 with tentative gene annotation	Total	30

## Sheet: Plant height
																	AUS	AUS	AUS	AUS	AUS	AUS	AUS	AUS	AUS	AUS	AUS	AUS	AUS	AUS	AUS	AUS	AUS	AUS	AUS	AUS	AUS	AUS	AUS	AUS	AUS	AUS	AUS	AUS	AUS	AUS	AUS	AUS	AUS
																	AUS_82	AUS_82	AUS_82	AUS_82	AUS_82	AUS_82	AUS_82	AUS_82	AUS_82	AUS_82	AUS_82	AUS_82	AUS_82	AUS_82	AUS_82	AUS_82	AUS_82	AUS_82	AUS_82	AUS_82	AUS_82	AUS_82	AUS_82	AUS_82	AUS_82	AUS_82	AUS_82	AUS_82	AUS_82	AUS_82	AUS_82	AUS_82	AUS_82
																	Alestar	Arapiles	Barque	Bass	Baudin (Stirling)	Binalong	Brindabella	Buloke	Bussell	Capstan	Charger	Chebec	Clipper	Commander	Compass	Cowabbie	Cutter	Dampier	Dash	Dhow	Doolup	Fairview	Fathom	Finniss	Fitzgerald	Fitzroy	Flagship	Fleet	Flinders	Gairdner-Fnk	Galleon	GrangeR	Grimmett
#CHROM	POS	ID	Gene ID	Gene Name	REF	ALT	Functional Allele (PH)	Functional Allele Ref or Alt (PH)	Opposite from functional Allele Ref or Alt (PH)	Functional Allele Effect direction (PH)	Number of functional alleles for PH in AUS (n=82)	Number of opposite allele from functional alleles for PH in AUS (n=82)	Number of functional alleles for PH in AUS (n=328)	Number of opposite allele from functional alleles for PH in AUS (n=328)	Number of functional alleles for PH in non-AUS (n=567)	Number of opposite allele from functional alleles for PH in non-AUS (n=567)	P0977	P0106	P0141	P0142	P0143	P0152	P0178	P0183	P0185	P0218	P0251	P0254	P0280	P0284	P0285	P0292	P0293	P0296	P0301	P0315	P0322	P0337	P0338	P0343	P0344	P0345	P0347	P0348	P0349	P0360	P0365	P0371	P0373
1	418961516	Chr_1_418961516	HORVU1Hr1G057290		G	T	T	2	1	-	0	82	3	324	49	503	1	1	1	1	1	1	1	1	1	1	1	1	1	1	1	1	1	1	1	1	1	1	1	1	1	1	1	1	1	1	1	1	1
2	673851092	Chr_2_673851092	HORVU2Hr1G096300	FD	G	A	A	2	1	-	6	74	23	298	62	479	1	1	1	1	1	1	1	1	1	1	1	2	1	1	1	1	1	1	1	1	1	1	1	1	1	1	1	1	1	1	1	1	1
3	117875229	Chr_3_117875229	HORVU3Hr1G027460	CKX	C	T	T	2	1	-	0	74	1	295	28	477	1	1	1	1	99	1	99	1	1	1	1	1	1	1	1	1	1	0	1	1	1	1	1	1	1	1	1	1	1	1	1	1	99
3	119254260	Chr_3_119254260	HORVU3Hr1G027590	FT2	C	T	C	1	2	-	80	0	316	0	510	30	1	1	1	1	1	1	1	1	1	1	1	1	1	1	1	1	1	0	1	1	1	1	1	1	1	1	1	1	1	1	1	1	99
3	119256164	Chr_3_119256164	.		G	A	A	2	1	+	0	81	1	324	26	520	1	1	1	1	1	1	1	1	1	1	1	1	1	1	1	1	1	0	1	1	1	1	1	1	1	1	1	1	1	1	1	1	1
3	634079937	Chr_3_634079937	HORVU3Hr1G090980	GA20ox2	C	T	T	2	1	-	49	24	202	84	183	302	2	2	0	2	2	2	1	2	1	0	2	2	2	2	2	2	1	2	1	1	1	2	1	1	99	2	1	2	2	99	2	2	2
3	634933260	Chr_3_634933260	HORVU3Hr1G091250	CIGARP-2	A	C	A	1	2	-	82	0	324	1	554	9	1	1	1	1	1	1	1	1	1	1	1	1	1	1	1	1	1	1	1	1	1	1	1	1	1	1	1	1	1	1	1	1	1
4	610442574	Chr_4_610442574	.		G	A	G	1	2	+	81	0	314	3	520	15	1	1	1	1	1	1	1	1	1	1	1	1	1	1	1	1	1	1	1	1	1	1	1	1	1	1	1	1	1	1	1	1	99
5	560570638	Chr_5_560570638	HORVU5Hr1G080420	CBF3	G	C	C	2	1	-	53	23	192	104	343	143	2	2	2	2	2	2	99	2	2	2	2	2	2	1	1	2	2	2	1	1	2	2	2	1	1	2	2	2	2	1	2	2	99
5	599329482	Chr_5_599329482	.		A	T	T	2	1	-	0	80	3	313	30	488	1	1	1	1	1	1	99	1	1	1	1	1	1	1	1	1	1	1	1	1	1	1	1	1	1	1	1	1	1	1	1	1	99
5	599333006	Chr_5_599333006	HORVU5Hr1G095710	AGLG1	C	T	T	2	1	-	0	82	3	324	35	526	1	1	1	1	1	1	1	1	1	1	1	1	1	1	1	1	1	1	1	1	1	1	1	1	1	1	1	1	1	1	1	1	1
[truncated: 862 more columns]

## Sheet: Plant height_allele frequencies
Polymorphic for all 895 barley varieties				Monomorphic in subset of 82 Australian barley varieties					Monomorphic in full set of 328 Australian barley varieties
Gene ID	Gene Name	How many functional alleles per functional gene?		Gene ID	Gene Name	Number of alleles that are monomorphic
HORVU5Hr1G095710	AGLG1	1		HORVU5Hr1G095710	AGLG1	1			HORVU3Hr1G027590	FT2	1
HORVU2Hr1G096300	FD	1		HORVU1Hr1G057290		1
HORVU1Hr1G057290		1		HORVU3Hr1G027460	CKX	1
HORVU3Hr1G027460	CKX	1		HORVU3Hr1G027590	FT2	1
HORVU3Hr1G027590	FT2	1		HORVU3Hr1G091250	CIGARP-2	1
HORVU3Hr1G090980	GA20ox2	1
HORVU3Hr1G091250	CIGARP-2	1
HORVU5Hr1G080420	CBF3	1
	Subtotal	8
8 genes	Outside target capture region	3
7 with tentative gene annotation	Total	11
