# Supplementary material for: Hybridisation‐based target enrichment of phenology genes to dissect the genetic basis of yield and adaptation in barley
Source: Plant Biotechnol J. 2018 Dec 6;17(5):932–44. doi: 10.1111/pbi.13029 (PMC6587706; doi:10.1111/pbi.13029)
Supplement: Supplementary file 10 — Data S7. Comparison between KASP and target enrichment results. [file PBI-17-932-s005.xlsx]

## Sheet: Legend
Supplemental Data Set 7. Comparison between KASP and target enrichment results .

## Sheet: Supplemental Data Set S7
KASP assay No.	Primer ID	Gene ID	Gene name	Chromosome	SNP position	Reference allele	Alternative allele	Sequence (5` → 3`)
1	AS1_FAM_CxF_Q2_GA20ox2-2	HORVU2Hr1G114980	GA20ox2-2	chr2H	733463431	A	G	GAA GGT GAC CAA GTT CAT GCT GAA GCC GCG GTC GGC GTT GTA A
	AS2_VIC_CxF_Q2_GA20ox2-2							GAA GGT CGG AGT CAA CGG ATT GAA GCC GCG GTC GGC GTT GTA G
	C_CxF_Q2_GA20ox2-2							TCA TCT TCA GGG ATG CGC TG
2	AS1_FAM_CxF_Q7_AGL1	HORVU6Hr1G002330	AGL1	chr6H	6263474	A	C	GAA GGT GAC CAA GTT CAT GCT TGC GTC TAT CTT GTG CTT CA
	AS2_VIC_CxF_Q7_AGL1							GAA GGT CGG AGT CAA CGG ATT TGC GTC TAT CTT GTG CTT CC
	C_CxF_Q7_AGL1							CCA CCT TTC TAA TAC TAC CGC A
3	AS1_FAM_CxF_Q12_MADS25-2	HORVU7Hr1G023940	MADS25-2	chr7H	37608103	C	G	GAA GGT GAC CAA GTT CAT GCT AGA GGA TGG CCA GCT CCC G
	AS2_VIC_CxF_Q12_MADS25-2							GAA GGT CGG AGT CAA CGG ATT AGA GGA TGG CCA GCT CCC C
	C_CxF_Q12_MADS25-2							GGA GGG GGA AGA TTG CGA TT
4	AS1_FAM_CxF_Q6_FCA_RE1	HORVU5Hr1G050820	FCA	chr5H	396089083	C	T	GAAGGTGACCAAGTTCATGCTCTACTGACATTGATTACTGGTG
	AS2_VIC_CxF_Q6_FCA_RE1							GAAGGTCGGAGTCAACGGATTCTACTGACATTGATTACTGGTA
	C_CxF_Q6_FCA_RE1							TGGCCTTAAGTCATAACCGTT
5	AS1_FAM_CxF_Q6_FCA_RE2	HORVU5Hr1G050820	FCA	chr5H	396089205	T	C	GAAGGTGACCAAGTTCATGCTTCTCACCAGCTAGTTAATTGAT
	AS2_VIC_CxF_Q6_FCA_RE2							GAAGGTCGGAGTCAACGGATTTCTCACCAGCTAGTTAATTGAC
	C_CxF_Q6_FCA_RE2							TCATTTGCTGTTCTTGGAACTG
6	AS1_FAM_CxF_Q6_TFL_RE2	HORVU5Hr1G042230	TFL1	chr5H	322275026	C	A	GAAGGTGACCAAGTTCATGCTCCCGTCCTGCAGTTGGAAAG
	AS2_VIC_CxF_Q6_TFL_RE2							GAAGGTCGGAGTCAACGGATTCCCGTCCTGCAGTTGGAAAT
	C_CxF_Q6_TFL_RE2							CCTGGGACAACAGATGCTTCT
7	AS1_FAM_CxF_Q10_CO11_RE1	HORVU6Hr1G073170	CO11	chr6H	507545271	A	G	GAAGGTGACCAAGTTCATGCTTTGCCTTCCAAATCCAGTGATA
	AS2_VIC_CxF_Q10_CO11_RE1							GAAGGTCGGAGTCAACGGATTTTGCCTTCCAAATCCAGTGATG
	C_CxF_Q10_CO11_RE1							CCTCCAGCGCAAACAATAAGG
8	AS1_FAM_CxF_Q10_CO11_RE2	HORVU6Hr1G073170	CO11	chr6H	507546338	A	T	GAAGGTGACCAAGTTCATGCTTGCGCACCGTCAACGGCGTCT
	AS2_VIC_CxF_Q10_CO11_RE2							GAAGGTCGGAGTCAACGGATTTGCGCACCGTCAACGGCGTCA
	C_CxF_Q10_CO11_RE2							GACCTGAAGCGGGAGTTCAG
9	AS1_FAM_CxF_Q12_MADS25-3_RE1	HORVU7Hr1G024000	MADS25-3	chr7H	37905206	G	C	GAAGGTGACCAAGTTCATGCTTCTCACTTGAAGACTATGCCGG
	AS2_VIC_CxF_Q12_MADS25-3_RE1							GAAGGTCGGAGTCAACGGATTTCTCACTTGAAGACTATGCCGC
	C_CxF_Q12_MADS25-3_RE1							TGTCATATGAGGGCACATGGT
10	AS1_FAM_CxF_Q12_MADS25-3_RE2	HORVU7Hr1G023940	MADS25-3	chr7H	37905634	A	G	GAAGGTGACCAAGTTCATGCTTAACTGAGGTGTGATAAGA
	AS2_VIC_CxF_Q12_MADS25-3_RE2							GAAGGTCGGAGTCAACGGATTTAACTGAGGTGTGATAAGG
	C_CxF_Q12_MADS25-3_RE2							TCTGCAGCTCAATGTTGTGC
11	AS1_FAM_CxF_Q6_TFL_RE1	HORVU5Hr1G042230	TFL1	chr5H	322273628	C	T	GAAGGTGACCAAGTTCATGCTTGTCATCTATCATTAGGCCG
	AS2_VIC_CxF_Q6_TFL_RE1							GAAGGTCGGAGTCAACGGATTTGTCATCTATCATTAGGCCA
	C_CxF_Q6_TFL_RE1							TAGGTGCTTAGGGAGGTGCT
12	AS1_FAM_VxB_Q1_VRN1	HORVU2Hr1G063800	BM8	chr2H	432060165	T	C	GAA GGT GAC CAA GTT CAT GCT GCA CGC GCT AGT TTT CAG T
	AS2_VIC_VxB_Q1_VRN1							GAA GGT CGG AGT CAA CGG ATT GCA CGC GCT AGT TTT CAG C
	C_VxB_Q1_VRN1							ACT CCA TCA GAC GCG CTA TA
13	AS1_FAM_VxB_Q1_Cry1b	HORVU2Hr1G079220	Cry1b	chr2H	573588950	C	T	GAA GGT GAC CAA GTT CAT GCT CAA CCA TCT CTA CGG TTT GCT C
	AS2_VIC_VxB_Q1_Cry1b							GAA GGT CGG AGT CAA CGG ATT CAA CCA TCT CTA CGG TTT GCT T
	C_VxB_Q1_Cry1b							GCC GAC AAG AGT AGC AGT GT
14	AS1_FAM_VxB_Q1_CYP1	HORVU2Hr1G081650	CYP1	chr2H	592335927	T	C	GAA GGT GAC CAA GTT CAT GCT CCT GGG ATG CGG AGA GGA
	AS2_VIC_VxB_Q1_CYP1							GAA GGT CGG AGT CAA CGG ATT CCT GGG ATG CGG AGA GGG
	C_VxB_Q1_CYP1							GTG TGA TAG TGA AGC AGG TGC
15	AS1_FAM_VxB_Q1_LNG_RE1	HORVU2Hr1G063820	LNG1	chr2H	432372616	G	A	GAAGGTGACCAAGTTCATGCTATGTTACTAGTGTTCCATGC
	AS2_VIC_VxB_Q1_LNG_RE1							GAAGGTCGGAGTCAACGGATTATGTTACTAGTGTTCCATGT
	C_VxB_Q1_LNG_RE1							GCTCAGGGATAGTTGCTGCA
16	AS1_FAM_VxB_Q2_CMF4_RE1	HORVU4Hr1G084020	CMF4	chr4H	627080637	C	T	GAAGGTGACCAAGTTCATGCTCCATAACCCATCTCCCTC
	AS2_VIC_VxB_Q2_CMF4_RE1							GAAGGTCGGAGTCAACGGATTCCATAACCCATCTCCCTT
	C_VxB_Q2_CMF4_RE1							GCAGCTTGTCGGAGCAAATT
17	AS1_FAM_VxB_Q3_MADS25-2_RE1	HORVU7Hr1G023940	MADS25-2	chr7H	37609958	G	A	GAAGGTGACCAAGTTCATGCTTTGCAGGTTATTCATAGAGC
	AS2_VIC_VxB_Q3_MADS25-2_RE1							GAAGGTCGGAGTCAACGGATTTTGCAGGTTATTCATAGAGT
	C_VxB_Q3_MADS25-2_RE1							GTGCTACCGTCTCCCAGC
18	AS1_FAM_VxB_Q3_FT1_RE1	HORVU7Hr1G024610	FT1	chr7H	39680381	C	G	GAAGGTGACCAAGTTCATGCTAGCATGCACATATCATGATC
	AS2_VIC_VxB_Q3_FT1_RE1							GAAGGTCGGAGTCAACGGATTAGCATGCACATATCATGATG
	C_VxB_Q3_FT1_RE1							AGGAGCTTCTGCAATCACATGA
19	AS1_FAM_VxB_Q3_FT1_RE2	HORVU7Hr1G024610	FT1	chr7H	39680702	G	A	GAAGGTGACCAAGTTCATGCTGTGCATGTGCGTGTGGTG
	AS2_VIC_VxB_Q3_FT1_RE2							GAAGGTCGGAGTCAACGGATTGTGCATGTGCGTGTGGTA
	C_VxB_Q3_FT1_RE2							TGGGCGGCAATGAGATGAG
20	AS1_FAM_VxB_Q3_CO8_RE1	HORVU7Hr1G027560	CO8	chr7H	49217107	T	A	GAAGGTGACCAAGTTCATGCTGCGTAGGGTTTCACGTTGCT
	AS2_VIC_VxB_Q3_CO8_RE1							GAAGGTCGGAGTCAACGGATTGCGTAGGGTTTCACGTTGCA
	C_VxB_Q3_CO8_RE1							GATTTCGTCTCAAGCTGGGC
21	AS1_FAM_VxB_Q3_CO8_RE2	HORVU7Hr1G027560	CO8	chr7H	49217216	G	A	GAAGGTGACCAAGTTCATGCTGCAAAGTGCAGATGCCATG
	AS2_VIC_VxB_Q3_CO8_RE2							GAAGGTCGGAGTCAACGGATTGCAAAGTGCAGATGCCATA
	C_VxB_Q3_CO8_RE2							CGATGGCGGGTTTTTACCATG
22	AS1_FAM_VxB_Q1_CIGARP	HORVU2Hr1G043780	CIGARP	chr2H	225383817	A	G	GAA GGT GAC CAA GTT CAT GCT AGC ACG GTA GAT GTT TGT ACC A
	AS2_VIC_VxB_Q1_CIGARP							GAA GGT CGG AGT CAA CGG ATT AGC ACG GTA GAT GTT TGT ACC G
	C_VxB_Q1_CIGARP							TGT TCA AGA AGC TCG TGG GA
23	AS1_FAM_PPD1_HAPLO3_RE	HORVU2Hr1G013400	PPD-H1	chr2H	29126143	C	A	GAAGGTGACCAAGTTCATGCTACGATCAATCCTCCCCGAAC
	AS2_VIC_PPD1_HAPLO3_RE							GAAGGTCGGAGTCAACGGATTACGATCAATCCTCCCCGAAA
	C_PPD1_HAPLO3_RE							AGCTCGAACAATTGGCTCCT
24	AS1_FAM_PPD1_HAPLO4_RE	HORVU2Hr1G013400	PPD-H1	chr2H	29125815	C	T	GAAGGTGACCAAGTTCATGCTCAAAGCGTGCCGTTGAGATC
	AS2_VIC_PPD1_HAPLO4_RE							GAAGGTCGGAGTCAACGGATTCAAAGCGTGCCGTTGAGATT
	C_PPD1_HAPLO4_RE							GCTGCATATCTCTGACTTGGGA
25	AS1_FAM_PPD1_HAPLO6_RE	HORVU2Hr1G013400	PPD-H1	chr2H	29126802	C	T	GAAGGTGACCAAGTTCATGCTCGTCCATGGCTGCACACG
	AS2_VIC_PPD1_HAPLO6_RE							GAAGGTCGGAGTCAACGGATTCGTCCATGGCTGCACACA
	C_PPD1_HAPLO6_RE							AATGACATGGGCTCCACCAC
26	AS1_FAM_VRN-H1_HAPLO1_RE	HORVU5Hr1G095630	BM5 (VRN-H1)	chr5H	599124163	A	G	GAAGGTGACCAAGTTCATGCTGTCTTATGCTCTTTATAGT
	AS2_VIC_VRN-H1_HAPLO1_RE							GAAGGTCGGAGTCAACGGATTGTCTTATGCTCTTTATAGC
	C_VRN-H1_HAPLO1_RE							TGCAAGGCTGACAGTTTACCT
27	AS1_FAM_VRN-H1_HAPLO2_RE	HORVU5Hr1G095630	BM5 (VRN-H1)	chr5H	599132721	G	T	GAAGGTGACCAAGTTCATGCTGGGAAAGCTCTACGAGTTCTCC
	AS2_VIC_VRN-H1_HAPLO2_RE							GAAGGTCGGAGTCAACGGATTGGGAAAGCTCTACGAGTTCTCA
	C_VRN-H1_HAPLO2_RE							GGCGCGGAGGAAATCGAA
28	AS1_FAM_VRN-H1_HAPLO3_RE	HORVU5Hr1G095630	BM5 (VRN-H1)	chr5H	599124009	G	A	GAAGGTGACCAAGTTCATGCTTTGTCATGAAACCTTAGCTTGC
	AS2_VIC_VRN-H1_HAPLO3_RE							GAAGGTCGGAGTCAACGGATTTTGTCATGAAACCTTAGCTTGT
	C_VRN-H1_HAPLO3_RE							GACCTCTCCTGCAGCAAGAA
29	AS1_FAM_VRN-H1_HAPLO4_RE	HORVU5Hr1G095630	BM5 (VRN-H1)	chr5H	599127415	G	C	GAAGGTGACCAAGTTCATGCTCTGTCTAGAGCTGGAACAG
	AS2_VIC_VRN-H1_HAPLO4_RE							GAAGGTCGGAGTCAACGGATTCTGTCTAGAGCTGGAACAC
	C_VRN-H1_HAPLO4_RE							TGATGTCGCCACGTCATACG
30	AS1_FAM_VRN-H1_HAPLO5_RE	HORVU5Hr1G095630	BM5 (VRN-H1)	chr5H	599123281	C	G	GAAGGTGACCAAGTTCATGCTTGATACACCAGGCTGGCCGC
	AS2_VIC_VRN-H1_HAPLO5_RE							GAAGGTCGGAGTCAACGGATTTGATACACCAGGCTGGCCGG
	C_VRN-H1_HAPLO5_RE							CCACTGTGGATGGTGAGCC
31	AS1_FAM_FT3_HAPLO2_RE	HORVU1Hr1G076420	FT3 (PPD-H2)	chr1H	514098322	G	A	GAAGGTGACCAAGTTCATGCTTTATCGAACGGACACTGAGG
	AS2_VIC_FT3_HAPLO2_RE							GAAGGTCGGAGTCAACGGATTTTATCGAACGGACACTGAGA
	C_FT3_HAPLO2_RE							GGACCCCAAGAGCAGTCATA
32	AS1_FAM_CO1_HAPLO2_RE	HORVU7Hr1G043030	CO1	chr7H	127677053	C	T	GAAGGTGACCAAGTTCATGCTTGCCTGGGAGTTAGCTCTAGTG
	AS2_VIC_CO1_HAPLO2_RE							GAAGGTCGGAGTCAACGGATTTGCCTGGGAGTTAGCTCTAGTT
	C_CO1_HAPLO2_RE							AGTCTTCAACTTGCAAACATGC
33	AS1_FAM_PHYC_HAPLO2_RE	HORVU5Hr1G095530	PhyC	chr5H	598560653	G	T	GAAGGTGACCAAGTTCATGCTCAACCTCACCCAGAGCAGAC
	AS2_VIC_PHYC_HAPLO2_RE							GAAGGTCGGAGTCAACGGATTCAACCTCACCCAGAGCAGAA
	C_PHYC_HAPLO2_RE							CAGCACCCTCTGAAGGAGAG
34	AS1_FAM_PHYC_HAPLO4_RE	HORVU5Hr1G095530	PhyC	chr5H	598563278	T	C	GAAGGTGACCAAGTTCATGCTGATACCCCTGGGCCGTGA
	AS2_VIC_PHYC_HAPLO4_RE							GAAGGTCGGAGTCAACGGATTGATACCCCTGGGCCGTGG
	C_PHYC_HAPLO4_RE							GGTAGCCCGAATCACCTTGAA
35	AS1_FAM_snp_2_29126336	HORVU2Hr1G013400	PPD-H1	chr2H	29126336	T	C	GAAGGTGACCAAGTTCATGCTCTAACTGCTCCTTACAGGCGT
	AS2_VIC_snp_2_29126336							GAAGGTCGGAGTCAACGGATTCTAACTGCTCCTTACAGGCGC
	C_snp_2_29126336							GATCGGGCCTGCACCTTC
36	AS1_FAM_snp_2_29127871	HORVU2Hr1G013400	PPD-H1	chr2H	29127871	C	T	GAAGGTGACCAAGTTCATGCTTAACCTGTGTCGGCATCACGC
	AS2_VIC_snp_2_29127871							GAAGGTCGGAGTCAACGGATTTAACCTGTGTCGGCATCACGT
	C_snp_2_29127871							GTCTCAGCGGTCTTCACCTT
37	AS1_FAM_snp_2_201118611	HORVU2Hr1G041090	CBF8A	chr2H	201118611	G	A	GAAGGTGACCAAGTTCATGCTCACCATCATAGACACGTACCG
	AS2_VIC_snp_2_201118611							GAAGGTCGGAGTCAACGGATTCACCATCATAGACACGTACCA
	C_snp_2_201118611							AGCGAAAATAGGCACAGAGTCA
38	AS1_FAM_snp_5_560570288	HORVU5Hr1G080420	CBF3	chr5H	560570288	A	G	GAAGGTGACCAAGTTCATGCTTGTGTACTGACTGCTGAGTAGT
	AS2_VIC_snp_5_560570288							GAAGGTCGGAGTCAACGGATTTGTGTACTGACTGCTGAGTAGC
	C_snp_5_560570288							TTCAGTGCTGGATTGGAAGCA
39	AS1_FAM_snp_5_560587395	HORVU5Hr1G080430	CBF10A	chr5H	560587395	G	C	GAAGGTGACCAAGTTCATGCTAACCACCAGCACAGCACATA
	AS2_VIC_snp_5_560587395							GAAGGTCGGAGTCAACGGATTAACCACCAGCACAGCACATG
	C_snp_5_560587395							GAGATGCTCGAGCTTGAGTGA
40	AS1_FAM_snp_5_560588191	HORVU5Hr1G080430	CBF10A	chr5H	560588191	T	C	GAAGGTGACCAAGTTCATGCTAACCACCAGCACAGCACATA
	AS2_VIC_snp_5_560588191							GAAGGTCGGAGTCAACGGATTAACCACCAGCACAGCACATG
	C_snp_5_560588191							GAGATGCTCGAGCTTGAGTGA
41	AS1_FAM_snp_5_565158047	HORVU5Hr1G081620	PRR95	chr5H	565158047	T	A	GAAGGTGACCAAGTTCATGCTAGACATATTTTTATCCTT
	AS2_VIC_snp_5_565158047							GAAGGTCGGAGTCAACGGATTAGACATATTTTTATCCTC
	C_snp_5_565158047							ACAGTGCAGGAATCTAAAGA
42	AS1_FAM_snp_5_598231895	HORVU5Hr1G095400	ADA2	chr5H	598231895	A	G	GAAGGTGACCAAGTTCATGCTAGACATATTTTTATCCTT
	AS2_VIC_snp_5_598231895							GAAGGTCGGAGTCAACGGATTAGACATATTTTTATCCTC
	C_snp_snp_5_598231895							ACAGTGCAGGAATCTAAAGA
43	AS1_FAM_snp_5_598567047	HORVU5Hr1G095530	PhyC	chr5H	598567047	C	T	GAAGGTGACCAAGTTCATGCTGCAACCCACATCACAATCATG
	AS2_VIC_snp_5_598567047							GAAGGTCGGAGTCAACGGATTGCAACCCACATCACAATCATA
	C_snp_5_598567047							TGTTACTTACACAGGGAAGCCC
44	AS1_FAM_snp_5_603613740	HORVU5Hr1G097230	CK2A	chr5H	603613740	G	A	GAAGGTGACCAAGTTCATGCTCTATTCCTATGTAGGATAGG
	AS2_VIC_snp_5_603613740							GAAGGTCGGAGTCAACGGATTCTATTCCTATGTAGGATAGA
	C_snp_5_603613740							TCCTATAGGGAAAGAGGTGTAA
45	AS1_FAM_snp_5_598560301	HORVU5Hr1G095530	PhyC	chr5H	598560301	T	C	GAAGGTGACCAAGTTCATGCTCCCGAGGTTCGTCCCTTT
	AS2_VIC_snp_5_598560301							GAAGGTCGGAGTCAACGGATTCCCGAGGTTCGTCCCTTC
	C_snp_5_598560301							ATCACAGAGAAGGGTCTGCG
46	AS1_FAM_snp_5_599330732	HORVU5Hr1G095710	AGLG1	chr5H	599330732	G	A	GAAGGTGACCAAGTTCATGCTCTTGCCCTGTGGTTGTGCAC
	AS2_VIC_snp_5_599330732							GAAGGTCGGAGTCAACGGATTCTTGCCCTGTGGTTGTGCAT
	C_snp_5_599330732							TGAAGCCATTGTTGTCAGCAG
47	AS1_FAM_snp_5_599329821	HORVU5Hr1G095710	AGLG1	chr5H	599329821	A	G	GAAGGTGACCAAGTTCATGCTGACCTTGCAACTTTGAATTCAA
	AS2_VIC_snp_5_599329821							GAAGGTCGGAGTCAACGGATTGACCTTGCAACTTTGAATTCAG
	C_snp_5_599329821							CGCGACAAAGTGAGCTCTCT
48	AS1_FAM_snp_5_599331982	HORVU5Hr1G095710	AGLG1	chr5H	599331982	T	A	GAAGGTGACCAAGTTCATGCTTTGAAACGACCTACTTTGTGA
	AS2_VIC_snp_5_599331982							GAAGGTCGGAGTCAACGGATTTTGAAACGACCTACTTTGTGT
	C_snp_5_599331982							TGATCAAAGTATCACGTTGGAG
49	AS1_FAM_snp_5_599331920	HORVU5Hr1G095710	AGLG1	chr5H	599331920	C	T	GAAGGTGACCAAGTTCATGCTCTTCCTGGATTTTGTGGTCG
	AS2_VIC_snp_5_599331920							GAAGGTCGGAGTCAACGGATTCTTCCTGGATTTTGTGGTCA
	C_snp_5_599331920							ACCATGTTTTGTTTGAATCAGC
50	AS1_FAM_snp_5_599332514	HORVU5Hr1G095710	AGLG1	chr5H	599332514	T	C	GAAGGTGACCAAGTTCATGCTTGCTAGAAGTTGTGAGAGAGTA
	AS2_VIC_snp_5_599332514							GAAGGTCGGAGTCAACGGATTTGCTAGAAGTTGTGAGAGAGTG
	C_snp_5_599332514							ACTAGGTAGATGAACCCATGT
51	AS1_FAM_snp_5_599329864	HORVU5Hr1G095710	AGLG1	chr5H	599329864	T	C	GAAGGTGACCAAGTTCATGCTGATGGAATCTACCACACAT
	AS2_VIC_snp_5_599329864							GAAGGTCGGAGTCAACGGATTGATGGAATCTACCACACAC
	C_snp_5_599329864							TATGGCACGCTCATGCTCTC
52	AS1_FAM_snp_5_599332735	HORVU5Hr1G095710	AGLG1	chr5H	599332735	C	T	GAAGGTGACCAAGTTCATGCTAACGCGACCATGAAGAAGGC
	AS2_VIC_snp_5_599332735							GAAGGTCGGAGTCAACGGATTAACGCGACCATGAAGAAGGT
	C_snp_5_599332735							AGTGGAATGGGTTAAAAATCCA
53	AS1_FAM_snp_5_599336252	HORVU5Hr1G095710	AGLG1	chr5H	599336252	A	T	GAAGGTGACCAAGTTCATGCTCAGACGCAGGCATAGGCA
	AS2_VIC_snp_5_599336252							GAAGGTCGGAGTCAACGGATTCAGACGCAGGCATAGGCT
	C_snp_5_599336252							CGAAGGGTGACGCTGACTAC
54	AS1_FAM_PPD1_H1M1	HORVU2Hr1G013400	PPD-H1	chr2H	29123942	A	G	GAA GGT GAC CAA GTT CAT GCT CAC CCG TTT CAA TCT CAA TCT A
	AS2_VIC_PPD1_H1M1							GAA GGT CGG AGT CAA CGG ATT CAC CCG TTT CAA TCT CAA TCT G
	C_PPD1_H1M1							CAG TAG CAG ACA AGG CGT GC
55	AS1_FAM_PPD1_H1M2	HORVU2Hr1G013400	PPD-H1	chr2H	29126792	G	T	GAA GGT GAC CAA GTT CAT GCT GCT GCA CAC GAT GAA ACG CC
	AS2_VIC_PPD1_H1M2							GAA GGT CGG AGT CAA CGG ATT GCT GCA CAC GAT GAA ACG CA
	C_PPD1_H1M2							GGG CTC TAA CGG CAG CAG
56	AS1_FAM_PPD1_H3M1	HORVU2Hr1G013400	PPD-H1	chr2H	29124624	C	T	GAA GGT GAC CAA GTT CAT GCT CTG TCC CGG CAG TTA TCC CC
	AS2_VIC_PPD1_H3M1							GAA GGT CGG AGT CAA CGG ATT CTG TCC CGG CAG TTA TCC CT
	C_PPD1_H3M1							TTC ATG ATC CTG CCG AGC A
57	AS1_FAM_PPD1_H4M1	HORVU2Hr1G013400	PPD-H1	chr2H	29127831	G	A	GAA GGT GAC CAA GTT CAT GCT CAG ATT TGC AAC AAG TAC
	AS2_VIC_PPD1_H4M1							GAA GGT CGG AGT CAA CGG ATT CAG ATT TGC AAC AAG TAT
	C_PPD1_H4M1							ACT TGT CAT CAG CTT GGC CA
58	AS1_FAM_VRN1_H4M1	HORVU2Hr1G063800	BM8	chr2H	432062544	C	T	GAA GGT GAC CAA GTT CAT GCT CAT ATT ATC ATC GAT CCA CC
	AS2_VIC_VRN1_H4M1							GAA GGT CGG AGT CAA CGG ATT CAT ATT ATC ATC GAT CCA CT
	C_VRN1_H4M1							ACT TCC TTC TGT AGG GCC TTG
59	AS1_FAM_FT3_H1M2	HORVU1Hr1G076420	FT3 (PPD-H2)	chr1H	514098364	G	T	GAA GGT GAC CAA GTT CAT GCT GTC CTG GGA ACT GGT GGA G
	AS2_VIC_FT3_H1M2							GAA GGT CGG AGT CAA CGG ATT GTC CTG GGA ACT GGT GGA T
	C_FT3_H1M2							GGC ATT CAC ACC ATT ACA TCA A
60	AS1_FAM_FT5_H1M1	HORVU4Hr1G090390	FT5	chr4H	645064862	T	C	GAA GGT GAC CAA GTT CAT GCT CTT TAG TAA TCT AAA CGC TT
	AS2_VIC_FT5_H1M1							GAA GGT CGG AGT CAA CGG ATT CTT TAG TAA TCT AAA CGC TC
	C_FT5_H1M1							GGA AAT CTT TCA GAC AAG TCC
61	AS1_FAM_FT5_H3M1	HORVU4Hr1G090390	FT5	chr4H	645064549	C	T	GAA GGT GAC CAA GTT CAT GCT TCC TGG AGC TGA AGT TGT GC
	AS2_VIC_FT5_H3M1							GAA GGT CGG AGT CAA CGG ATT TCC TGG AGC TGA AGT TGT GT
	C_FT5_H3M1							GCA GGC CAA GAG CTT CTA GTT
62	AS1_FAM_FT5_H5M1	HORVU4Hr1G090390	FT5	chr4H	645065944	G	A	GAA GGT GAC CAA GTT CAT GCT GCC ACC AAT ATC AAC TCG CG
	AS2_VIC_FT5_H5M1							GAA GGT CGG AGT CAA CGG ATT GCC ACC AAT ATC AAC TCG CA
	C_FT5_H5M1							CTG TTC CAC TCA CAA TAG GCT
63	AS1_FAM_CO2_H4M1	HORVU6Hr1G072620	CO2	chr6H	504463075	C	T	GAA GGT GAC CAA GTT CAT GCT GCA GAC ACG CAC ACG CTC A
	AS2_VIC_CO2_H4M1							GAA GGT CGG AGT CAA CGG ATT GCA GAC ACG CAC ACG CTT A
	C_CO2_H4M1							ATG CGA CGG ATG CCA TGC
64	AS1_FAM_CO2_H5M1	HORVU6Hr1G072620	CO2	chr6H	504465056	T	C	GAA GGT GAC CAA GTT CAT GCT CGC AGG CAC AAT TAT GTT GAC A
	AS2_VIC_CO2_H5M1							GAA GGT CGG AGT CAA CGG ATT CGC AGG CAC AAT TAT GTT GAC G
	C_CO2_H5M1							ATG CAG AGA GGC TGT GTT GG

## Sheet: Genotyping Results
									KASP	Resequencing	Corresponding?	KASP	Resequencing	Corresponding?	KASP	Resequencing	Corresponding?	KASP	Resequencing	Corresponding?	KASP	Resequencing	Corresponding?	KASP	Resequencing	Corresponding?	KASP	Resequencing	Corresponding?	KASP	Resequencing	Corresponding?	KASP	Resequencing	Corresponding?	KASP	Resequencing	Corresponding?	KASP	Resequencing	Corresponding?	KASP	Resequencing	Corresponding?	KASP	Resequencing	Corresponding?	KASP	Resequencing
KASP assay No.	Polymorphism	Gene ID	Gene name	Chromosome	Position	Reference allele (FAM allele call)	Alternative allele (VIC allele call)	Primer ID (FAM)	AC Metcalfe	AC METCALFE		Barke	Barke		Bass	Bass		Baudin (Stirling)	Baudin (Stirling)		Binalong	Binalong		Bowman	BOWMAN		Brindabella	Brindabella		Buloke	Buloke		Capstan	Capstan		CDC Meredith	CDC Meredith		Charger	Charger		Clipper	Clipper		Commander	Commander		Compass	Compass
1	SNP	HORVU2Hr1G114980	GA20ox2-2	chr2H	733463431	A	G	AS1_FAM_CxF_Q2_GA20ox2-2	2	1	N	.	1	n.d.	.	1	n.d.	1	2	N	.	2	n.d.	.	1	n.d.	.	99	n.d.	.	1	n.d.	.	0	n.d.	2	1	N	.	2	n.d.	.	1	n.d.	2	1	N	.	2
2	SNP	HORVU6Hr1G002330	AGL1	chr6H	6263474	A	C	AS1_FAM_CxF_Q7_AGL1	1	1	Y	.	1	n.d.	.	1	n.d.	1	1	Y	.	1	n.d.	.	1	n.d.	.	1	n.d.	2	2	Y	.	1	n.d.	1	1	Y	.	1	n.d.	.	1	n.d.	2	2	Y	1	1
3	SNP	HORVU7Hr1G023940	MADS25-2	chr7H	37608103	C	G	AS1_FAM_CxF_Q12_MADS25-2	2	1	N	.	1	n.d.	.	2	n.d.	1	2	N	.	2	n.d.	.	2	n.d.	.	99	n.d.	1	2	N	.	0	n.d.	2	1	N	.	2	n.d.	.	1	n.d.	1	2	N	1	2
4	SNP	HORVU5Hr1G050820	FCA	chr5H	396089083	C	T	AS1_FAM_CxF_Q6_FCA_RE1	1	1	Y	2	2	Y	.	2	n.d.	2	2	Y	.	0	n.d.	1	1	Y	.	1	n.d.	2	2	Y	.	0	n.d.	1	1	Y	.	2	n.d.	.	2	n.d.	1	1	Y	2	2
5	SNP	HORVU5Hr1G050820	FCA	chr5H	396089205	T	C	AS1_FAM_CxF_Q6_FCA_RE2	2	2	Y	2	2	Y	.	2	n.d.	2	2	Y	.	2	n.d.	2	2	Y	.	2	n.d.	2	2	Y	.	2	n.d.	2	2	Y	.	2	n.d.	.	2	n.d.	1	1	Y	2	2
6	SNP	HORVU5Hr1G042230	TFL1	chr5H	322275026	C	A	AS1_FAM_CxF_Q6_TFL_RE2	1	1	Y	2	2	Y	.	2	n.d.	1	1	Y	.	2	n.d.	1	1	Y	.	0	n.d.	1	1	Y	.	0	n.d.	1	1	Y	.	2	n.d.	.	1	n.d.	2	2	Y	1	1
7	SNP	HORVU6Hr1G073170	CO11	chr6H	507545271	A	G	AS1_FAM_CxF_Q10_CO11_RE1	2	2	Y	2	2	Y	.	2	n.d.	2	2	Y	.	1	n.d.	1	1	Y	.	99	n.d.	2	2	Y	.	0	n.d.	.	2	n.d.	.	2	n.d.	.	2	n.d.	2	2	Y	2	99
8	SNP	HORVU6Hr1G073170	CO11	chr6H	507546338	A	T	AS1_FAM_CxF_Q10_CO11_RE2	2	2	Y	2	2	Y	.	2	n.d.	.	2	n.d.	.	1	n.d.	1	1	Y	.	99	n.d.	2	2	Y	.	2	n.d.	2	2	Y	.	2	n.d.	.	2	n.d.	2	2	Y	2	2
9	SNP	HORVU7Hr1G024000	MADS25-3	chr7H	37905206	G	C	AS1_FAM_CxF_Q12_MADS25-3_RE1	1	1	Y	1	1	Y	.	2	n.d.	2	2	Y	.	2	n.d.	2	2	Y	.	1	n.d.	2	2	Y	.	0	n.d.	1	1	Y	.	2	n.d.	.	1	n.d.	2	2	Y	2	2
10	SNP	HORVU7Hr1G023940	MADS25-3	chr7H	37905634	A	G	AS1_FAM_CxF_Q12_MADS25-3_RE2	1	1	Y	1	1	Y	.	2	n.d.	2	2	Y	.	2	n.d.	2	2	Y	.	1	n.d.	2	2	Y	.	0	n.d.	1	1	Y	.	2	n.d.	.	1	n.d.	2	2	Y	2	2
11	SNP	HORVU5Hr1G042230	TFL1	chr5H	322273628	C	T	AS1_FAM_CxF_Q6_TFL_RE1	.	1	n.d.	2	2	Y	.	2	n.d.	1	1	Y	.	2	n.d.	1	1	Y	.	99	n.d.	1	1	Y	.	0	n.d.	.	1	n.d.	.	2	n.d.	.	1	n.d.	2	2	Y	1	1
12	SNP	HORVU2Hr1G063800	BM8	chr2H	432060165	T	C	AS1_FAM_VxB_Q1_VRN1	1	1	Y	.	1	n.d.	.	1	n.d.	1	1	Y	.	1	n.d.	.	1	n.d.	.	99	n.d.	2	2	Y	.	1	n.d.	1	1	Y	.	1	n.d.	.	1	n.d.	1	1	Y	1	1
13	SNP	HORVU2Hr1G079220	Cry1b	chr2H	573588950	C	T	AS1_FAM_VxB_Q1_Cry1b	1	1	Y	.	1	n.d.	.	2	n.d.	2	2	Y	.	2	n.d.	.	1	n.d.	.	99	n.d.	2	2	Y	.	1	n.d.	1	1	Y	.	1	n.d.	.	2	n.d.	2	2	Y	2	2
14	SNP	HORVU2Hr1G081650	CYP1	chr2H	592335927	T	C	AS1_FAM_VxB_Q1_CYP1	2	2	Y	.	2	n.d.	.	1	n.d.	1	1	Y	.	2	n.d.	.	1	n.d.	.	99	n.d.	1	1	Y	.	2	n.d.	2	2	Y	.	2	n.d.	.	1	n.d.	1	1	Y	1	1
15	SNP	HORVU2Hr1G063820	LNG1	chr2H	432372616	G	A	AS1_FAM_VxB_Q1_LNG_RE1	1	1	Y	1	1	Y	.	1	n.d.	1	1	Y	.	1	n.d.	.	1	n.d.	.	99	n.d.	2	2	Y	.	1	n.d.	1	99	n.d.	.	1	n.d.	.	1	n.d.	1	1	Y	1	1
16	SNP	HORVU4Hr1G084020	CMF4	chr4H	627080637	C	T	AS1_FAM_VxB_Q2_CMF4_RE1	1	1	Y	2	2	Y	.	2	n.d.	.	2	n.d.	.	1	n.d.	2	2	Y	.	99	n.d.	2	2	Y	.	2	n.d.	1	1	Y	.	1	n.d.	.	2	n.d.	1	1	Y	1	1
17	SNP	HORVU7Hr1G023940	MADS25-2	chr7H	37609958	G	A	AS1_FAM_VxB_Q3_MADS25-2_RE1	1	1	Y	1	1	Y	.	2	n.d.	.	99	n.d.	.	2	n.d.	.	2	n.d.	.	1	n.d.	1	1	Y	.	1	n.d.	1	1	Y	.	1	n.d.	.	1	n.d.	.	2	n.d.	2	0
18	SNP	HORVU7Hr1G024610	FT1	chr7H	39680381	C	G	AS1_FAM_VxB_Q3_FT1_RE1	1	1	Y	2	2	Y	.	2	n.d.	2	2	Y	.	2	n.d.	2	2	Y	.	2	n.d.	1	1	Y	.	2	n.d.	1	1	Y	.	2	n.d.	.	2	n.d.	1	2	N	2	2
19	SNP	HORVU7Hr1G024610	FT1	chr7H	39680702	G	A	AS1_FAM_VxB_Q3_FT1_RE2	2	1	N	1	1	Y	.	2	n.d.	.	2	n.d.	.	2	n.d.	1	1	Y	.	99	n.d.	1	1	Y	.	0	n.d.	2	1	N	.	1	n.d.	.	2	n.d.	1	2	N	2	2
20	SNP	HORVU7Hr1G027560	CO8	chr7H	49217107	T	A	AS1_FAM_VxB_Q3_CO8_RE1	2	2	Y	1	1	Y	.	1	n.d.	1	1	Y	.	1	n.d.	1	1	Y	.	1	n.d.	1	1	Y	.	1	n.d.	2	2	Y	.	1	n.d.	.	1	n.d.	1	1	Y	1	1
21	SNP	HORVU7Hr1G027560	CO8	chr7H	49217216	G	A	AS1_FAM_VxB_Q3_CO8_RE2	1	1	Y	2	2	Y	.	2	n.d.	.	2	n.d.	.	2	n.d.	.	1	n.d.	.	2	n.d.	2	2	Y	.	1	n.d.	1	1	Y	.	2	n.d.	.	1	n.d.	2	2	Y	2	2
22	SNP	HORVU2Hr1G043780	CIGARP	chr2H	225383817	A	G	AS1_FAM_VxB_Q1_CIGARP	1	1	Y	.	1	n.d.	.	1	n.d.	1	1	Y	.	1	n.d.	.	1	n.d.	.	1	n.d.	.	2	n.d.	.	0	n.d.	1	1	Y	.	1	n.d.	.	1	n.d.	1	1	Y	.	1
23	SNP	HORVU2Hr1G013400	PPD-H1	chr2H	29126143	C	A	AS1_FAM_PPD1_HAPLO3_RE	.	1	n.d.	1	1	Y	.	1	n.d.	2	2	Y	.	1	n.d.	1	1	Y	.	1	n.d.	1	2	N	.	0	n.d.	1	1	Y	.	1	n.d.	.	2	n.d.	1	1	Y	1	1
24	SNP	HORVU2Hr1G013400	PPD-H1	chr2H	29125815	C	T	AS1_FAM_PPD1_HAPLO4_RE	1	1	Y	1	1	Y	.	1	n.d.	1	1	Y	.	1	n.d.	1	1	Y	.	2	n.d.	1	1	Y	.	0	n.d.	1	99	n.d.	.	1	n.d.	.	1	n.d.	1	1	Y	1	1
25	SNP	HORVU2Hr1G013400	PPD-H1	chr2H	29126802	C	T	AS1_FAM_PPD1_HAPLO6_RE	1	1	Y	1	1	Y	.	1	n.d.	1	1	Y	.	1	n.d.	1	1	Y	.	1	n.d.	1	1	Y	.	1	n.d.	1	1	Y	.	1	n.d.	.	1	n.d.	1	1	Y	1	1
26	SNP	HORVU5Hr1G095630	BM5 (VRN-H1)	chr5H	599124163	A	G	AS1_FAM_VRN-H1_HAPLO1_RE	2	2	Y	1	1	Y	.	1	n.d.	1	99	n.d.	.	99	n.d.	1	99	n.d.	.	99	n.d.	1	1	Y	.	0	n.d.	1	1	Y	.	1	n.d.	.	1	n.d.	1	1	Y	1	99
27	SNP	HORVU5Hr1G095630	BM5 (VRN-H1)	chr5H	599132721	G	T	AS1_FAM_VRN-H1_HAPLO2_RE	1	1	Y	1	1	Y	.	1	n.d.	1	1	Y	.	99	n.d.	1	99	n.d.	.	99	n.d.	1	1	Y	.	1	n.d.	1	1	Y	.	1	n.d.	.	99	n.d.	1	1	Y	1	99
28	SNP	HORVU5Hr1G095630	BM5 (VRN-H1)	chr5H	599124009	G	A	AS1_FAM_VRN-H1_HAPLO3_RE	1	1	Y	2	2	Y	.	1	n.d.	2	2	Y	.	99	n.d.	1	1	Y	.	99	n.d.	1	1	Y	.	1	n.d.	1	1	Y	.	1	n.d.	.	1	n.d.	1	1	Y	1	1
29	SNP	HORVU5Hr1G095630	BM5 (VRN-H1)	chr5H	599127415	G	C	AS1_FAM_VRN-H1_HAPLO4_RE	2	2	Y	2	99	n.d.	.	1	n.d.	2	99	n.d.	.	99	n.d.	1	99	n.d.	.	99	n.d.	1	1	Y	.	99	n.d.	1	99	n.d.	.	99	n.d.	.	99	n.d.	1	99	n.d.	1	99
30	SNP	HORVU5Hr1G095630	BM5 (VRN-H1)	chr5H	599123281	C	G	AS1_FAM_VRN-H1_HAPLO5_RE	2	2	Y	2	2	Y	.	1	n.d.	1	2	N	.	2	n.d.	1	1	Y	.	2	n.d.	1	1	Y	.	0	n.d.	1	1	Y	.	2	n.d.	.	1	n.d.	1	1	Y	1	1
31	SNP	HORVU1Hr1G076420	FT3 (PPD-H2)	chr1H	514098322	G	A	AS1_FAM_FT3_HAPLO2_RE	2	1	N	1	1	Y	.	1	n.d.	1	1	Y	.	1	n.d.	1	1	Y	.	1	n.d.	1	1	Y	.	0	n.d.	2	2	Y	.	1	n.d.	.	1	n.d.	1	2	N	1	2
32	SNP	HORVU7Hr1G043030	CO1	chr7H	127677053	C	T	AS1_FAM_CO1_HAPLO2_RE	2	2	Y	1	1	Y	.	1	n.d.	2	99	n.d.	.	99	n.d.	1	99	n.d.	.	99	n.d.	1	1	Y	.	1	n.d.	2	99	n.d.	.	1	n.d.	.	1	n.d.	1	1	Y	1	99
33	SNP	HORVU5Hr1G095530	PhyC	chr5H	598560653	G	T	AS1_FAM_PHYC_HAPLO2_RE	2	2	Y	2	2	Y	.	1	n.d.	2	2	Y	.	2	n.d.	1	1	Y	.	2	n.d.	1	1	Y	.	0	n.d.	1	1	Y	.	1	n.d.	.	1	n.d.	1	1	Y	.	1
34	SNP	HORVU5Hr1G095530	PhyC	chr5H	598563278	T	C	AS1_FAM_PHYC_HAPLO4_RE	2	2	Y	2	2	Y	.	2	n.d.	2	2	Y	.	2	n.d.	1	1	Y	.	99	n.d.	2	2	Y	.	0	n.d.	2	1	N	.	2	n.d.	.	1	n.d.	2	2	Y	1	2
35	SNP	HORVU2Hr1G013400	PPD-H1	chr2H	29126336	T	C	AS1_FAM_snp_2_29126336	1	1	Y	.	1	n.d.	1	1	Y	2	2	Y	1	1	Y	.	1	n.d.	2	2	Y	.	2	n.d.	2	2	Y	.	1	n.d.	1	1	Y	2	2	Y	2	2	Y	1	1
36	SNP	HORVU2Hr1G013400	PPD-H1	chr2H	29127871	C	T	AS1_FAM_snp_2_29127871	.	1	n.d.	.	1	n.d.	1	1	Y	.	2	n.d.	1	1	Y	.	1	n.d.	1	1	Y	.	2	n.d.	.	2	n.d.	1	1	Y	1	1	Y	.	2	n.d.	1	2	N	1	1
37	SNP	HORVU2Hr1G041090	CBF8A	chr2H	201118611	G	A	AS1_FAM_snp_2_201118611	2	2	Y	.	2	n.d.	.	1	n.d.	1	1	Y	1	1	Y	.	1	n.d.	1	1	Y	.	1	n.d.	1	1	Y	2	2	Y	2	2	Y	1	1	Y	1	1	Y	1	1
38	SNP	HORVU5Hr1G080420	CBF3	chr5H	560570288	A	G	AS1_FAM_snp_5_560570288	2	2	Y	.	2	n.d.	2	2	Y	2	2	Y	2	2	Y	.	2	n.d.	2	2	Y	.	2	n.d.	2	2	Y	2	2	Y	2	2	Y	2	2	Y	1	1	Y	1	1
39	SNP	HORVU5Hr1G080430	CBF10A	chr5H	560587395	G	C	AS1_FAM_snp_5_560587395	2	2	Y	.	0	n.d.	2	2	Y	0	0	Y	2	2	Y	.	2	n.d.	0	99	n.d.	.	0	n.d.	0	0	Y	0	0	Y	0	0	Y	0	0	Y	1	1	Y	1	1
40	SNP	HORVU5Hr1G080430	CBF10A	chr5H	560588191	T	C	AS1_FAM_snp_5_560588191	2	2	Y	.	2	n.d.	2	2	Y	2	2	Y	.	2	n.d.	.	2	n.d.	2	99	n.d.	.	2	n.d.	2	2	Y	.	99	n.d.	2	2	Y	2	2	Y	2	2	Y	2	2
41	SNP	HORVU5Hr1G081620	PRR95	chr5H	565158047	T	A	AS1_FAM_snp_5_565158047	1	1	Y	.	1	n.d.	1	1	Y	1	1	Y	1	1	Y	.	1	n.d.	1	1	Y	.	1	n.d.	1	1	Y	1	1	Y	1	1	Y	1	1	Y	1	1	Y	1	1
42	SNP	HORVU5Hr1G095400	ADA2	chr5H	598231895	A	G	AS1_FAM_snp_5_598231895	2	1	N	.	1	n.d.	1	1	Y	.	1	n.d.	2	99	n.d.	.	1	n.d.	.	1	n.d.	.	1	n.d.	2	1	N	.	1	n.d.	1	2	N	2	1	N	1	1	Y	1	1
43	SNP	HORVU5Hr1G095530	PhyC	chr5H	598567047	C	T	AS1_FAM_snp_5_598567047	1	1	Y	.	1	n.d.	.	2	n.d.	1	1	Y	1	1	Y	.	1	n.d.	1	1	Y	.	2	n.d.	1	1	Y	1	1	Y	2	2	Y	1	1	Y	2	2	Y	2	2
44	SNP	HORVU5Hr1G097230	CK2A	chr5H	603613740	G	A	AS1_FAM_snp_5_603613740	2	2	Y	.	2	n.d.	.	2	n.d.	.	2	n.d.	2	2	Y	.	1	n.d.	.	2	n.d.	.	2	n.d.	.	2	n.d.	.	2	n.d.	.	1	n.d.	.	2	n.d.	.	2	n.d.	.	2
45	SNP	HORVU5Hr1G095530	PhyC	chr5H	598560301	T	C	AS1_FAM_snp_5_598560301	1	1	Y	1	1	Y	1	1	Y	1	1	Y	1	1	Y	1	1	Y	0	99	n.d.	1	1	Y	.	1	n.d.	1	1	Y	.	1	n.d.	1	1	Y	1	1	Y	1	1
46	SNP	HORVU5Hr1G095710	AGLG1	chr5H	599330732	G	A	AS1_FAM_snp_5_599330732	1	1	Y	.	1	n.d.	.	1	n.d.	.	1	n.d.	.	1	n.d.	.	1	n.d.	.	1	n.d.	.	1	n.d.	.	1	n.d.	.	1	n.d.	.	2	n.d.	.	1	n.d.	.	1	n.d.	.	1
47	SNP	HORVU5Hr1G095710	AGLG1	chr5H	599329821	A	G	AS1_FAM_snp_5_599329821	2	2	Y	.	1	n.d.	.	1	n.d.	1	1	Y	.	1	n.d.	.	1	n.d.	.	99	n.d.	.	1	n.d.	.	1	n.d.	.	1	n.d.	.	1	n.d.	.	1	n.d.	.	1	n.d.	.	1
48	SNP	HORVU5Hr1G095710	AGLG1	chr5H	599331982	T	A	AS1_FAM_snp_5_599331982	1	1	Y	.	2	n.d.	.	1	n.d.	2	2	Y	.	2	n.d.	.	1	n.d.	.	99	n.d.	.	1	n.d.	.	1	n.d.	.	1	n.d.	.	1	n.d.	.	1	n.d.	.	1	n.d.	.	1
49	SNP	HORVU5Hr1G095710	AGLG1	chr5H	599331920	C	T	AS1_FAM_snp_5_599331920	1	1	Y	.	1	n.d.	.	1	n.d.	1	1	Y	.	1	n.d.	.	1	n.d.	.	99	n.d.	.	1	n.d.	.	1	n.d.	.	1	n.d.	.	1	n.d.	.	1	n.d.	.	1	n.d.	.	1
50	SNP	HORVU5Hr1G095710	AGLG1	chr5H	599332514	T	C	AS1_FAM_snp_5_599332514	.	1	n.d.	.	1	n.d.	.	1	n.d.	1	1	Y	.	1	n.d.	.	1	n.d.	.	1	n.d.	.	1	n.d.	.	1	n.d.	.	1	n.d.	.	2	n.d.	.	1	n.d.	.	1	n.d.	.	1
51	SNP	HORVU5Hr1G095710	AGLG1	chr5H	599329864	T	C	AS1_FAM_snp_5_599329864	2	2	Y	.	2	n.d.	.	1	n.d.	2	2	Y	.	2	n.d.	.	1	n.d.	.	99	n.d.	.	1	n.d.	.	1	n.d.	.	1	n.d.	.	2	n.d.	.	1	n.d.	.	1	n.d.	.	1
52	SNP	HORVU5Hr1G095710	AGLG1	chr5H	599332735	C	T	AS1_FAM_snp_5_599332735	.	1	n.d.	.	1	n.d.	.	1	n.d.	1	1	Y	.	1	n.d.	.	1	n.d.	.	1	n.d.	.	2	n.d.	.	1	n.d.	.	1	n.d.	.	1	n.d.	.	1	n.d.	.	2	n.d.	.	2
53	SNP	HORVU5Hr1G095710	AGLG1	chr5H	599336252	A	T	AS1_FAM_snp_5_599336252	1	1	Y	.	1	n.d.	.	1	n.d.	1	1	Y	.	1	n.d.	.	1	n.d.	.	1	n.d.	.	1	n.d.	.	1	n.d.	.	1	n.d.	.	1	n.d.	.	1	n.d.	.	1	n.d.	.	1
54	SNP	HORVU2Hr1G013400	PPD-H1	chr2H	29123942	A	G	AS1_FAM_PPD1_H1M1	1	1	Y	.	1	n.d.	.	1	n.d.	2	2	Y	.	1	n.d.	.	1	n.d.	.	2	n.d.	2	2	Y	.	0	n.d.	1	1	Y	.	1	n.d.	.	2	n.d.	2	2	Y	.	1
55	SNP	HORVU2Hr1G013400	PPD-H1	chr2H	29126792	G	T	AS1_FAM_PPD1_H1M2	1	1	Y	.	2	n.d.	.	0	n.d.	1	1	Y	.	2	n.d.	.	1	n.d.	.	1	n.d.	1	1	Y	.	1	n.d.	1	1	Y	.	2	n.d.	.	1	n.d.	1	1	Y	1	2
56	SNP	HORVU2Hr1G013400	PPD-H1	chr2H	29124624	C	T	AS1_FAM_PPD1_H3M1	.	1	n.d.	.	1	n.d.	.	1	n.d.	1	1	Y	.	1	n.d.	.	1	n.d.	.	99	n.d.	1	1	Y	.	1	n.d.	1	1	Y	.	1	n.d.	.	1	n.d.	2	2	Y	1	1
57	SNP	HORVU2Hr1G013400	PPD-H1	chr2H	29127831	G	A	AS1_FAM_PPD1_H4M1	.	1	n.d.	.	1	n.d.	.	1	n.d.	1	1	Y	.	1	n.d.	.	1	n.d.	.	0	n.d.	1	1	Y	.	0	n.d.	.	1	n.d.	.	1	n.d.	.	1	n.d.	1	1	Y	1	1
58	SNP	HORVU2Hr1G063800	BM8	chr2H	432062544	C	T	AS1_FAM_VRN1_H4M1	1	2	N	.	2	n.d.	.	1	n.d.	1	1	Y	.	1	n.d.	.	1	n.d.	.	2	n.d.	1	1	Y	.	0	n.d.	2	2	Y	.	2	n.d.	.	1	n.d.	1	1	Y	.	1
59	SNP	HORVU1Hr1G076420	FT3 (PPD-H2)	chr1H	514098364	G	T	AS1_FAM_FT3_H1M2	2	2	Y	.	2	n.d.	.	2	n.d.	2	2	Y	.	2	n.d.	.	2	n.d.	.	2	n.d.	.	2	n.d.	.	0	n.d.	.	1	n.d.	.	2	n.d.	.	2	n.d.	1	1	Y	.	1
60	SNP	HORVU4Hr1G090390	FT5	chr4H	645064862	T	C	AS1_FAM_FT5_H1M1	1	1	Y	1	1	Y	.	1	n.d.	1	1	Y	.	99	n.d.	.	2	n.d.	.	99	n.d.	2	2	Y	.	2	n.d.	1	2	N	.	1	n.d.	.	2	n.d.	2	2	Y	2	2
61	SNP	HORVU4Hr1G090390	FT5	chr4H	645064549	C	T	AS1_FAM_FT5_H3M1	1	1	Y	.	1	n.d.	.	1	n.d.	1	1	Y	.	1	n.d.	2	2	Y	.	2	n.d.	1	1	Y	.	0	n.d.	1	1	Y	.	1	n.d.	.	2	n.d.	1	1	Y	1	1
62	SNP	HORVU4Hr1G090390	FT5	chr4H	645065944	G	A	AS1_FAM_FT5_H5M1	1	1	Y	.	1	n.d.	.	1	n.d.	1	1	Y	.	1	n.d.	1	1	Y	.	1	n.d.	1	1	Y	.	1	n.d.	1	1	Y	.	1	n.d.	.	1	n.d.	1	1	Y	1	1
63	SNP	HORVU6Hr1G072620	CO2	chr6H	504463075	C	T	AS1_FAM_CO2_H4M1	1	1	Y	.	1	n.d.	.	1	n.d.	1	1	Y	.	2	n.d.	.	2	n.d.	.	99	n.d.	1	1	Y	.	1	n.d.	1	1	Y	.	1	n.d.	.	1	n.d.	1	1	Y	1	1
64	SNP	HORVU6Hr1G072620	CO2	chr6H	504465056	T	C	AS1_FAM_CO2_H5M1	1	2	N	2	2	Y	.	2	n.d.	2	2	Y	.	1	n.d.	.	1	n.d.	.	99	n.d.	2	2	Y	.	2	n.d.	2	2	Y	.	1	n.d.	.	2	n.d.	1	1	Y	1	1
[truncated: 151 more columns]
